# Supplementary material for: Evolutionary Analysis of Snf1-Related Protein Kinase2 (SnRK2) and Calcium Sensor (SCS) Gene Lineages, and Dimerization of Rice Homologs, Suggest Deep Biochemical Conservation across Angiosperms
Source: Front Plant Sci. 2017 Apr 5;8:395. doi: 10.3389/fpls.2017.00395 (PMC5381359; doi:10.3389/fpls.2017.00395)
Supplement: Supplementary file 1 [file Table1.XLSX]

## Sheet: SupplementaryTable1 Primers
			Supplementary Table 1
	Screening Y2H library		SEQUENCE:
	pXDGATcy86-GAL4-BD forward		5'- TCA TCG GAA GAG AGT AG -3
	pXDGATcy86-GAL4-BD reverse		5'- CCT TGA TTG GAG ACT TGA CC -3'
	pAD-GAL4-2.1-forward		5'- CCA AAC CCA AAA AAA GAG ATC G -3'
	pAD-GAL4-2.1-reverse		5'- AAT ACG ACT CAC TAT AGG GCT -3'
	Cloning TtPK1 into pGBKT7/pGADT7, pET28a+/pCITE, pFK241/242, pJV116/110, pAS54/56/58
	TtPK1_cacc_atg		5'- cacc ATG GAG CGG TAC GAG GTG -3
	TtPK1_stop		5'- TCA CAA CGC GCA CAC AAA -3'
	TtPK1_atg		5'- ATG GAG CGG TAC GAG GTG -3
	rev_TTPK1-tag-D-cterm-68aa's		5'- CTA CAT CTG GTA CTC GTC GGT CAT -3'
	TtPK-reverse-nostop		5'- CAA CGC GCA CAC AAA GTC -3'
	TtPK-reverse-plus-t_ nostop		5'- a CA ACG CGC ACA CAA AGT C -3'
	Northern blot analysis
	9716-3-sense		5'- AGA TCT CTG AGG CAT CCG AAC -3'
	9716-9-anti		5'- GTT CGG ATG CCT CAG AGA TCT -3'
	rDNA_18S_26mer		5'- AGC GAC GGG CGG TGT GTA CAA AGG GC -3'
	Completion of N-terminal OsSCS1 sequences
	full-OsSCS1_ATG		5'- ATG GAG AGG ACG AGG AGC TGG -3'
	full-OsSCS1-BDAD_ATG		5'- GGG GAA TTC CTT ATG GAG AGG ACG AGG AGC TGG-3'
	cacc-full-OsSCS1		5'- CAC CAT GGA GAG GAC GAG GAG CTG G -3'
	OsSCS1-1_MER_ARGEG		5'- ATG GAG AGG ACG AGG AGC TGG TTC GGG AGG AGG AGG AGG AGG AAG GCG CGG GGA GAA GGC -3'
	OsSCS1-2_ARGEG_GEGQ		5'- GCG CGG GGA GAA GGC GGC GGC GGC GGA GGG GAG GAG GGG GAG GGG CAG -3'
	OsSCS1-3_EGEGQKVVVD		5'- GAG GGG GAG GGG CAG AAG GTG GTG GTG GAC -3'
	OsSCS1-4_KVVVD_VEDR		5'- AAG GTG GTG GTG GAC GGG TCG GAG ATA CGG GAG CTG GTG GAG GAC AGG -3'
	OsSCS1-5_RELV_MFAESKF		5'- CGG GAG CTG GTG GAG GAC AGG GAG GCG TTC GGG ATG TTC GCG GAG AGC AAG TTC -3'
	Cloning OsSCS1 into pGBKT7/pGADT7, pET28a+/pCITE, pFK241/242, pJV116/110, pAS54/56/58
	TtPKIP_14_EcoRI-atg		5'- GGG GAA TTC CTT ATG TTC GCG GAG AGC AAG TTC -3'
	TtPKIP_12_EcoRI-atg		5'- GGG GAA TTC CTT ATG GCA ATC AGC GAG CTC ACT
	14SSPSE-stop-EcoRI		5'- GAA TTC CTA CTC ACT CGG CGA TGA TTT CAC -3'
	14stop-EcoRI		5'- GAA TTC CTA TGA GTA CAT CTT TCC AGA CAG AAT CC -3'
	OSCS1_IVILRID-anti-sense		5'- GTC GAT GCG CAG TAT AAC GA -3'
	antisense_14_QPASQD_stop_EcoRI		5'- GAA TTC CTA TTG CGA GGC CGG TTG CTC AAG -3'
	14SSPSE-reverse_ stop		5'- TTA CTC ACT CGG CGA TGA TTT CAC -3'
	14SSPSE-reverse_ nostop		5'- CTC ACT CGG CGA TGA TTT CAC -3'
	14SSPSE-reverse-plus-t_ nostop		5'- t CTC ACT CGG CGA TGA TTT CAC -3'
	Subcellular localization vectors
	GFP-sense_241		5'- ATG GTC CTG CTG GAG TTC GT -3'
	GFP_ANTISENSE 242_248		5'- TTT ACG TCG CCG TCC AGC TC -3'
	pJV-116-117-FOR pFK241		5'- GGC ATG GAC GAG CTG TAC A -3'
	pAS110/111-REV		5'- TCC ATG TGC ACC TTG AAG CGC ATG -3'
	pAS-54/56-FOR		5'- GGA GGA CGG CAA CAT CCT GGG G -3'
	pAS-58-REV		5'- CGC TGC CGT CCT CGA TGT TGT G -3'

## Sheet: SupplementaryTable2 246
																													Supplementary Table 2
																													for Supplementary Figure 1
		SnRK1 Clade						SnRK2 Clade							SnRK2 Clade								SnRK3 Clade						SnRK3 Clade
		taxa label	accession	Genus species				taxa label	accession	Genus	species				taxa label	accession		Genus	species				taxa label	accession	Genus species				taxa label	accession	Genus species
	1	yeast	yeast	S. cerevisiae		36	1	Nt450	AAC69450	Nicotiana	tabacum		86	51	pin13491	TC134915		Pinus	taeda		156	1	AtCIPK21	NP_568860.1	Arabidopsis thaliana		213	59	Os CIPK20	NP_001054905.1	Oryza sativa
	2	P06782	P06782	S. cerevisiae		37	2	caneTC11	TC116614	Saccharum	officinarum		87	52	spruce55	TC84855 / ABK25003		Picea	sitchensis		157	2	PsABK25	ABK25058.1	Picea sitchensis		214	60	Os CIPK05	NP_001042345.1	Oryza sativa
	3	O74536sc	O74536sc	S. pombe		38	3	caneTC13	TC131318	Saccharum	officinarum		88	53	cameilia	ABG81507.1		Camellia	sinensis		158	3	OsCIPK08	NP_001043259.1	Oryza sativa		215	61	Aqc TC25764	TC25764	Aquilegia caerulea
	4	RAT	P54645	R. norvegicus		39	4	ZmSnRK23	NP001136496	Zea	mays		89	54	medTC142	TC142273		Medicago	truncatula		159	4	AtCIPK8	NP_001078442.1	Arabidopsis thaliana		216	62	PKS16	NP_196324.1	Arabidopsis thaliana
	5	HUMAN	Q13131	H. sapiens		40	5	Os SAPK3	BAD17999	Oryza	sativa		90	55	Ptri1488	XP_002331488.1		Populus	trichocarpa		160	5	LotusCPK	BAD95978.1	Lotus japonicus		217	63	Ptr CBL2	XP_002326078.1	Populus trichocarpa
	6	CHICKEN	Q2PUH1CH	G. gallus		41	6	onion70	TC6870	Allium	cepa		91	56	ZmSnRK24	NP_001183943.1		Zea	mays		161	6	GhaSOS2	ADP37982.1	Gossypium hirsutum		218	64	Ptr CBL14	ABJ91221.1	Populus trichocarpa
	7	MOUSE	Q5EG47	M. musculus		42	7	Ptri552	XP_002329552	Populus	trichocarpa		92	57	TaSnRK5	ACU65228.1		Triticum	aestivum		162	7	RcCIPK	XP_002527344.1	Ricinus communis		219	65	AqcG TC30270	TC30270	Aquilegia caerulea
	8	RAT	Q09137	R. norvegicus		43	8	RcSAPK3	XP002517501	Ricinus	communis		93	58	Os SAPK4	Q5N942		Oryza	sativa		163	8	PtrCBL26	XP_002324651.1	Populus trichocarpa		220	66	Ptr CBL22	ABJ91228.1	Populus trichocarpa
	9	CHICKEN	Q2LAI0CH	G. gallus		44	9	Gmax979	AAA33979	Glycine	max		94	59	ZmSnRK25	ACG50009.1		Zea	mays		164	9	PeCIPK26	ACN76476.1	Populus euphratica		221	67	Os CIPK28	A3B529.2	Oryza sativa
	10	MOUSE	Q8BRK8	M. musculus		45	10	medTC14	TC147847	Medicago	truncatula		95	60	Os SAPK5	NP_001054356.1		Oryza	sativa		165	10	PtrCBL27	XP_002308077.1	Populus trichocarpa		222	68	Os CIPK26	NP_001045974.1	Oryza sativa
	11	WORM	Q95ZQ4	C elegans alpha subunit		46	11	LotusTC6	TC60946	Lotus	japonicus		96	61	AtSNRK25	NP_201170.1		Arabidopsis	thaliana		166	11	PeCIPK27	ACN76477.1	Populus euphratica		223	69	Os CIPK11	Q0JI49.1	Oryza sativa
	12	FLY	O18645DR	D. melanogaster		47	12	Vv2726	XP002262726	Vitis	vinifera		97	62	AtSNRK21	NP_196476.1		Arabidopsis	thaliana		167	12	BnSOS2	ABM66448.1	Brassica napus		224	70	Os CIPK14	NP_001065574.1	Oryza sativa
	13	Os08g	NP_001062083	Oryza sativa		48	13	Aq22948	TC22948	Aquilegia	caerulea		98	63	AtSNRK29	NP_179885.1		Arabidopsis	thaliana		168	13	AlSOS2	XP_002868418.1	Arabidopsis lyrata		225	71	Os CIPK18	NP_001055223.1	Oryza sativa
	14	OSK1	BAA36298	Oryza sativa		49	14	Ptri641	XP_002309964	Populus	trichocarpa		99	64	Gmax896	AAB68961.1		Glycine	max		169	14	AtCIPK24	NP_198391.1	Arabidopsis thaliana		226	72	OsCIPK10	NP_001050062.1	Oryza sativa
	15	Hordeumv	CAA57898	Hordeum vulgare		50	15	appleTC6	TC67359	Malus	x domestica		100	65	sun45312	TC45312		Heilianthus	annuus		170	15	Vv SOS2	CAN83760.1	Vitis vinifera		227	73	Os CIPK02	NP_001060636.1	Oryza sativa
	16	Zeamays	ACF81134	Zea mays		51	16	NbTC1960	TC19601	Nicotiana	benthamiana		101	66	Nt456	AAL89456.1		Nicotiana	tabacum		171	16	Sl CIPK	CAG30526.1	Lycopersicon esculentum		228	74	Ptr CBL11	XP_002317414.1	Populus trichocarpa
	17	Sb	XP_002441429	Sorghum bicolor		52	17	SltmSNF1	BAF44192	Solanum	lycopersicum		102	67	AtSNRK24	NP_172563.1		Arabidopsis	thaliana		172	17	OsCIPK24	NP_001058024.1	Oryza sativa		229	75	At CIPK20	NP_199394.1	Arabidopsis thaliana
	18	AKIN10	NP_850488	Arabidopsis thaliana		53	18	MimTC694	TC6943	Mimulus	guttatus		103	68	AtSRK210	NP_176290.1		Arabidopsis	thaliana		173	18	ZmCIPK	NP_001132150.1	Zea mays		230	76	At CIPK6	NP_194825.1	Arabidopsis thaliana
	19	AKIN11	NP_974375	Arabidopsis thaliana		54	19	AtSNRK27	NP_195711	Arabidopsis	thaliana		104	69	VVTC105	TC105387		Vitis	vinifera		174	19	SBCIPK	XP_002438654.1	Sorghum bicolor		231	77	Aqc TC25015	TC25015	Aquilegia caerulea
	20	Slyco76	AAF66639	Solanum lycopersicum		55	20	Medtr405	ACJ84405	Medicago	truncatula		105	70	Vv7922	XP_002267922.1		Vitis	vinifera		175	20	Os CIPK09	Q10SC8.1	Oryza sativa		232	78	Ptr CBL9	XP_002309336.1	Populus trichocarpa
	21	StubSNF1	AAB52224	Solanum tuberosum		56	21	medTC16	TC160196	Medicago	truncatula		106	71	Os SAPK7	NP_001052827.1		Oryza	sativa		176	21	Aqc TC32387	TC32387	Aquilegia caerulea		233	79	Ptr CBL7	XP_002333931.1	Populus trichocarpa
	22	Capsicum	ADN44282	Capsicum annuum		57	22	Vv393	CBI33139.3	Vitis	vinifera		107	72	ZmSnRK27	ACG50011.1		Zea	mays		177	22	At CIPK9	NP_849570.1	Arabidopsis thaliana		234	80	Os CIPK27	NP_001063187.1	Oryza sativa
	23	Nictab	BAA05649	Nicotiana tabacum		58	23	LotusTC7	TC79277	Lotus	japonicus		108	73	ZmSAPK6	ACG33803.1		Zea	mays		178	23	Ptr CBL13	XP_002320224.1	Populus trichocarpa		235	81	Aqc TC26158	TC26158	Aquilegia caerulea
	24	Cucs174	CAA71142	Cucumis sativus		59	24	medTC147	TC147847	Medicago	truncatula		109	74	SORB04g	XP_002453967.1		Sorghum	bicolor		179	24	Ptr CBL12	XP_002301435.1	Populus trichocarpa		236	82	At CIPK23	NP_564353.1	Arabidopsis thaliana
	25	malush15	ABV49061	Malus hupehensis		60	25	Alyr183	XP_002889183	Arabidopsis	lyrata		110	75	Os SAPK6	NP_001047099.1		Oryza	sativa		180	25	Os CIPK32	NP_001066079.1	Oryza sativa		237	83	Ptr CBL24	ABJ91230.1	Populus trichocarpa
	26	Vv225	CBI22259	Vitis vinifera		61	26	AtSnRK28	NP_974170	Arabidopsis	thaliana		111	76	Aq21841	TC21841		Aquilegia	caerulea		181	26	Os CIPK03	Q8LIG4.1	Oryza sativa		238	84	Ptr CBL25	ABJ91231.1	Populus trichocarpa
	27	Aq20886	TC20886	Aquilegia caerulea		62	27	iceplant	CAA81443	Mesembryanthemum	crystallinum		112	77	Vv763	CBI29763.3		Vitis	vinifera		182	27	Os CIPK13	NP_001049949.1	Oryza sativa		239	85	Os CIPK23	NP_001058901.1	Oryza sativa
	28	Aq28595	TC28595	Aquilegia caerulea		63	28	papaya	TC3861	Carica	papaya		113	78	cass8186	TC8186		Manihot	esculenta		183	28	At PKS12	NP_850094.1	Arabidopsis thaliana		240	86	Aqc TC28943	TC28943	Aquilegia caerulea
	29	Ricinus	XP_002530018	Ricinus communis		64	29	RcSAPK1	XP_002513955	Ricinus	communis		114	79	RcASK1	XP_002530676.1		Ricinus	communis		184	29	Ptr CBL3	XP_002330980.1	Populus trichocarpa		241	87	AtCIPK17	XP_002894102.1	Arabidopsis thaliana
	30	Ptri224	XP_002306053	Populus trichocarpa		65	30	app78402	x domestica	TC78402	Malus		115								185	30	Ptr CBL4	XP_002314239.1	Populus trichocarpa		242	88	AtCIPK1	NP_566580.1	Arabidopsis thaliana
	31	Popstri	XP_002324076	Populus trichocarpa		66	31	Ptri6567	XP_002306567	Populus	trichocarpa		116	80	SELMO12	XP_002985178.1		Selaginella	moellendorffii		186	31	Os CIPK25	NP_001057811.1	Oryza sativa		243	89	PtrCBL1	XP_002315469.1	Populus trichocarpa
	32	lotusj62	BAD95888	Lotus japonicus		67	32	Zm649lng	NP001147649	Zea	mays		117	81	SELMO978	XP_002961653.1		Selaginella	moellendorffii		187	32	Os CIPK12	NP_001044311.1	Oryza sativa		244	90	OsCIPK21	Q0D4B2.2	Oryza sativa
	33	Viciaf	CAI96818	Vicia faba		68	33	ZmSnRK21	ACG50005	Zea	mays		118	82	SELMO91	XP_002987826.1		Selaginella	moellendorffii		188	33	Os PK4	NP_001056032.1	Oryza sativa		245	91	OsCIPK17	NP_001054578.1	Oryza sativa
	34	Pisums	CAI96819	Pisum sativum		69	34	caneTC12	TC121023	Saccharum	officinarum		119	83	Physm95	XP_001769579.1		Physcomitrella	patens		189	34	At CIPK18	NP_174217.1	Arabidopsis thaliana		246	92	OsCIPK01	NP_001042792.1	Oryza sativa
	35	Glycinmx	AAD23582	Glycine max		70	35	SORB01g	XP002465184	Sorghum	bicolor		120	84	Physm278	XP_001777278.1		Physcomitrella	patens		190	35	At CIPK13	NP_180965.1	Arabidopsis thaliana				taxa label	accession	Genus species
		taxa label	accession	Genus species		71	36	Os SAPK1	NP_001050274	Oryza	sativa		121	85	Physc501	XP_001778501.1		Physcomitrella	patens		191	36	Ptr CBL18	ABJ91225.1	Populus trichocarpa
						72	37	Brach150	TC15066	Brachypodium	distachyon		122	86	physco9	XP_001769324.1		Physcomitrell	patens		192	37	Ptr CBL19	ABJ91226.1	Populus trichocarpa
						73	38	AAIP	Q02066	Triticum	aestivum		123	87	PiceaS09	ABR16094.1		Picea	sitchensis		193	38	Aqc TC24249	TC24249	Aquilegia caerulea
						74	39	TaPK3	AAB58348	Triticum	aestivum		124	88	PineTC12	spruce TC127592		Pinus	taeda		194	39	At CIPK19	NP_199393.1	Arabidopsis thaliana
						75	40	PKABA1	ABD37624	Triticum	aestivum		125	89	sprucTC9	Ps TC140199		Picea	sitchensis		195	40	At CIPK22	NP_181383.2	Arabidopsis thaliana
						76	41	HvPKABA1	BAB61735	Hordeum	vulgare		126	90	spruce03	ABR16094		Picea	sitchensis		196	41	Ptr CBL21	XP_002323661.1	Populus trichocarpa
						77	42	Brachy35	TC3562	Brachypodium	distachyon		127	91	Aq22050	TC22050		Aquilegia	caerulea		197	42	Aqc TC27190	TC27190	Aquilegia caerulea
						78	43	TtPK1	AAW49219	Aegilops	tauschii		128	92	Aq21405	TC21405		Aquilegia	caerulea		198	43	Ptr CBL15	XP_002325652.1	Populus trichocarpa
						79	44	Os SAPK2	A2YNT8.2	Oryza	sativa		129	93	Vv285	CBI23285.3		Vitis	vinifera		199	44	Ptr CBL16	ABJ91223.1	Populus trichocarpa
						80	45	ZmSnRK22	ACG50006	Zea	mays		130	94	cassTC45	TC4547		Manihot	esculenta		200	45	Aqc TC25446	TC25446	Aquilegia caerulea
						81	46	caneTC14	TC145037	Saccharum	officinarum		131	95	Vf AAPK	AAF27340.1		Vicia	faba		201	46	Ptr CBL10	ACN76468.1	Populus trichocarpa
						82	47	Sb1041	XP_002461041	Sorghum	bicolor		132	96	medTC148	ACJ84448.1		Medicago	truncatula		202	47	Ptr CBL5	XP_002311652.1	Populus trichocarpa
						83	48	VvGDBr	AAG31326	Vitis	vinifera		133	97	AtSNRK22	NP_190619.1		Arabidopsis	thaliana		203	48	Os CIPK07	NP_001050718.1	Oryza sativa
						84	49	spruc91	TC91656	Picea	sitchensis		134	98	AtSNRK23	NP_201489.1		Arabidopsis	thaliana		204	49	Os CIPK04	Q2QMI0.2	Oryza sativa
						85	50	Pinus120	TC122120	Pinus	taeda		135	99	sunTC435	TC43550		Heilianthus	annuus		205	50	OsCIPK30 NP	NP_001044309.1	Oryza sativa
								taxa label	accession	Genus	species		136	100	Vv745	emb CAN62745		Vitis	vinifera		206	51	Os CIPK16	NP_001063186.1	Oryza sativa
													137	101	onionTC7	TC7730		Allium	cepa		207	52	Ptr CBL20	XP_002324326.1	Populus trichocarpa
													138	102	VvTC1211	TC121152		Vitis	vinifera		208	53	Ptr CBL6	XP_002308703.1	Populus trichocarpa
													139	103	RcSAPK10	XP_002521837		Ricinus	communis		209	54	Ptr CBL23	ABJ91229.1	Populus trichocarpa
													140	104	At SnRK2.6	NP_567945		Arabidopsis	thaliana		210	55	Aqc TC26023	TC26023	Aquilegia caerulea
													141	105	cassTC77	TC7705		Manihot	esculenta		211	56	At CIPK16	NP_180081.1	Arabidopsis thaliana
													142	106	Ptri314	XP_002330314		Populus	trichocarpa		212	57	At CIPK5	NP_568241.2	Arabidopsis thaliana
													143	107	app76040	TC76040		Malus	x domestica		213	58	At CIPK25	NP_568466.1	Arabidopsis thaliana
													144	108	MimTC201	TC20167		Mimulus	guttatus				taxa label	accession	Genus species
													145	109	Os SAPK8	NP_001051371		Oryza	sativa
													146	110	ZmSnRK28	ACG50012		Zea	mays
													147	111	TaPK4	AAM75356		Triticum	aestivum
													148	112	SORB1	XP_002464236		Sorghum	bicolor
													149	113	ZmSAPK10	ACG32779		Zea	mays
													150	114	OsJ900	NP_001050653		Oryza	sativa
													151	115	SORB08	XP_002443454		Sorghum	bicolor
													152	116	Os SAPK9	NP_001067155		Oryza	sativa
													153	117	app72956	TC72956		Malus	x domestica
													154	118	aqG32104	TC32104		Aquilegia	caerulea
													155	119	Aqg33534	TC33534		Aquilegia	caerulea
															taxa label	accession		Genus	species

## Sheet: SupplementaryTable3 285
														Supplementary Table 3
														for Figure1 and Supplementary Figure 2abc
		Taxa Label	Genus species			Taxa Label	Genus species			Taxa Label	Genus species			Taxa Label	Genus species
	1	ABO94145_Oluc_1_348	Ostreococcus lucimarinus		70	EMT04089_Atau_1_357	Aegilops tauschii		150	PGSC0003DMT400041670_Stub_1_300	Solanum tuberosum		226	Traes_1AL_5FFFBAB47_1_Taes_1_373	Triticum aestivum
	2	ABO95167_Oluc_1_348			71	EMT05579_Atau_1_389	Triticum tauschii		151	PGSC0003DMT400045810_Stub_1_336			227	Traes_1AL_7D6DC73FC_2_Taes_1_452
	3	ABO96834_Oluc_1_528			72	EMT07223_Atau_1_432			152	PGSC0003DMT400060263_Stub_1_358			228	Traes_1AL_E1701918C_1_Taes_1_342
	4	AES63231_Mtru_1_351	Medicago truncatula		73	EMT07224_Atau_1_408			153	PGSC0003DMT400060762_Stub_1_344			229	Traes_1BL_805626CBB_1_Taes_1_256
	5	KEH26238_Mtru_1_512			74	EMT13636_Atau_1_540			154	PGSC0003DMT400061170_Stub_1_360			230	Traes_1BL_AC5FE4599_1_Taes_1_340
	6	AES94356_Mtru_1_338			75	EMT14983_Atau_1_509			155	PGSC0003DMT400063153_Stub_1_504			231	Traes_1BL_D20749C1D_1_Taes_1_342
	7	AES98115_Mtru_1_339			76	EMT15459_Atau_1_604			156	PGSC0003DMT400066617_Stub_1_362			232	Traes_1DL_7F180BC11_1_Taes_1_503
	8	AET04043_Mtru_1_363			77	EMT18947_Atau_1_373			157	PGSC0003DMT400067426_Stub_1_339			233	Traes_1DL_E331E6071_2_Taes_1_270
	9	AET04893_Mtru_1_355			78	EMT20439_Atau_1_308			158	PGSC0003DMT400079214_Stub_1_335			234	Traes_2AL_2FF604DA9_2_Taes_1_342
	10	AT1G10940_2_Atha_1_371	Arabidopsis thaliaa		79	EMT23593_Atau_1_588			159	POPTR_0002s09990_1_Ptri_1_337	Populus trichocarpa		235	Traes_2AL_C37FA7FDC_1_Taes_1_391
	11	AT1G60940_1_Atha_1_361			80	EMT25825_Atau_1_527			160	POPTR_0003s01110_1_Ptri_1_357			236	Traes_2AL_E6C281385_1_Taes_1_357
	12	AT1G78290_2_Atha_1_343			81	EMT26436_Atau_1_588 TtPK1			161	POPTR_0003s08240_1_Ptri_1_338			237	Traes_2AS_A56BC88C0_1_Taes_1_265
	13	AT2G23030_1_Atha_1_339			82	EMT27962_Atau_1_308			162	POPTR_0004s14540_1_Ptri_1_360			238	Traes_2BL_616F08780_1_Taes_1_343
	14	AT3G01090_2_Atha_1_535			83	EMT28997_Atau_1_303			163	POPTR_0004s15270_1_Ptri_1_363			239	Traes_2BL_A2B17613C_2_Taes_1_394
	15	AT3G29160_1_Atha_1_512			84	EMT29739_Atau_1_406			164	POPTR_0007s05080_1_Ptri_1_340			240	Traes_2BL_B805C339B_1_Taes_1_337
	16	AT3G50500_2_Atha_1_369			85	EMT31935_Atau_1_1244			165	POPTR_0009s11010_1_Ptri_1_362			241	Traes_2BS_9D77461D8_2_Taes_1_353
	17	AT4G33950_1_Atha_1_362			86	ENSCSAVP00000014086_Csav_1_562	Ciona savignyi		166	POPTR_0019s00790_1_Ptri_1_353			242	Traes_2DL_355E90C65_1_Taes_1_357
	18	AT4G40010_1_Atha_1_350			87	ENSP00000346148_Hsap_1_574	Homo sapiens		167	PP1S3_550V6_1_Ppat_1_584	Physcomitrella_patens		243	Traes_2DL_6CD064E13_1_Taes_1_359
	19	AT5G08590_1_Atha_1_353			88	ENSP00000360290_Hsap_1_552			168	PP1S113_72V6_1_Ppat_1_348			244	Traes_2DS_34BEEC8AB_1_Taes_1_353
	20	AT5G39440_1_Atha_1_494			89	EOX91316_Tcac_1_360	Theobroma cacao		169	PP1S28_12V6_1_Ppat_1_542			245	Traes_3AL_3E120EB98_3_Taes_1_290
	21	AT5G63650_1_Atha_1_360			90	EOX92029_Tcac_1_342			170	Sb01g007120_1_Sbic_1_366	Sorghum bicolor		246	Traes_3AL_BC984321A_1_Taes_1_503
	22	AT5G66880_1_Atha_1_361			91	EOX94083_Tcac_1_357			171	Sb01g014720_1_Sbic_1_362			247	Traes_3DL_116F5A1FE_1_Taes_1_503
	23	Al_scaffold_0002_2538_Alyr_1_343	Arabidopsis lyrata		92	EOX98097_Tcac_1_424			172	Sb01g028760_1_Sbic_1_333			248	Traes_3DL_5F257C9CD_2_Taes_1_290
	24	Al_scaffold_0060_2_Alyr_1_341			93	EOX98175_Tcac_1_370			173	Sb01g033570_1_Sbic_1_344			249	Traes_3DL_84CDD48B8_2_Taes_1_515
	25	BGIOSGA004882_PA_Oind_1_360	Oryza indica		94	EOY03546_Tcac_1_512			174	Sb01g038560_1_Sbic_1_513			250	Traes_4AL_44E99BA01_1_Taes_1_235
	26	BGIOSGA006276_PA_Oind_1_365			95	EOY15950_Tcac_1_338			175	Sb02g039640_1_Sbic_1_339			251	Traes_4AS_6C6B346BA_2_Taes_1_331
	27	BGIOSGA010254_PA_Oind_1_362			96	EOY24158_Tcac_1_351			176	Sb03g033530_1_Sbic_1_499			252	Traes_4BL_5910480FE_2_Taes_1_513
	28	BGIOSGA010605_PA_Oind_1_342			97	ERM97331_Atri_1_291	Amborella trichopoda		177	Sb03g041110_1_Sbic_1_361			253	Traes_4BS_0A234D9E6_1_Taes_1_361
	29	BGIOSGA012387_PA_Oind_1_508			98	ERM99072_Atri_1_511			178	Sb04g022410_1_Sbic_1_364			254	Traes_4DL_D3BCE22E7_2_Taes_1_513
	30	BGIOSGA013621_PA_Oind_1_350			99	ERN01074_Atri_1_338			179	Sb06g016960_1_Sbic_1_377			255	Traes_4DS_A5BFD8743_1_Taes_1_361
	31	BGIOSGA016442_PA_Oind_1_404			100	ERN05415_Atri_1_349			180	Sb06g033990_1_Sbic_1_379			256	Traes_5AL_4EE2511FA_2_Taes_1_316
	32	BGIOSGA017404_PA_Oind_1_367			101	ERN08591_Atri_1_354			181	Sb08g019700_1_Sbic_1_364			257	Traes_5AS_16B1B6B87_1_Taes_1_318
	33	BGIOSGA017681_PA_Oind_1_480			102	ERN14422_Atri_1_364			182	Sb09g021410_1_Sbic_1_359			258	Traes_5BL_2D13CB817_1_Taes_1_366
	34	BGIOSGA017991_PA_Oind_1_330			103	FBpp0078832_Dmel_1_337	Drosophila melanogaster		183	Sb09g026450_1_Sbic_1_504			259	Traes_5BS_78EC147D8_2_Taes_1_363
	35	BGIOSGA025331_PA_Oind_1_519			104	GSMUA_Achr10P07190_001_Macu_1_620	Musa acuminata		184	Si000965m_Sita_1_537	Setaria italica		260	Traes_5DL_EFDDC1FFB_1_Taes_1_303
	36	BGIOSGA026164_PA_Oind_1_339			105	GSMUA_Achr10P09610_001_Macu_1_348			185	Si001965m_Sita_1_362			261	Traes_5DS_4ABE4DD6F_2_Taes_1_364
	37	BGIOSGA028869_PA_Oind_1_509			106	GSMUA_Achr11P18790_001_Macu_1_357			186	Si010093m_Sita_1_448			262	Traes_7AL_013624ECB_2_Taes_1_344
	38	BGIOSGA031386_PA_Oind_1_334			107	GSMUA_Achr1P21480_001_Macu_1_503			187	Si017369m_Sita_1_410			263	Traes_7DL_671DB4DA4_1_Taes_1_311
	39	BGIOSGA035923_PA_Oind_1_361			108	GSMUA_Achr2P13360_001_Macu_1_365			188	Si019716m_Sita_1_528			264	VIT_02s0236g00130_t01_Vvin_1_340	Vitis viniferia
	40	BRADI1G07620_1_Bdis_1_367	Brachypodium distachyon		109	GSMUA_Achr3P01710_001_Macu_1_339			189	Si021825m_Sita_1_503			265	VIT_03s0063g01080_t01_Vvin_1_363
	41	BRADI1G14720_1_Bdis_1_361			110	GSMUA_Achr4P23200_001_Macu_1_367			190	Si022358m_Sita_1_380			266	VIT_07s0031g03210_t01_Vvin_1_355
	42	BRADI1G21310_1_Bdis_1_354			111	GSMUA_Achr4P28190_001_Macu_1_363			191	Si022378m_Sita_1_374			267	VIT_07s0191g00070_t01_Vvin_1_338
	43	BRADI1G60720_1_Bdis_1_349			112	GSMUA_Achr5P01140_001_Macu_1_348			192	Si022448m_Sita_1_360			268	VIT_07s0197g00080_t01_Vvin_1_361
	44	BRADI1G65630_1_Bdis_1_509			113	GSMUA_Achr5P12610_001_Macu_1_339			193	Si030417m_Sita_1_339			269	VIT_08s0040g00720_t01_Vvin_1_547
	45	BRADI2G18970_1_Bdis_1_396			114	GSMUA_Achr6P07250_001_Macu_1_360			194	Si035270m_Sita_1_509			270	VIT_12s0035g00310_t01_Vvin_1_356
	46	BRADI2G48830_2_Bdis_1_502			115	GSMUA_Achr6P12960_001_Macu_1_328			195	Si036041m_Sita_1_394			271	VIT_14s0108g01230_t01_Vvin_1_514
	47	BRADI2G56267_1_Bdis_1_361			116	GSMUA_Achr6P18870_001_Macu_1_358			196	Si036283m_Sita_1_366			272	VIT_18s0001g06310_t01_Vvin_1_335
	48	BRADI3G33690_1_Bdis_1_342			117	GSMUA_Achr6P25570_001_Macu_1_364			197	Si036309m_Sita_1_362			273	YDR477W_Scer_1_633	Saccharomyces cerevisiae
	49	BRADI3G45460_1_Bdis_1_362			118	KEH20794_Mtru_1_339	Medicago truncatula		198	Si036531m_Sita_1_333			274	fgenesh1_pg_C_scaffold_7000184_Alyr_1_350	Arabidopsis lyrata
	50	BRADI4G03220_1_Bdis_1_363			119	KEH25020_Mtru_1_431			199	Solyc01g103940_2_1_Slyc_1_361	Solanum lycopersicum		275	fgenesh1_pm_C_scaffold_3000097_Alyr_1_509
	51	BRADI5G10300_1_Bdis_1_357			120	KEH27541_Mtru_1_355			200	Solyc01g108280_2_1_Slyc_1_362			276	fgenesh1_pm_C_scaffold_7002776_Alyr_1_491
	52	BRADI5G27430_1_Bdis_1_380			121	KEH30920_Mtru_1_363			201	Solyc02g067030_2_1_Slyc_1_514			277	fgenesh2_kg_2__367__AT1G60940_1_Alyr_1_352
	53	CMF139CT_Cmer_1_535	Cyanidioschyzon merolae strain 10D		122	KEH31607_Mtru_1_337			202	Solyc02g090390_2_1_Slyc_1_352			278	fgenesh2_kg_4__234__AT2G23030_1_Alyr_1_334
	54	EDO99409_Crei_1_317	Chlamydomonas reinhardtii		123	KEH35291_Mtru_1_347			203	Solyc03g115700_2_1_Slyc_1_504			279	fgenesh2_kg_5__1391__AT3G50500_1_Alyr_1_353
	55	EDO99720_Crei_1_416			124	KEH35656_Mtru_1_355			204	Solyc04g012160_2_1_Slyc_1_345			280	fgenesh2_kg_5__675__AT3G29160_2_Alyr_1_512
	56	EDP04661_Crei_1_768			125	KEH40741_Mtru_1_365			205	Solyc04g074500_2_1_Slyc_1_335			281	fgenesh2_kg_7__713__AT4G33950_1_Alyr_1_362
	57	EDP08134_Crei_1_293			126	MLOC_13479_1_Hvul_1_294	Hordeum vulagre		206	Solyc05g056550_2_1_Slyc_1_356			282	scaffold_101184_1_Alyr_1_364
	58	EFJ06661_Smoe_1_334	Selaginella_moellendorffii		127	MLOC_22145_2_Hvul_1_361			207	Solyc08g077780_2_1_Slyc_1_339			283	scaffold_600896_1_Alyr_1_351
	59	EFJ16445_Smoe_1_486			128	MLOC_22271_1_Hvul_1_366			208	T01C8_1b_Cele_1_626	Caenorhabditis elegans		284	scaffold_803059_1_Alyr_1_356
	60	EFJ13672_Smoe_1_360			129	MLOC_3013_1_Hvul_1_357			209	TRAES3BF015700010CFD_t1_Taes_1_513	Triticum aestivum		285	scaffold_803430_1_Alyr_1_361
	61	EFJ35495_Smoe_1_308			130	MLOC_62759_3_Hvul_1_357			210	TRAES3BF015700030CFD_t1_Taes_1_512
	62	EFJ33556_Smoe_1_334			131	MLOC_63787_3_Hvul_1_362			211	TRAES3BF044200200CFD_t1_Taes_1_363
	63	EMJ03300_Pper_1_362	Prunus persica		132	MLOC_67799_1_Hvul_1_502			212	TRAES3BF073300030CFD_t1_Taes_1_503
	64	EMJ06698_Pper_1_339			133	MLOC_68062_1_Hvul_1_517			213	TRIUR3_02214_P1_Tura_1_373	Triticum urartu
	65	EMJ10363_Pper_1_427			134	MLOC_69212_1_Hvul_1_341			214	TRIUR3_03945_P1_Tura_1_342
	66	EMJ16435_Pper_1_515			135	MLOC_75806_1_Hvul_1_291			215	TRIUR3_09218_P1_Tura_1_427
	67	EMJ23465_Pper_1_350			136	MLOC_82073_2_Hvul_1_382			216	TRIUR3_14892_P1_Tura_1_374
	68	EMJ23699_Pper_1_338			137	OS02T0551100_01_Osat_1_365	Oryza sativa		217	TRIUR3_16943_P1_Tura_1_543
	69	EMJ28680_Pper_1_319			138	OS03T0289100_02_Osat_1_548			218	TRIUR3_16944_P1_Tura_1_353
					139	OS03T0390200_01_Osat_1_342			219	TRIUR3_18945_P1_Tura_1_358
					140	OS03T0610900_01_Osat_1_362			220	TRIUR3_24695_P1_Tura_1_372
					141	OS04T0432000_02_Osat_1_359			221	TRIUR3_30248_P1_Tura_1_579
					142	OS04T0691100_01_Osat_1_370			222	TRIUR3_30393_P1_Tura_1_334
					143	OS05T0433100_00_Osat_1_246			223	TRIUR3_30613_P1_Tura_1_383
					144	OS05T0530500_02_Osat_1_505			224	TRIUR3_31197_P1_Tura_1_332
					145	OS07T0194100_01_Osat_1_547			225	TRIUR3_32385_P1_Tura_1_509
					146	OS07T0622000_01_Osat_1_339
					147	OS08T0484600_01_Osat_1_509
					148	OS10T0564500_01_Osat_1_334
					149	OS12T0586100_01_Osat_1_361

## Sheet: SupplementaryTable4 67
			Supplementary Table 4
			for Figure2 and Figure3
		Taxa Label	Genus species
	1	Nsyl 698508137	N sylvestris
	2	Stub emb CAA04670	S tuberosum
	3	Ntom 697162238	N tomentosiformis
	4	Stub PGSC0003DMT400004142	S tuberosum
	5	Ttau EMT24814	T tauschii
	6	Slyc 01g111040_21	S lycopersicum
	7	Vv TA39641	V vinifera
	8	Traes_2AL_5C7E76139_1	T aestivum
	9	Al XP_002868865	A lyrata
	10	Traes_2DL_91E53D2381	T aestivum
	11	Traes_2BL_95044D775_1	T aestivum
	12	Os 10T01772	O sativa
	13	OsI EEC66638	O sativa
	14	At TC366416	A thaliana
	15	AT4G38810	A thaliana
	16	OsJ ABB46938	O sativa
	17	Vv 03s0038g01380_t01	V vinifera
	18	Ttau EMT23176	T tauschii
	19	Taes 4BL_3B8727D00_2	T aestivum
	20	Musa GSMUA_Achr5P04060_001	M acuminata
	21	Tur TU3_07109	T urartu
	22	Os EAY89269	O sativa
	23	Os BGIOSGA011	O sativa
	24	Tcac EOX97782	T cacao
	25	Amt ERN18735	A trichopoda
	26	Traes_4DL_373599ECC_1	T aestivum
	27	Aqc TC24556	Aquilegia coerulea
	28	Pp PP1S218100V61	P patens
	29	Sm EFJ19433	S moellendorffii
	30	AT5G28830	A thaliana
	31	At NP198235	A thaliana
	32	Vv XP002279350	V vinifera
	33	Vv 14s0030g02170_t01	V vinifera
	34	Al XP_002872327	A lyrata
	35	Tcac EOY11079	T cacao
	36	Hl CWYJ20046	H lanatum
	37	Amt ERM93959	A trichopoda
	38	Ps ABK22203	Ps ABK22203
	39	Stub PGSC0003DMT400050011	S tuberosum
	40	Slyc 01g097350_21	S lycopersicum
	41	Pp PP1S539_3V61	P patens
	42	Sm XP002991187	S moellendorffii
	43	Musa LOC103981465	M acuminata
	44	Musa GSMUA_Achr4P14870	M acuminata
	45	Stub PGSC0003DMT400074566	S tuberosum
	46	Os BGIOSGA01	O sativa
	47	Os LOC_Os03g29770	O sativa
	48	Vv 13s0156g00120_t01	V vinifera
	49	Traes 5BL 0EE1064562	T aestivum
	50	Amt ERN11161	A trichopoda
	51	Pp PP1S16461V61	P patens
	52	AT2G44310	A thaliana
	53	Slyc 01g073710_21	S lycopersicum
	54	Bra 000349_1P	B rapa
	55	Aco0039361	A comosus
	56	Aco003936	A comosus
	57	Amt ERN11162	A trichopoda
	58	Aco003935_1	A comosus
	59	Os09g04831	O sativa
	60	Aco0031381	Aco0031381
	61	Stub PGSC0003DMT400019343	S tuberosum
	62	Slyc 10g044700_11	S lycopersicum
	63	Aco003138	A comosus
	64	Sm EFJ34213	S moellendorffii
	65	Tcac EOY11133	T cacao
	66	AT1G54530	A thaliana
	67	Os08g05026	O sativa

## Sheet: SupplementaryTable5 231
			Supplementary Table 5
			for Figure 4 and Supplementary Figure 3abc
	Phylip Taxa Labels	Taxa labels for Supplementary Figures 3abc	Genus	species
1	IZNU20441	Iplob IZNU 20441	Ipomoea	lobata
2	VBHQ1551	St VBHQ 1551	Stemona	tuberosa
3	RTNA20245	Op RTNA20245	Oxera	pulchella
4	11631Aspa	Ad 11631	Asparagus	densiflorus
5	OQBM20580	Ipind OQBM 20580	Ipomoea	indica
6	82475Xero	Xeroa 82475	Xerophyllum	asphodeloides
7	Pt479	Pt XP002305479	Populus	tremula
8	EXHX20580	Fa EXHX20580	Flaveria	angustifolia
9	UCNM20014	Ar UCNM 20014	Ajuga	reptans
10	514820623Setaria_italica_foxtailmillet	Si 514820623	Setaria	italica
11	9592Drake	De 9592	Drakaea	elastica
12	triphys3	Trph TC13723	Triphysaria	versicolor
13	JWEY20856	Heliot JWEY 20856	Heliotropium	tenuifolium
14	RLCS20526	Ft RLCS 20526	Flaveria	trinervia
15	Aq24556	Aqc TC24556	Aquilegia	caerulea
16	55779Xero	Xeroc SART 55779	Xeronema	callistemon
17	Bnapus	BnaA06g37340D CDY22412	Brassica	napus
18	ASMV21089	Ilexv ASMV 21089	Ilex	vomitoria
19	DTOA20923	Mael DTOA 20923	Maesa	lanceolata
20	17809Sans	St MVRF 17809	Sansevieria	trifasciata
21	GmACU2	NP_001242451 LOC100794252	Glycine	max
22	MWYQ13968	Sbn MWYQ-2013969	Smilax	bona_nox
23	euphorbJCGZ_19605_Jatrophacurcas	Jc XP_012084396	Jatropha	curcas
24	Hannuus	Hann DY914513	Helianthus	argo
25	PoptXP	Pt XP002305479	Populus	tremula
26	5912Erios	Eriosl ONBE 5912	Eriospermum	lancifolia
27	DGXS23634	Fm DGXS 232634	Freycinetia	multiflora
28	switch27	Pv TC27544	Panicum	virgatum
29	UTQR20783	Tabu UTQR 20783	Tabebuia	umbellate
30	657388728Medtrunc	Mt ACJ85390 XP_013456572.1	Medicago	truncatula
31	DMIN2022117	Ph_a_c DMIN 22116-7	Phycella aff.	cyrtanthoides
32	48144Aloe	Aloev JVBR 48144	Aloe	vera
33	17970Sans	Str 17970	Sansevieria	trifasciata
34	116549Nar	Nv116549	Narcissus	viridiflorus
35	SNBI20127	Sc SNBI 20127	Sambucus	canadensis
36	EMT23176A	EMT23176A EMS60291	Triticum	urartu
37	Pinus823	Pinus823 ACJ37823.1	Pinus	sylvestris
38	Graimnd	Gr XP_012480442.1	Gossypium	raimondii
39	Centaur	Centaurm EH731000	Centaurea	maculosa
40	74670Smil	Smilb 74670	Smilax	bona_nox
41	VVVV9843	Lsp VVVV 2009844	Ludovia	sp.
42	PsABK2	Ps ABK22203.1	Picea	sitchensis
43	Hparad	Hp TA2611_73304	Helianthus	parad
44	BdTC3449	Bd XP_003558343.1	Brachypodium	distachyon
45	Mirj66	Mj ACL81166	Mirabilis	jalapa
46	MUMD93929	Ll MUMD 93929	Lomandra	longifolia
47	34275Colc	Ca 34275	Colchicum	autumnale
48	sorg242	KXG37319 SORBI_001G048900	Sorghum	bicolor
49	Vv50	Vv XP002279350	Vitis	vinifera
50	TCYS2020678	Pm TCYS 20677-8	Peliosanthese	minor
51	20603Bory	Bs 20603,604 EMJJ	Borya	sphaerocephala
52	EMS60291m	EMT23176A EMS60291	Triticum	urartu
53	ECTD21115	Ga ECTD21115	Gentiana	acaulis
54	85417Helo	Hb 85417	Helonias	bullata
55	EMJJ2020604	Bs 20603,604 EMJJ	Borya	sphaerocephala
56	PCGJ20115	Anisq PCGJ 20115	Anisacanthus	quadrifidas
57	NVSO20585	Fp NVSO 20585	Flaveria	palmeri
58	20677Peli	Pm TCYS 20677-8	Peliosanthese	minor
59	25515Heme	Heme 25515	Hemerocallis	spp
60	KXSK2008715	Agavet KXSK 2008715-8714	Agave	tequilana
61	LWCK20768	Lyc sp. LWCK20768	Lycium	barbarum
62	60180Posi	Posa 60180	Posidonia	australis
63	malus11	Mxd TC61511	Malus	domestica
64	Nelumbo_nucifera	Nn XP_010268705	Nelumbo	nucifera
65	7166Cyane	Cyane7166	Cyanella	orchidofromis
66	Ta986	Ta TC382986	Triticum	aestivum
67	NMDZ20195	Ss NMDZ 20195	Solanum	sisymbriifolium
68	vvTA39641	vv60-TA39641_29760 Vv XP002272760	Vitis	vinifera
69	cot94Grh	Gh TA23921_3635 TC181294	Gossypium	hirsutum
70	SILJ2018364	Ta SILJ-2018364	Talbotia	elegans
71	Selm544	Sm XP_002979544	Selaginella	moellendorffii
72	Os951	OsEAY89269/ Os10g09850 XP_015613005 LOC4348196	Oryza	sativa
73	onion92	Ac CF446492	Allium	cepa
74	ZmACF79	Zm ACF79072	Zea	mays
75	ZCUA20581	Ft ZCUA 20581	Flaveria	trinervia
76	Al865	Al XP_002868865	Arabidopsis	lyrata
77	ca14J84	OsSCS1/Os03g14590	Oryza	sativa
78	VXKB20631	Ippur VXKB	Ipomoea	purpurea
79	Linumust	Lu EU830831	Linum	usitatissimum
80	QSLH20544	Iphed QSLH 20544	Ipomoea	hederacea
81	Rc99	Rc XP_002531299	Ricinus	communis
82	Mimg97	Mg TC3997	Mimulus	guttatus
83	Ghirsutm	Gh TA23921_3635 TC181294	Gossypium	hirsutum
84	TA7179Cof	Coffec TA7179_49390 661898969	Coffea	canephora
85	698508137N_sylvestris	N_sylvestris 698508137 XP_009799359 LOC104245449	Nicotiana	sylvestris
86	physco82	XP_001777291	Physcomitrella	patens
87	566187736Poptrichocarpa	XP_002313744	Populus	trichocarpa
88	CAQZ20013	S sp. CAQZ 20013	Symphoricarpos	sp.
89	GHLP20555	Sd GHLP 20555	Solanum	dulcamara
90	EIGQ20063	Helioc EIGQ 20063	Heliotropium	calcicola
91	15623Colc	Colch15623	Colchicum	autumnale
92	ASMV20055	Iv ASMV 20055	Ilex	vomitoria
93	Gm64	Gm TC362178	Glycine	max
94	41701Acor	Aa MTII41701	Acorus	americanus
95	FCEL91661	Pt FCEL 2091662	Phormium	tenax
96	Hargo	Harg TA1904_73275	Helianthus	annuus
97	EMS52613m	Triticum urartu EMT24814A	Triticum	urartu
98	Ipomea23	Ipn TA13418_35883	Ipomoea	nil
99	OsSCS1 CaBP	OsSCS1/Os03g14590	Oryza	sativa
100	697162238N_tomentosiformis	697162238N_tomentosiformis	Nicotiana	tomentosiformis
101	Ta623	Ta TC393623	Triticum	aestivum
102	OXYP20218	Sider OXYP 20218	Sideroxylon	reclinatum
103	Eschcal	Eschcal TA1947_3467	Eschscholzia	californica
104	NAUM20542	Iplin NAUM	Ipomoea	lindheimeri
105	Malus20	Md TC61420	Malus x domestica
106	GJPF2063726	Asativum GJPF-2063726	Allium	sativum
107	MWYQ2013969	Sbn MWYQ-2013969	Smilax	bona_nox
108	32235Disp	Dp UZXL 32235	Disporopsis	pernyi
109	St670	St emb CAA04670	Solanum	tuberosum
110	ALUC20544	Ipqu ALUC 20544	Ipomoea	quamoclit
111	EMT24814A	Triticum urartu EMT24814A EMS52613m	Triticum	urartu
112	alfalfa2	Mt ACJ85390	Medicago	truncatula
113	13284Xero	Xv QOXT-13284	Xerophyta	villosa
114	ryeg898	Fp GO890898	Festuca	pratensis
115	QOXT2013288	Xv QOXT-2013288	Xerophyta	villosa
116	EAAA20616	Mv EAAA20616	Marrubium	vulgare
117	CFRN20093	Cartl CFRN 20093	Carthamus	lanatus
118	ca12J82	OsSCS1/Os03g14590	Oryza	sativa
119	NJJO20012	Pilost NJJO 20012	Pilostyles	thurberi
120	44155Ludo	Lu sp 44155	Ludovia	sp
121	cotton94	Gh TC181294	Gossypium	hirsutum
122	25400Agap	Aa 25400	Agapanthus	africanus
123	5154Phorm	Phormt 5154	Phormium	tenax
124	AtNP19	At NP198235	Arabidopsis	thaliana
125	SmXP00	Sm XP002991187	Selaginella	moellendorffii
126	NHAG20497	Ipnil NHAG 20497	Ipomoea	nil
127	N371	Np ACQ42253	Nicotiana	plumbaginifolia
128	YSRZ20904	Fm YSRZ 20904	Fouqueria	macdougalli
129	OSMU20788	Lyc sp. OSMU20788	Lycium	sp.
130	Hv762_083	Hv TC207083	Hordeum	vulgare
131	Hv394	Hv TC206394	Hordeum	vulgare
132	54930Xero	Xc 54930	Xeronema	callistemon
133	QURC20182	Df QURC20182	Dichroa	febrifuga
134	CPOC20199	Cv CPOC 20199	Convolvulus	arvensis
135	EMBR20133	Ippub EMBR 20133	Ipomoea	pubescens
136	LOC104903999Betavulg	Betav XP_010690469	Beta	vulgaris
137	JBYE20189	Hh JBYE 20189	Hedera	helix
138	XQRV20828	XQRV 20828 LOC101257023	Solanum	lycopersicum
139	18744Noli	Nb HOKG 18744	Nolina	bigelorii
140	JTRM20161	Da JTRM20161	Dipsacus	asper
141	CLNU20637	E sp. CLNU 20637	Escallonia	sp. Cv. Newport
142	ZJRC20185	Sc ZJRC20185	ZJRC 20185
143	VVVV2009844	Lsp VVVV 2009844	Ludovia	sp.
144	Ptaeda3	Pt TA184_3352	Pinus	taeda
145	63237Vani	Vanp63237	Vanilla	planifolia
146	64232Alli	64232Alli	Allium	sativum
147	QACK20771	Hj QACK 20771	Helwingia	japonica
148	8714Agave	Agavet KXSK 2008715-8714	Agave	tequilana
149	12250Plat	Pc 12250	Platanthera	clavellata
150	6277Johns	Jp WTDE 6277	Johnsonia	pubescens
151	48475Aloe	Aloev 48475	Aloe	vera
152	93967Loma	Ll 93967	Lomandra	longifolia
153	DLJZ20543	Sp DLJZ 20543	Solanum	ptycanthum
154	OCWZ2011286	Dv OCWZ 2011286-5	Dioscorea	villosa
155	16373Heme	H spp BLAJ 16373	Hemerocallis	spp.
156	Hv083	Hv TC207083	Hordeum	vulgare
157	7806Borya	Borys 780	Borya	sphaerocephala
158	IHPC20727	Pg IHPC20727	Platycodon	grandiflorus
159	12875Helo	Helob 12875	Helonias	bullata
160	bn115300	Bn TC115300	Brassica	napus
161	Rc34	Rc XP_002534034	Ricinus	communis
162	AJFN20993	M sp. AJFN20993	Myodocarpus	sp.
163	NBMW20102	Sanch NBMW 20102	Sanchezia	sp.
164	2180Plata	Platc 2180	Platanthera	clavellata
165	sugarcne	So TC149355	Saccharum	officinarum
166	DFYF20176	I sp DFYF 20176	Ilex	sp.
167	SXML20704	Ip SXML 20704	Ilex	paraguariensis
168	JGYZ20438	Hp JGYZ20438	Holarrhena	pubescens
169	UMUL20857	Pf UMUL 20857	Paulownia	fargesii
170	ERWT20437	Ipcocc ERWT 20437	Ipomoea	coccinea
171	FGRF15901	Asparagusd FGRF 15901	Asparagus	densiflorus
172	Piglauca3	Pg TA24590_3330	Picea	glauca
173	DDRL20008	Tragd DDRL 20008	Tragopogon	dubius
174	Vv60	vv60-TA39641_29760 Vv XP002272760	Vitis	vinifera
175	QNPH2034276	QNPH-2034276	Colchicum	autumnale
176	YRBQ20602	Fsp YRBQ 20580 20602	Flaveria
177	CWLL20112	Schlp CWLL 20112	Schlegelia	parasitica
178	PmXP001	Pp XP_001785879	Physcomitrella	patens
179	97553Rusc	Ruscus sp LSJW 97553	Ruscus	sp.
180	DMIN22116	Ph_a_c DMIN 22116-7	Phycella aff.	cyrtanthoides
181	96848Rusc	Rusc96848	Ruscus	sp.
182	QIKZ20251	Gr QIKZ20251	Griselinia	racemosa
183	PicestEF	Ps ABK23360	Picea	sitchensis
184	Hv762	Hv TC20708, 762_083	Hordeum	vulgare
185	18262Curc	Cur sp. YJUG 18262	Curculigo	sp.
186	Ta266	Ta TC382266	Triticum	aestivum
187	BFJL21928	Cf BFJL 21928	Cornus	florida
188	GNPX20197	On GNPX20197	Oxera	neriifolia
189	AlXP00	Al XP_002872327	Arabidopsis	lyrata
190	CWYJ20046	Hl CWYJ20046	Heracleum	lanatum
191	AtTC36	At TC366416 At4g38810	Arabidopsis	thaliana
192	Hv849	Hv TC214849	Hordeum	vulgare
193	JNVS20489	Dm JNVS20489	Datura	metel
194	At078	same as At36 At4g38810	Arabidopsis	thaliana
195	JZHZ20550	Fp JZHZ 20550	Flaveria	pubescens
196	Popt71	Pt XP_002319071	Populus	trichocarpa
197	29426Yucc	Yucca 29426	Yucca	filamentosa
198	18363Talb	Ta SILJ-2018364	Talbotia	elegans
199	GCFE20076	Verbh GCFE 20076	Verbena	hastata
200	LOC18421857Amborellatrichopoda	Ambt LOC18421857	Amborella	trichopoda
201	QAUE20177	Ach QAUE 20177	Actinidia	chinensis
202	6955Stemo	St 6955	Stemona	tuberosa
203	658032004Malus_domestica	same as malus20 malus11	Malus	domestica
204	EDBB20868	Pf EDBB20868	Polyscias	fruticosa
205	PVGM20145	Ob PVGM 20145	Oncotheca	balansae
206	14489Glor	Gb 14489	Gloriosa	superba
207	JPDJ20654	Symt JPDJ 20654	Symplocus	tinctoria
208	Pfrexang	Pfxa DY801052	Populus	fremontii x angustifolia
209	23320Agav	Agavt 23320	Agave	tequilana
210	661898969Coffeacanephora	Coffec TA7179_49390 661898969	Coffea	canephora
211	Sarumi	Shn TA1231_13258	Saruma	henryi
212	Brapa	Brapa XP_009101929.1	Brassica	rapa
213	OsI32	OsI EEC66638	Oryza	sativa
214	Lserriola	Lacs TA2107_75943	Lactuca	serriola
215	130157Nar	Nv116549	Narcissus	viridiflorus
216	14865Masd77465	My 14865 77465	Masdevallia	yuangensi
217	11285Dios	Dv OCWZ 2011286-5	Dioscorea	villosa
218	OVRB2024388	OVRB-2024388	Colchicum	autumnale
219	EDXZ20113	Schlv EDXZ 20113	Schlegelia	violacea
220	2003Haema	Hd 2003	Haemaria	discolor
221	GETL20192	P sp. GETL20192	Pogostemon	sp.
222	9892Hespe	Hesp9892	Hesperaloe	parviflora
223	LWCK20775	Lb LWCK 20775	Lycium	barbarum
224	50468Good	Gp 50468	Goodyera	pubescens
225	15715Urgi	Urgm KOFB 15715	Urginea	maritima
226	SZUO20033	Eu SZUO 20033	Eucommia	ulmoides
227	HUQC20138	Scaem HUQC 20138	Scaevola	mossambicensis
228	cowpea8	Vu TC5908	Vigna	unguiculata
229	ice246	Mc CA839246	Mesembryanthemum	crystallinum
230	18162Amar	Ab18162	Amaryllis	belladonna
231	QZZU20657	Pm QZZU 20657	Pyrenacantha	malvifolia
