# Supplementary material for: Evolutionary Analysis of Snf1-Related Protein Kinase2 (SnRK2) and Calcium Sensor (SCS) Gene Lineages, and Dimerization of Rice Homologs, Suggest Deep Biochemical Conservation across Angiosperms
Source: Front Plant Sci. 2017 Apr 5;8:395. doi: 10.3389/fpls.2017.00395 (PMC5381359; doi:10.3389/fpls.2017.00395)
Supplement: Supplementary file 3 [file DataSheet1.FASTA]

>TaPK4
---------------------------------------------------------------------------------M-DN--YT--GIPGSD---V--LRSRADS-QLVAVTYIPRG------EQVDEAVRREILRHRSLRHPSVVRLRELVLTPTHLAVVSEHAP--DLHRRVRDAGRFSEDEARLLFRQLVSGVSYCHSMQVCHRDLKLENILLDGSCAPRLKICGPGVSKRQSQPGAPR----------AS----DQTRVYIAPEVFQQREYDGKIADVWSCGMTLYAMLVGAYPFQCPDEPINFRKIIQRIQSVEYSVPDD--LHISAE-CRDLISKIFVADPAARITVPE--IRNHPWFLMNLPADDSTMS------------------
>AtSNRK22
----------------------------------------------------------------MDP-ATNSPIMPIDLPIMHDSDRYDFVKDIGSGNFGVARLMTDRVTKELVAVKYIERG------EKIDENVQREIINHRSLRHPNIVRFKEVILTPSHLAIVMEYAAGGELYERICNAGRFSEDEARFFFQQLISGVSYCHAMQICHRDLKLENTLLDGSPAPRLKICDFGYSKSSVLHSQPK----------ST----VGTPAYIAPEILLRQEYDGKLADVWSCGVTLYVMLVGAYPFEDPQEPRDYRKTIQRILSVTYSIPED--LHLSPE-CRHLISRIFVADPATRITIPE--ITSDKWFLKNLPGDLMDE-------------------
>AtSNRK23
----------------------------------------------------------------MDR-AP-VTTGPLDMPIMHDSDRYDFVKDIGSGNFGVARLMRDKLTKELVAVKYIERG------DKIDENVQREIINHRSLRHPNIVRFKEVILTPTHLAIIMEYASGGELYERICNAGRFSEDEARFFFQQLLSGVSYCHSMQICHRDLKLENTLLDGSPAPRLKICDFGYSKSSVLHSQPK----------ST----VGTPAYIAPEVLLRQEYDGKIADVWSCGVTLYVMLVGAYPFEDPEEPRDYRKTIQRILSVKYSIPDD--IRISPE-CCHLISRIFVADPATRISIPE--IKTHSWFLKNLPADLMNE-------------------
>Vv285
---------------------------------------------------------------------------------MHDSDRYDFVRDIGSGNFGIARLMRDKLTKELVAVKYIERG------DKIDENVQREIINHRSLRHPNIVRFKEVILTPTHLAIVMEYAAGGELFERICKAGRFIEDEARFFFQQLISGVSYCHAMQICHRDLKLENTLLDGSPAPRLKICDFGYSKSSVLHSQPK----------ST----VGTPAYIAPEVLMRQEYDGKIADVWSCGVTLYVMLVGAYPFEDPDEPKDFRKTIQRILSVQYSIPSS--VQISTE-CHHLISRIFVADPGARITIPE--IKNHEWFLKNLPADLMDE-------------------
>sunTC435
--------------------------------------------------------------------MDRSMVPGMDLPIMHDSDRYDLVKDIGAGNFGVARLMRDKQTKELVAVKYIERG------QKIDENVQREIINHRSLRHPNIVRFRELILTPTHLAIVMEYASGGELFDRISNAGRFNEDEARFFFQQLISGVSYCHSMQVCHRDLKLENTLLDGSPAPRLKICDFGYSKSSVLHSQPK----------ST----VGTPAYIAPEVLLKQEYDGKIADVWSCGVTLYIMLIGGYPFEDPNEPKDFRKTIHRILHVQYSIPEN--IQISPE-CRHLISRIFVADPAQRITMDE--IKKHDWFLKNHPANLMDED------------------
>cassTC45
----------------------------------------------------------------MDR-STITVGPGMDMPIMHDSDRYDLVRDIGSGNFGVARLMRDKVTKELVAVKYIERG------DKIDENVQREIINHRSLRHPNIVRFKEVILTLTHLAIVMEYASGGELFEKICNAGRFSEDEARFFFQQLISGVSYCHAMQVCHRDLKLENTLLDGSEAPRLKICDFGYSKSSVLHSQPK----------ST----VGTPAYIAPEVLLRQEYDGKDCRRVVMWGNLICDAGGAYPFEDPDEPKDFRKTIQRILNVQYSVPDI--VQISPE-CHDLISRIFVFDPAARINIPQ--IKNHEWFLKNLPMDLMDE-------------------
>Aq22948
------------------------------------------------------------------------------------MERFEVVKDIGSGNFAVAKLVRDKCTNDLYAVKYIERG------QKIDENVQREIMNHRSLNHPNIVRFKEVLLTPTHLGIVMEYAAGGELFERICTAGRFSEDEARFFFQQLISGVSYCHSMQICHRDLKLENTLLDGSTAPRLKICDFGYSKSSVLHSQPK----------ST----VGTPAYIAPEVLSRKEYDGKVADVWSCGVTLYVMLVGAYPFEDPDDPRNFRKTIGRILSVHYSIPDY--VRVSTE-CKHLLSRIFVASPEKRITMSE--IKSHPWFLYNLPIDLMDGED-----------------
>AAPK
----------------------------------------------------------------MDMPP----------PIMHDSDRYDFVRDIGSGNFGVARLMTDKLTKDLVAVKYIERG------DKIDENVKREIINHRSLRHPNIVRFKEVILTPTHLAIVMEYASGGEMSDRISKAGRFTEDEARFFFQQLISGVSYCHSMQVCHRDLKLENTLLDGDPALHLKICDFGYSKSSVLHSQPK----------ST----VGTPAYIAPEVLLKQEYDGKIADVWSCGVTLYVMLVGSYPFEDPDNPKDFRKTIQRVLSVQYSVPDF--VQISPE-CRDIISRIFVFDPAERITIPE--IMKNEWFRKNLPADLVNE-------------------
>medTC148
----------------------------------------------------------------MNPPP------AMDMPIMHDSDRYDFVRDIGSGNFGVARLMRDKHTKELVAVKYIERG------DKIDENVKREIINHRSLRHPNIVRFKEVILTPTHLAIVMEYASGGEMFDRISRAGRFTEDEARFFFQQLISGVSYCHSMQVCHRDLKLENTLLDGDPALHLKICDFGYSKSSVLHSQPK----------ST----VGTPAYIAPEVLLKQEYDGKVADVWSCGVTLYVMLVGSYPFEDPDNPKDFRKTIQRVLSVQYSVPDF--VQISPE-CREVISRIFVFDPAERITIPE--ILKNEWFLKNLPADLVNE-------------------
>Aq21405
----------------------------------------------------------------MDR---IHVGPGLELPIVHESDRYELVKDIGAGNFGVARLMRDKLTKELVAVKYIERG------EKIDENVQREIINHRSLRHPNIIRFKEVVLTPTHLAIIMEYASGGELFERICNAGRFSEDEARFFFQQLISGVNYCHSMQVCHRDLKLENTLLDGSPAPRLKICDFGYSKSSVLHSQPK----------ST----VGTPAYIAPEVLLKKEYDGKIADVWSCGVTLYVMLVGAYPFEDPEEPKNFRKTIQRILSVQYSIPDY--VHISPE-CQHLISRIFVANPSERITMLE--IQSHEWFLKNLPADLMND-------------------
>onionTC7
-------------------------------------------------DFPGSPGDVKPRSSKIDGSTNKKAGPAVDMPIMHDNDRYELVRDIGSGNFGVARLMRDRQSMDLVAVKYIERG------EKIDENVKREIINHRSLRHPNIIRFKEVILTPTHLAIVMEYAAGGELFDRIGNAGKFSEEEASFFSSSLYQALAIVIPCKYVTRDLKLENTLLDGSSAPRLKICDFGYSKSSVLHSQPK----------ST----VGTPAYIAPEVLLKKEYDGKIADVWSCGVTLYVMLVGAYPFEDPEDPKNFKKTLERALSVQYSIPDY--VHISDE-CRQLISRIFVANPAMRISIPE--IKNHSWFLKNLPVDLMDVN------------------
>MimTC201
----------------------------------------------------------------------------MDMPIMHDSDRYELGRDIGSGNFGVARLMRDRHTKELVAVKYIERG------EKIDENVQREIINHRSLRHPNIVRFKEVLLTPTHLAIVMEYASGGELFEGYAMQGRFSEDEARFFFQQLISGVSYCHAMQICHRDLKLENTLLDGSPAPRLKICDFGYSKSSVLHSQPK----------ST----VGTPAYIAPEVLLKKEYDGKIADVWSCGVTLYVMLVGAYPFEDPEEPKNFRKTIQRILNVQYSIPDY--VHISPE-CCHLISRIFVADPAKRITIPE--IKNHEWFLKNLPTDLMND-------------------
>SRK26OST
----------------------------------------------------------------MDR-PAVSG--PMDLPIMHDSDRYELVKDIGSGNFGVARLMRDKQSNELVAVKYIERG------EKIDENVKREIINHRSLRHPNIVRFKEVILTPTHLAIVMEYASGGELFERICNAGRFSEDEARFFFQQLISGVSYCHAMQVCHRDLKLENTLLDGSPAPRLKICDFGYSKSSVLHSQPK----------ST----VGTPAYIAPEVLLKKEYDGKVADVWSCGVTLYVMLVGAYPFEDPEEPKNFRKTIHRILNVQYAIPDY--VHISPE-CRHLISRIFVADPAKRISIPE--IRNHEWFLKNLPADLMND-------------------
>app76040
----------------------------------------------------------------------------MDMPIMHDSDRYELVRDIGSGNFGVARLMRDKQTGELVAVKYIERG------EKIDENVQREIINHRSLRHPNIVRFKEVILTPTHLAIVMEYASGGELFERICNAGRFSEDEARFFFQQLISGVSYCHAMQVCHRDLKLENTLLDGSPAPRLKICDFGYSKSSVLHSQPK----------ST----VGTPAYIAPEVLLKKEYDGKIADVWSCGVTLYVMLVGAYPFEDPGEPKNFRKTIHRITNVQYSIPDY--VHISPE-CRHLISRIFVAEPEKRITIPE--IRNHEWFLKNLPADLMVE-------------------
>Vv745
----------------------------------------------------------------MDRSA-ITVGPAMDVPIMHDSDRYELVRDIGSGNFGVARLMRDKQTGELVAVKYIERG------EKIDENVQREIINHRSLRHPNIVRFKEVILTPTHLAIVMEYASGGELFERICNAGRFSEDEARFFFQQLVSGVSYCHAMQVCHRDLKLENTLLDGSSAPRLKICDFGYSKSSVLHSQPK----------ST----VGTPAYIAPEVLLKKEYDGKIADVWSCGVTLYVMLVGAYPFEDPEEPKNFHKTIQRILKVQYSIPDY--VHISPE-CRHLISRIFVADPATRITIAE--IRNHDWFLKNLPADLMDE-------------------
>VvTC1211
----------------------------------------------------------------MDRSA-ITVGPAMDVPIMHDSDRYELVRDIGSGNFGVARLMRDKQTGELVAVKYIERG------EKIDENVQREIINHRSLRHPNIVRFKEVILTPTHLAIVMEYASGGELFERICNAGRFSEDEARFFFHNLYQESATVMRCKYAT-DLKLENTLLDGSSAPRLKICDFGYSKSSVLHSQPK----------ST----VGTPAYIAPEVLLKKEYDGKIADVWSCGVTLYVMLVGAYPFEDPEEPKNFHKTIQRILKVQYSIPDY--VHISPE-CRHLISRIFVADPATRITIAE--IRNHDWFLKNLPADLMDE-------------------
>RcSAPK10
----------------------------------------------------------------MDRSAL-TIGPGMDLPIMHDSDRYELVKDIGAGNFGVARLMRDKQTDELVAVKYIERG------EKIDENVQREIINHRSLRHPNIVRFKEVILTPTHLAIVMEYASGGELFERICNAGRFSEDEARFFFQQLISGVSYCHAMQVCHRDLKLENTLLDGSPAPRLKICDFGYSKSSVLHSQPK----------ST----VGTPAYIAPEVLLKKEYDGKIADVWSCGVTLYVMLVGAYPFEDPEEPKNFRKTIHRILNVQYSIPDY--VHISPE-CQHLISRIFVADPAKRISIPE--IKNHEWFLKNLPADLMDD-------------------
>cassTC77
--------------------------------------------------------------------------------------------------------MRDKQTDELVAVKYIERG------EKIDENVQREIINHRSLRHTNIVRFKEVILTPTHLAIVMEYASGGELFERICNAGRFSEDEARFFFQQLISGVSYCHAMQVCHRDLKLENTLLDGSPAPRLKICDFGYSKSSKLHSQPK----------ST----VGTPAYIAPEVLLKKEYDGKIADVWSCGVTLYVMLVGAYPFEDPDEPKNFRKTIHRILKVQYSIPDY--VQISPE-CQHLISRIFVADPGKRISIPE--IRNHEWFLKNLPADLMNE-------------------
>Ptri314
----------------------------------------------------------------MDRSVM-TVGPGMDMPIMHDGDRYELVRDIGSGNFGVARLMRDKQADELVAVKYIERG------EKIDENVQREIINHRSLRHPNIVRFKEVILTPTHLAIVMEYASGGELFERICNSGRFSEDEARFFFQQLISGVSYCHAMQVCHRDLKLENTLLDGSPAPRLKICDFGYSKSSVLHSQPT----------ST----VGTPAYIAPEVLLKKEYDGKIADVWSCGVTLYVMLVGAYPFEDPDEPRNFRSTIHRILNVQYSIPDY--VHISPE-CQHLISRIFVADPAKRITIPE--IRNHDWFLKNFPADLMVE-------------------
>OsJ900
----------------------------------------------------------------MDRAAL-TVGPGMDMPIMHDGDRYELVRDIGSGNFGVARLMRSRADGQLVAVKYIERG------DKIDENVQREIINHRSLRHPNIIRFKEVILTPTHLAIVMEYASGGELFERICNAGRFSEDEARFFFQQLISGVSYCHSMQVCHRDLKLENTLLDGSTAPRLKICDFGYSKSSVLHSQPK----------ST----VGTPAYIAPEVLLKKEYDGKIADVWSCGVTLYVMLVGAYPFEDPDEPKNFRKTIQRILGVQYSIPDY--VHISPE-CRDLIARIFVANPATRISIPE--IRNHPWFLKNLPADLMDDS------------------
>Physm95
----------------------------------------------------------------MDQ--------LD-IPSMHDHDWYELVKDIGSGNFGVARLMRDKRTRELVAVKYIERG------EKIDENVQREIINHRSLRHPNIVRFQEIMLTPTHLAIVMEYAAGGELFERICKAVRFSEDEARYFFQQLISGVSYCHSMQICHRDLKLENTLLDGSPAPRLKICDFGYSKSSLLHSQPK----------ST----VGTPAYIAPEVLQKKEYDGKIADVWSCGVTLYVMLVGAYPFEDPYDPRNFRKTIGRILSVQYSVPDY--VHISPE-CKHLLSRIFVSNPAKRINIQE--IKNHEWFLKNLPTDLVDLAD-----------------
>Physc501
----------------------------------------------------------------MDH--------LD-IPGMHDHDRYELVKDIGSGNFGVARLMRDKKTRELVAVKYIERG------EKIDENVQREIINHRSLRHPNIVRFKEVLLTPTHLAIVMEYAAGGELFERICNAGRFSEDEARFFFQQLISGVSYCHSMQICHRDLKLENTLLDGSPAPRLKICDFGYSKSSLLHSQPK----------ST----VGTPAYIAPEVLSKKEYDGKIADVWSCGVTLYVMLVGAYPFEDPDDPRNFRKTIGRILSVQYSIPDY--VHISVE-CRHLLSRIFVANPAKRINIQE--IKNHEWFLKNLPADLVDLAD-----------------
>Physm278
---------------------------------------------------------------------------MD-IPSMHDHDRYELVKDIGSGNFGVARLMRDKKTRELVAVKYIERG------EKIDENVQREIINHRSLRHPNIVRFKEVMLTPTHLAIVMEYAAGGELFERICNAGRFSEDEARFFFQQLISGVSYCHSMQICHRDLKLENTLLDGSPAPRLKICDFGYSKSSLLHSQPK----------ST----VGTPAYIAPEVLSKKEYDGKIADVWSCGVTLYVMLVGAYPFEDPEDPRNFRKTIGRILSVQYSIPDY--VHISVE-CRHLLSRIFVANPAKRINIQE--IKNHEWFLKNLPADLVDLAD-----------------
>physco9
---------------------------------------------------------------------------------MIDHERYELVKDIGSGNFGVARLMRDKKTRELVAVKYIERG------EKIDENVQREIINHRSLRHPNIVRFKEVMLTPTHLAIVMEYAAGGELFERICNAGRFSEDEARFFFQQLISGVSYCHVMQICHRDLKLENTLLDGSAAPRLKICDFGYSKSSLLHSQPK----------ST----VGTPAYIAPEVLSKKEYDGKIADVWSCGVTLYVMLVGAYPFEDPEDPRNFRKTIGRILSVQYSIPDY--VHISVE-CRHLLSRIFVASPAKRINIQE--IKNHEWFLKNLPADLVDLAD-----------------
>SELMO12
----------------------------------------------------------MDDSGVEGEAAGATAAAGPDYPLLHDTERFELVRDIGSGNFAVARLVRDRVTQELFAVKYIERG------DKIDEKVQREIINHRSMRHPNIVRFKEVMLTPTHLAIVMEYAAGGELFERICNATRFGEDEARFFFQQLISGVSYCHNMEVCHRDLKLENTLLDGSPAPRLKICDFGYSKSSVFDSQPK----------ST----VGTPAYIAPEVLSTKNYDGKIADVWSCGVTLYVMLVGAYPFEDPEDPKNFRKTIGRILSVQYSIPQS--VDISPE-AHDLLSRIFVGNPNQRINIAG--IKNHPWFLKNLPAELSDAGT-----------------
>ZmSAPK10
----------------------------------------------------------------MDRA-AVTVGPGMDMPIMHDGDRYELVRDIGSGNFGVARLMRNRADGQLVAVKYIDRG------EKIDENVQREIINHRSLRHPNIIRFKEVILTPTHLAIVMEYASGGELFERICNAGRFSEDEARFFFQQLISGVSYCHSMQVCHRDLKLENTLLDGSTAPRVKICDFGYSKSSVLHSQPK----------ST----VGTPAYIAPEVLLKKEYDGKVADVWSCGVTLYVMLVGAYPFEDPDEPKNFRKTIQRILGVQYSVPDY--VHISPE-CQDLISRIFVANPSTRITMPE--IRSHPWFLKNLPADLVDDSA-----------------
>SORB1
----------------------------------------------------------------MDRA-ALTVGPGMDMPIMHDGDRYELVRDIGSGNFGVARLMRNRADGQLVAVKYIERG------EKIDENVQREIINHRSLRHPNIIRFKEVILTPTHLAIVMEYASGGELFERICNAGRFSEDEARFFFQQLISGVSYCHSMQVCHRDLKLENTLLDGSTAPRLKICDFGYSKSSVLHSQPK----------ST----VGTPAYIAPEVLLKKEYDGKVADVWSCGVTLYVMLVGAYPFEDPDEPKNFRKTIQRILGVQYSIPDY--VHISPE-CQDLISRIFVANPATRITIPE--IRNHPWFLKNLPADL-MDDS-----------------
>SAPK9
----------------------------------------------------------------MERA-AAG-PLGMEMPIMHDGDRYELVKEIGSGNFGVARLMRNRASGDLVAVKYIDRG------EKIDENVQREIINHRSLRHPNIIRFKEVILTPTHLAIVMEYASGGELFERICSAGRFSEDEARFFFQQLISGVSYCHSMQVCHRDLKLENTLLDGSTAPRLKICDFGYSKSSVLHSQPK----------ST----VGTPAYIAPEVLLKKEYDGKIADVWSCGVTLYVMLVGAYPFEDPEDPKNFRKTIQKILGVQYSIPDY--VHISPE-CRDLITRIFVGNPASRITMPE--IKNHPWFMKNIPADL-MDDG-----------------
>Vv393
------------------------------------------------------------------------------------MERYEILKDIGSGNFGVAKLVRDKWSGELYAVKYIERG------QKIDEHVQREIMNHRSLKHPNIVRFKEVLLTPTHLAIVMEYAAGGELFERICNAGRFSEDEARYFFQQLISGVSYCHSMQICHRDLKLENTLLDGSPAPRLKICDFGYSKSSVLHSQPK----------ST----VGTPAYIAPEVLSRKEYDGKIADVWSCGVTLYVMLVGAYPFEDPDDPRNFRKTIARILSVHYSIPDY--VRVSME-CKHLLSRIFVANPEKRITIPE--IQNHPWFIRNLPIE-FMQG------------------
>MimTC694
------------------------------------------------------------------------------------MERYEILKDIGSGNFGVAKLVRDKWSGDLYAIKYIERG------KKIDEHVQREIINHRSLKHPNIIRFKEALLTPTHLGIVMEYAAGGELFERICNAGRFSEDEARFFFQQLISGVSYCHSMQICHRDLKLENTLLDGSSAPRLKICDFGYSKSAVLHSQPK----------ST----VGTPAYIAPEVLSRKEYDGKIADVWSCGVTLYVMLVGAYPFEDPDDPRNFKKTINRILSVSYSIPDY--VRVSNE-CKHLLSRIFVSDPQKRITIPE--IIKHPWFMKNLPAE-FMEG------------------
>caneTC14
------------------------------------------------------------------------------------MERYEVIKDIGSGNFGVAKLVRDVRTKELFAVKFIERG------MKIDENVQREIMNHRSLRHPNIVKFKEVVLTPTHLAIVMEYAAGGELFERICKAGRFSEDEARFFFQQLISGVSYCHSMQICHRDLKLENTLLDGSIAPRLKICDFGYSKSSLLHSQPK----------ST----VGTPAYIAPEVLARKEYDGKVADVWSCGVTLYVMLVGAYPFEDPDEPRNFRKTLTRILSVQYAVPDF--VRVSME-CRHLLSRIFVANPEQRITIPE--IKNHPWFLKNLPIE--MTD------------------
>SltmSNF1
------------------------------------------------------------------------------------MERYEIQKDIGSGNFGVAKLVKDKWSGELFAVKYIERG------KKIDEHVQREIMNHRSLRHPNIIRFKEVFLTPAHLAIVMEYASGGELFERICSAGRFSEDEARFFFQQLISGVSYCHSMQICHRDLKLENTLLDGSSTQCLKICDFGYSKSAALHSQPK----------ST----VGTPAYIAPEVLSRKEYDGKIADVWSCGVTLYVMLVGAYPFEDPDDPRNFKKTITRILSVQYSIPYY--VRVSKE-CNHLLSRIFVADPEKRITIEE--IKKHPWFLKNLPKE-FMKKG-----------------
>NbTC1960
------------------------------------------------------------------------------------MERYEIVKDIGSGNFGVAKLVKDKWSGELFAVKYIERG------KKIDEHVQREIMNHRSLRHPNIIRFKEVLLTPAHLAIVMEYASGGEIFERICNAGRFSEDEGRFFFQQLISGVSYCHSMQICHRDLKLENTLLDGSSTQRLKICDFGYSKSAALHSQPK----------ST----VGTPAYIAPEVLSRKEYDGKIADVWSCGVTLYVMLVGAYPFEDPDDPRNFKKTITRILSVQYSIPYY--VRLSKE-CNHLLSRIFVADPEKRITIEE--IKKHPWFLKNLPKE-FMEG------------------
>medTC16
-----------------------------------------------------------------------------------MEERYEIIKGIGSGNFGVAKLVRERQSGKLYAVKIIERG------LKIDEHVQREIINHRSLKHPNIIRFKEVLCTPAHLAIVMEYAAGGELFERICSAGRFCEDEARYFFQQLISGVSYCHSMEICHRDLKLENTLLDGSSSPQLKICDFGYSKSSVLHSQPK----------ST----VGTPAYIAPEVFSRKEYDGKVADVWSCGVTLYIMLVGGYPFEDADDPRNFRKTIERILKVHYSIPDY--VRVSKD-CRHLLSQIFVANPEKRITIPE--IKMHPWFLNKLPVE-FVEEGK----------------
>Medtr405
------------------------------------------------------------------------------------MERYEIIKDIGSGNFGVAKLIREKWSGELYAVKFIERG------FKIDEHVQREIINHRSLKHPNIVRFKEVLLTPTHLAIVMEYAAGGELFERICTAGRFSEDEARYFFQQLISGVSYCHSMEICHRDLKLENTLLDGSPAPRLKICDFGYSKSSVLHSQPK----------ST----VGTPAYIAPEVLSRREYDGKIADVWSCGVTLYVMLVGAYPFEDPEDPKNFKKTLQRILSVHYSIPDY--VRITQE-CRHLLSRIFVANPDKRITIPE--IKKHPWFLKNLPLE-FMEDGE----------------
>VvGDBr
----------------------------------------------------------------------------------------------GGGNFGVARLVSDKRTRELFAVKFIERG------QKIDEHVQREIMNHRSLMHPNIVRFKEVLLTPTHLAIVMEYAAGGELFGRICNAGRFSEDEARFFFQQLISGVSYCHSMRICHRDLKLENTLLDGSTAPRVKICDFGYSKSSVLHSQPK----------ST----VGTPAYIAPEVLSRKEYDGKLSDVWSCGVTLYVMLVGAYPFEDPDDPRNFRKTIGRILSVHYSIPDY--VRVSIE-CRHLLSRVFVANPDKRITIPE--IKTHPWFLKNLPIE-MMDG------------------
>Ptri641
-----------------------------------------------------------------------------------MERYEIL-KDIGSGNFGVAKLVREITTGELFAVKYIERG------QKIDEHVQREIMNHRSLKHPNIIRFKEVLLTPTHLAIVMEYAAGGELFERICTAGRFSEDEARYFFQQLISGVSYCHSMQICHRDLKLENTLLDGTTAPRLKICDFGYSKSSVLHSQPK----------ST----VGTPAYIAPEVLSRKEYDGKIADVWSCGVTLYVMLVGAYPFEDPEDSRNFRKTIQRILSVHYSIPDY--VRVSKE-CKHLLSRIFVADPEKRITIPE--IRTHSWFLRSFPVELKEEE------------------
>appleTC6
------------------------------------------------------------------------------------MERYEIVKDIGSGNFGVAKLVKDKWSGELFAIKFIERG------QKIDEHVQREIMNHRSLKHPNIIRFKEVLLTPNDLAIVMEYAAGGELFERICNAGRFSEDEARYFFQQLISGVSYCHSMQICHRDLKLENTLLDGSSAPRLKICDFGYSKSSVLHSQPK----------ST----VGTPAYIAPEVLSRKGYDGKIADVWSCGVTLYVMLVGAYPFEDPEDPRNFRKTLQRILSVHYSIPAY--VRVSME-CRHLLSRIFVANPEKRITIPE--IKQHPWFLKNIPVEFMEEI------------------
>Ptri6567
------------------------------------------------------------------------------------MDRYEIMKNIGSGNFGVTKLVRDRCTKEFFAVKFFERG------EKIDEHVQREIMNHRSLKHPNIVRFKEVLLTPTHLAIVMEYAAGGELFERICSAGKFSEDEARFFFQQLISGVSYCHSMQICHRDLKLENTLLDGNTVPRVKICDFGYSKSAVLHSQPK----------SA----VGTPAYIAPEVLSKKEYDGKIADVWSCGVTLYVMLVGAYPFEDPDGPKNFRKTIGRILSVHYSIPDY--VRVSIE-CKHLLTRIFVADPEKRITIPE--IKNHPWFLKNLPIELMEG-------------------
>medTC147
------------------------------------------------------------------------------------MDRYEVVKDIGSGNFAVAKLVRDIFTKELFAVKFIERG------QKIDDNVQREIMNHRSLKHPNIVRFKEVLLTPTHLAIVMEYAAGGELFERICSAGRFSEDEARFFFQQLISGVSYCHSMLICHRDLKLENTLLDGSTAPRVKICDFGYSKSSVLHSQPK----------ST----VGTPAYIAPEVLTKKEYDGKIADVWSCGVTLYVMLVGAYPFEDPADPKDFKKTISKNLSVQYKVPDF--VRVSPE-CINLLSQIFVANPEKRITIPE--IKNHPWFLRNLPVELWEG-------------------
>SORB08
-------------------------------------------------------------MARTPAAAAAGSAVGMEMPIMHDGDRYEPVRDIGSGNFGVARLMRNRATGDLVAVKYIDRG------DKIDENVQREIINHRSLRHPNIIRFKEVILTKTHLAIVMEYASGGELFNRICNAGRFSEDEARFFFQQLISGVSYCHSMQVCHRDLKLENTLLDGSTAPRLKICDFGYSKSSVLHSQPK----------ST----VGTPAYIAPEILLNKEYDGKIADVWSCGVTLYVMLVGGYPFEDPEDPKNFKKTIQKILGVQYAIPDY--VCVSPE-CRDLISRIFVANPADRITMPE--IKSHPWFVKNLPADLVGDG------------------
>RcSAPK1
------------------------------------------------------------------------------------MERYEILKDIGSGNFGVAKLVRDRWTKELFAVKFIERG------QKIDEHVQREIMNHRSLKHPNIVRFKEVRLTPTHLAIVMEYAAGGELFERISNAGRFSEDEARFFFQQLISGVSYCHSMQICHRDLKLENTLLDGSTAPRVKICDFGYSKSTVLHSQPK----------ST----VGTPAYIAPEVLSKKEYDGKIADVWSCGVTLYVMLIGAYPFEDPDDPKNFRKTIGRILSVHYSIPDY--VRVSIE-CKHLLSRIFVVNPEKRISIPE--IKDHPWFLKNLPIELMEG-------------------
>AtSNRK27
------------------------------------------------------------------------------------MERYDILRDLGSGNFGVAKLVREKANGEFYAVKYIERG------LKIDEHVQREIINHRDLKHPNIIRFKEVFVTPTHLAIVMEYAAGGELFERICNAGRFSEDEGRYYFKQLISGVSYCHAMQICHRDLKLENTLLDGSPSSHLKICDFGYSKSSVLHSQPK----------ST----VGTPAYVAPEVLSRKEYNGKIADVWSCGVTLYVMLVGAYPFEDPEDPRNIRNTIQRILSVHYTIPDY--VRISSE-CKHLLSRIFVADPDKRITVPE--IEKHPWFLKG-PLVVPPEEEK----------------
>iceplant
------------------------------------------------------------------------------------MELYEIVKDIGSGNFGQAKLVRDKWTNEFVAVKFIERG------SKDDEHVQRKLMNHSSLKHPNIIRFKEVLLTPTHLAIVMEYAAGGELFERICNAGRFREDEARFFFQQLISGVSYCHSMQICHRDLKLENTLLDGSPAPRVKICDFGYSKSSVLHSQPK----------SA----VGTPAYIAPEVLSKREYDGKIADVWSCGVTLYVMLFGAYPFEDPDDPKNFRKSLVRILSVQYCIPDN--IPISME-CRHLLSRIFVANPEKRITIPE--IKNHPWFQKNLPMELMEG-------------------
>ZmSnRK28
------------------------------------------------------------MAGPAPDRAALTVGPGMDMPIMHDSDRYELVRDIGSGNFGVARLMRDRRTSELVAVKYIERG------EKIDENVQREIINHRSLKHPNIIRFKEVILTPTHLAIVMEYASGGELFERICKNVRFSEDEARYFFQQLISG-------QVCHRDLKLENTLLDGSDAPRLKICDFGYSKSSVLHSQPK----------ST----VGTPAYIAPEVLLKKEYDGKIADVWSCGVTLYVMVVGAYPFEDPEEPKNFRKTIQRILNVQYAIPDN--VNISPE-CRHLISRIFVGDPATRITIPE--IRNHSWFLKNLPADLMDDD------------------
>Alyr183
------------------------------------------------------------------------------------MERYEIVKDIGSGNFGVAKLVREKFSKELFAIKFIERG------QKIDEHVQREIMNHRSLIHPNIIRFKEVLLTATHLALVMEYAAGGELFGRICSAGRFSEDEARFFFQQLISGVNYCHSLQICHRDLKLENTLLDGSEAPRVKICDFGYSKSGVLHSQPK----------TT----VGTPAYIAPEVLSKKEYDGKIADVWSCGVTLYVMLVGAYPFEDPSDPKDFRKTIGRILKVQYSIPDY--VRVSDE-CRHLLSRIFIANTEKRIRIEE--IKNHSWFLKNLPVE-MSEG------------------
>SAPK8
-------------------------------------------------------MAAAGAGAGAPDRAALTVGPGMDMPIMHDSDRYELVRDIGSGNFGVARLMRDRRTMELVAVKYIERG------EKIDDNVQREIINHRSLKHPNIIRFKEVILTPTHLAIVMEYASGGELFERICKNVRFSEDEARYFFQQLISGVSYCHSMQVCHRDLKLENTLLDGSPAPRLKICDFGYSKSSVLHSQPK----------ST----VGTPAYIAPEVLLKKEYDGKTADVWSCGVTLYVMVVGAYPFEDPEEPKNFRKTIQRILNVQYSIPEN--VDISPE-CRHLISRIFVGDPSLRITIPE--IRSHGWFLKNLPADLMDDD------------------
>AtSnRK28
------------------------------------------------------------------------------------MERYEIVKDIGSGNFGVAKLVRDKFSKELFAVKFIERG------QKIDEHVQREIMNHRSLIHPNIIRFKEVLLTATHLALVMEYAAGGELFGRICSAGRFSEDEARFFFQQLISGVNYCHSLQICHRDLKLENTLLDGSEAPRVKICDFGYSKSGVLHSQPK----------TT----VGTPAYIAPEVLSTKEYDGKIADVWSCGVTLYVMLVGAYPFEDPSDPKDFRKTIGRILKAQYAIPDY--VRVSDE-CRHLLSRIFVANPEKRITIEE--IKNHSWFLKNLPVE-MYEG------------------
>LotusTC7
------------------------------------------------------------------------------------MDRYEILKDIGSGNFAVAKLVRDIFTKELFAVKFIERG------HKIDEHVQREIMNHRSLKHPNIVRFKEVLLTPTHLAIIMEYAAGGELFERICNAGRFSEDEARFFFQQLISGVSYCHSMQICHRDLKLENALLDGSSAPRVKICDFGYSKSSLLHSQPK----------ST----VGTPAYIAPEVLTRKEYDGKIADVWSCGVTLYVMLIGAYPFEDPEDPRNFKKTIGRILSVQYSVPDY--VRVSME-CKHLLSQIFVASPEKRITMPE--IRNHPWFMRNLPIELMEG-------------------
>Aq22050
------------------------------------------------------MDDQSQREGGGMDRSQFTVGPGMDMPIMHDNDRYELVKDIGSGNFGVARLMRDKQSKELVAVKYIERG------EKIDANVQREIINHRSLRHPNIVRFKEVILTPTHLAIVMEYASGGELFERICNAGRFSEDEARFFFQQLISGVSYCHSMQVCHRDLKLENTLLDGSPAPRLKICDFGYSKSSVLHSQPK----------ST----VGTPAYIAPEVLLRKEYDGKIADVWSCGVTLYVMLVGAYPFEDPEEPKNFKKTIQRILSVQYSIPDY--VHISPE-CCHLISRIFVGNPSTRITMSE--IHSHEWFLKNLPADLIND-------------------
>HvPKABA1
------------------------------------------------------------------------------------MDRYEVVRDIGSGNFGVAKLVRDVRTREHFAVKFIERG------HKIDEHVQREIMNHRSLKHPNIIRFKEVVLTPTHLAIVMEYASGGELFQRICNAGRFSEDEGRFFFQQLISGVSYCHSMQVCHRDLKLENTLLDGSVAPRLKICDFGYSKSSVLHSQPK----------ST----VGTPAYIAPEVLSRREYDGKVADVWSCGVTLYVMLVGAYPFEDPDEPRNFRKTIARILSVQYSVPDY--VRVSMD-CIHLLSRIFVGNPQQRITIPE--IKNHPWFLKRLPVE-MTD-------------------
>AAIP
----------------------------------------------------------------------------------------------GSGNFGVAKLVRDVRTKEHFAVKFIERG------HKIDEHVQREIMNHRSLKHPNIIRFKEVVLTPTHLAIVMEYASGGELFQRICNAGRFSEDEGRFFFQQLISGVSYCHSMQVCHRDLKLENTLLDGSVAPRLKICDFGYSKSSVLHSQPK----------ST----VGTPAYIAPEVLSRREYDGKVADVWSCGVTLYVMLVGAYPFEDPDEPRNFRKTITRILSVQYSVPDY--VRVSMD-CIHLLSRIFVGNPQQRITIPE--IKNHPWFLKRLPVE-MTD-------------------
>PKABA1
------------------------------------------------------------------------------------MDRYEVVRDIGSGNFGVAKLVRDVRTKEHFAVKFIERG------HKIDEHVQREIMNHRSLKHPNIIRFKEVVLTPTHLAIVMEYASGGELFQRICNAGRFSEDEGRFFFQQLISGVSYCHSMQVCHRDLKLENTLLDGSVAPRLKICDFGYSKSSVLHSQPK----------ST----VGTPAYIAPEVLSRREYDGKVADVWSCGVTLYVMLVGAYPFEDPDEPRNFRKTITRILSVQYSVPDY--VRVSMD-CVHLLSRIFVGNPQQRITIPE--IKNHPWFLKRLPVE-MTD-------------------
>caneTC12
------------------------------------------------------------------------------------MERYEVIRDIGSGNFGVAKLVRDVSTKELFAVKFIERG------QKIDEHVQREIMNHRSLKHPNIIRFKEVVLTPTHLAIVMEYAAGGELFERICNAGRFSEDEARFFFQQLISGVSYCHSMQVCHRDLKLENTLLDGSVAPRLKICDFGYSKSSVLHSQPK----------ST----VGTPAYIAPEVLSRKEYDGKVADVWSCGVTLYVMLVGAYPFEDPDDPKNFRKTITRILSVQYSIPDY--VRVSTE-CRHLLSRIFVGNPEQRITIPE--IKNHPWFLKNLPIE-MTD-------------------
>SORB01g
------------------------------------------------------------------------------------MERYEVIRDIGSGNFGVAKLVRDVTTKELFAVKFIERG------QKIDEHVQREIMNHRSLKHPNIIRFKEVVLTPTHLAIVMEYAAGGELFERICNAGRFSENEARFFFQQLISGVSYCHSMQVCHRDLKLENTLLDGSVAPRLKICDFGYSKSSVLHSQPK----------ST----VGTPAYIAPEVLSRKEYDGKVADVWSCGVTLYVMLVGAYPFEDPDDPKNFRKTITRILSVQYSIPDY--VRVSTE-CRHLLSRIFVGNPEQRITIPE--IKNHPWFLKNLPVE-MTD-------------------
>Zm649lng
----------------------------------MPSASAHLRLLPDQLTSPFTPHLLLLLRRRLPLLRLAWPWPPPALRSRAAMERYEVIRDIGSGNFGVTKLVRDVSTKELFAVKFIERG------QKIDEHVQREIMNHRSLKHPNIIRFKEVVLTPTHLAIVMEYAAGGELFERICSAGRFSEDEARFFFQQLISGVSYCHSMQVCHRDLKLENTLLDGSVAPRLKICDFGYSKSSVLHSQPK----------ST----VGTPAYIAPEVLSRKEYDGKVADVWSCGVTLYVMLVGAYPFEDPDDPKNFRKTITRILSVQYSIPDY--VRVTME-CGHLLSRIFVGNPEQRITIPE--IKKHPWFLKNLPIE-MTD-------------------
>ZmSnRK21
------------------------------------------------------------------------------------MERYEVIRDIGSGNFGVTKLVRDVRTKELFAVKFIERG------QKIDEHVQREIMNHRSLKHPNIIRFKEVVLTPTHLAIVMEYAAGGELFERICSAGRFSEDEARFFFQQLISGVSYCHSMQVCHRDLKLGNTLLDGSVAPRLKICDFGYSKSSVLHSQPK----------ST----VGTPAYIAPEVLSRKEYDGKVADVWSCGVTLYVMLVGAYPFEDPDDPKNFRKTITRILSVQYSIPDY--VRVTME-CGHLLSRIFVGNPERRITIPE--IKKHPWFLKNLPIE-MTD-------------------
>SAPK1
------------------------------------------------------------------------------------MERYEVMRDIGSGNFGVAKLVRDVATNHLFAVKFIERG------LKIDEHVQREIMNHRSLKHPNIIRFKEVVLTPTHLAIVMEYAAGGELFERICNAGRFSEDEARFFFQQLISGVSYCHSMQVCHRDLKLENTLLDGSVTPRLKICDFGYSKSSVLHSQPK----------ST----VGTPAYIAPEVLSRKEYDGKVADVWSCGVTLYVMLVGAYPFEDPDDPRNFRKTITRILSVQYSIPDY--VRVSAD-CRHLLSRIFVGNPEQRITIPE--IKNHPWFLKNLPIE-MTD-------------------
>LotusTC6
-----------------------------------------------------------------------------------MEERYEPLKELGSGNFGVARLARDKNTGELVAVKYIERG------KKIDENVQREIINHRSLRHPNIIRFKEVLLTPTHLAIVLEYASGGELFERICSAGRFSEDEARYFFQQLISGVSYCHSMEICHRDLKLENTLLDGNPSPRLKICDFGYSKSAILHSQPK----------ST----VGTPAYIAPEVLSRKEYDGKVADVWSCGVTLYVMLVGAYPFEDPDDPRNFRKTIGRIIGVQYSIPDY--VRVSAE-CRNLLSRIFVADPAKRITIAE--IKQNPWFLKSLPKEIIEAET-----------------
>Brach150
------------------------------------------------------------------------------MTSDQGMDRYEVMRDIGSGNFGVAKLVRDVATKEHFAVKFIERG------QKIDEHVQREIMNHRSLKHPNIIRFKEVVLTPTHLAIVMEYASGGELFERICNAGRFSEDEGRFFFQQLISGVSYCHSMQVCHRDLKLENTLLDGSVAPRLKICDFGYSKSSVLHSQPK----------ST----VGTPAYIAPEVLSRREYDGKVADVWSCGVTLYVMLVGAYPFEDPDEPRNFPEDYTRILSVQYSIPDY--VRVSTE-CIHLLSRIFVGNPEQRITIPE--IKNHPWFLKNLPVE-MTD-------------------
>TtPK1
------------------------------------------------------------------------------------MERYEVIKDIGSGNFGVAKLVRDVRTKELFAVKFIERG------HKIDENVQREIMNHRSLRHPNIVRFKEVVLTPTHLAIVMEYAAGGELFERICGSGKFNENEARFFFQQLLSGVSYCHSMQICHRDLKLENTLLDGSEAPRLKICDFGYSKSSVLHSQPK----------ST----VGTPAYIAPEVLSRREYDGKVADVWSCGITLYVMLVGAYPFEDPDEPKNFRKTITRILSVQYSVPDY--VRISME-CRHLLSRIFVANPEQRITIQE--IKNHPWFLKNLPIE-MTD-------------------
>SAPK2
------------------------------------------------------------------------------------MERYEVIKDIGSGNFGVAKLVRDVRTKELFAVKFIERG------QKIDENVQREIMNHRSLRHPNIVRFKEVVLTPTHLAIVMEYAAGGELFERICSAGRFSEDEARFFFQQLISGVSYCHSMQICHRDLKLENTLLDGSIAPRLKICDFGYSKSSLLHSQPK----------ST----VGTPAYIAPEVLARKEYDGKVADVWSCGVTLYVMLVGAYPFEDPDEPRNFRKTITRILSVQYMVPDY--VRVSME-CRHLLSRIFVANPEQRITIPE--IKNHPWFLKNLPIE-MTD-------------------
>ZmSnRK22
------------------------------------------------------------------------------------MERYEVIKDIGSGNFGVAKLVRDVRTKELFAVKFIERG------MKIDENVQREIMNHRSLRHPNIVKFKEVVLTPTHLAIVMEYAAGGELFERICNAGRFSEDEARFFFQQLISGVSYCHSMQICHRDLKLENTLLDDSIAPRLKICDFGYSKSSVLHSQPK----------ST----VGTPAYIAPEVLARKEYDGKVADVWSCGVTLYVMLVGAYPFEDPDEPKNFRKTLTRIISVQYAVPDF--VRVSME-CRHLLSRIFVAKPEQRITIPE--IKNHPWFLKNLPIE-MTD-------------------
>Sb1041
------------------------------------------------------------------------------------MERYEVIKDIGSGNFGVAKLVRDVRTKELFAVKFIERG------MKIDENVQREIMNHRSLRHPNIVKFKEVVLTPTHLAIVMEYAAGGELFERICKAGRFSEDEARFFFQQLISGVSYCHSMQICHRDLKLENTLLDGSIAPRLKICDFGYSKSSVLHSQPK----------ST----VGTPAYIAPEVLARKEYDGKVADVWSCGVTLYVMLVGAYPFEDPDEPKNFRKTLTRILSVQYAVPDF--VRVSME-CRHLLSRIFVAIPEQRITIPE--IKNHPWFLKNLPIE-MTD-------------------
>TaPK3
------------------------------------------------------------------------------------MDRYEVVRDIGSGNFGVAKLVRDVRTKEHFAVKFIERG------HKIDEHVQREIMNHRSLKHPNIIRFKEVVLTPTHLAIVMEYASGGELFQRICNAGRFSEDEGRFFFQQLISGVSYCHSMQVCHRDLKLENTLLDGSVAPRLKICDFGYSKSSVLHSQPK----------ST----VGTPAYIAPEVLSRREYDGKVADVWSCGVTLYVMLVGAYPFEDPDEPRNFRKTISRILSVQYSVPDY--VRVSMD-CMHLLSRIFIGNPQQRITMPE--IKNHPWFLKQLPVE-MTD-------------------
>spruce03
--------------------------------------------------------------MDR-----AAAGLMD-MPIMHDNDRYELVKDIGSGNFGVARLMRDRQTRELVAVKYIERG------EKIDENVQREIINHRSLRHPNIVRFKEVILTPTHLAIVMEYASGGELFERICNAGRFSEDEARFFFQQLISGVRYCHSMQVCHRDLKLENTLLDGSPAPRLKICDFGYSKSSLLHSQPK----------ST----VGTPAYIAPEVLSKKEYDGKIADVWSCGVTLYVMLVGAYPFEDPEEPRNFKKTIQRILNVQYSIPDY--VHISPE-CQHLLSRIFVANPTTRISILE--IQNHEWFLKNLPEDLVDAAE-----------------
>PiceaS09
--------------------------------------------------------------MDR-------GGSMD-LPIMHDNDRYELVKDIGSGNFGVARLMRDKQTKELVAVKYIERG------EKIDENVQREIINHRSLKHPNIVRFREVILTPTHLAIVMEYAAGGELFERICNAGRFSEDEARFFFQQLISGVSYCHSMQICHRDLKLENTLLDGSPAPRLKICDFGYSKSALLHSQPK----------ST----VGTPAYIAPEILSKKEYDGKIADVWSCGVTLYVMLVGAYPFEDPDDPRNFKKTIGRILGVQYTIPDY--VHVSVE-CRHLLSRIFVADPDKRITIPE--IRNHEWFLKNLPADLLDAAD-----------------
>PineTC12
--------------------------------------------------------------MDR-------GGSMD-LPIMHDNDRYELVKDIGSGNFGVARLMRDKQTKELVAVKYIERG------EKIDENVQREIINHRSLKHPNIVRFKEVILTPTHLAIVMEYAAGGELFERICNAGRFSEDEARFFFQQLISGVSYCHSMQICHRDLKLENTLLDGSPAPRLKICDFGYSKSALLHSQPK----------ST----VGTPAYIAPEILSKKEYDGKIADVWSCGVTLYVMLVGAYPFEDPDDPRNFKKTIGRILGVQYTIPDY--VHVSAE-CRRLLSRIFVADPDKRITIPE--IRNHEWFLKNLPADLVDAAD-----------------
>sprucTC9
--------------------------------------------------------------MDRGPFAEGSSTFMDIMPIMHDSDRYELVKDIGSGNFGVARLMRDRQTRDLVAVKYIERG------ENIDENVKREIINHRSLRHPNIIQFKEVILTPTHLAIVMEYAAGGELYERICNAGRFSEDEARFFFQQLISGVSYFHSMQVCHRDLKLENTLLDGSPAPRLKICDFGYSKSSVLHSQPN----------ST----VGTPAYIAPEVLSKKEYDGKIADVWSCGVTLYVMLVGAYPFEDPEEPKNFRKTIGRIMSAQYCIPDF--VHITSE-CRHLLSRIFVANPIMRITMTE--IQNHEWFLKNLPADLLDA-------------------
>SELMO978
---------------------------------------------------------------------------------M-DKERYELVRDLGSGNFGVARLMRDKRTRELVAVKFIERG------ERIDENVQREIINHRSLRHPNIVQFKEVMLTPTHLAIIMEYAAGGELFERICNAGRFTEDEARYFFQQLISGVSYCHASEICHRDLKLENTLLDGSPAPRLKICDFGYSKSALLHSQPK----------ST----VGTPAYIAPEVLSRKEYDGKLSDVWSCGVTLYVMLVGSYPFEDSADPRNFRKTIQRILNVQYTIPDY--VRVSQE-CRHLLSRIFVATPAKRITISE--IKKHPWFLKNLPVELLQEAD-----------------
>spruc91
------------------------------------------------------------------------------------MERYELVKDIGSGNFGVARLARDKKTRELVAVKYIERG------QKIDENVRREIINHRSLRHPNIVRFKEVLLTPTHLAILMEYAAGGELFERICQAGRFSEDEARFFFQQLISGVSYCHAMQICHRDLKLENTLLDGSPAPRLKICDFGYSKSSLLHSQPK----------ST----VGTPAYIAPEVLSKKEYDGKIADVWSCGVTLYVMLVGAYPFEDPEDPKNFRKTIGRILSAQYSIPNY--VYVSAE-CRHLLSRIFVANPDKRIMIPE--IRNHPWFLKNLPRDLMEG-------------------
>SELMO91
------------------------------------------------------------------------------------MDRFEFVQDIGSGNFGIARLMREKETGELVAVKFIERG------EKIDENVQREIINHRSLRHPNIIRFKEVMLTPTHLAIAMEYAAGGELFERICNAGRFSEDEARFFFQQLISGVSYCHQNEICHRDLKLENTLLDGSPAPRLKICDFGYSKSAVLHSQPK----------ST----VGTPAYIAPEVLSRKEYDGKIADVWSCGVTLYVMLVGAYPFEDPEDPRNFRKTIGRILSVQYSIPDY--VRISSD-CRHLLSRIFVANPSKRITIPE--IMRHPWFLKNLPIDLLQGAD-----------------
>ZmSnRK23
-----------------------------------------------------------------------------------MEERYEALKELGAGNFGVARLVRDKRTKELVAVKYIERG------KKIDENVQREIINHQSLRHPNIVRFKEVCLTPTHLAIVMEYAAGGELFEKICSAGRFSEDESRYFFQQLISGVSYCHSMEICHRDLKLENTLLDGSPTPRVKICDFGYSKSALLHSKPK----------ST----VGTPAYIAPEVLSRKEYDGKVADVWSCGVTLYVMLVGSYPFEDPEDPRNFRKTISRILGVQYSIPDY--VRVSSD-CRRLLSQIFVADPSKRITIPE--IKHHPWFLKNLPREISEREK-----------------
>SAPK3
-----------------------------------------------------------------------------------MEERYEALKELGAGNFGVARLVRDKRSKELVAVKYIERG------KKIDENVQREIINHRSLRHPNIIRFKEVCLTPTHLAIVMEYAAGGELFEQICTAGRFSEDEARYFFQQLISGVSYCHSLEICHRDLKLENTLLDGSPTPRVKICDFGYSKSALLHSKPK----------ST----VGTPAYIAPEVLSREEYDGKVADVWSCGVTLYVMLVGSYPFEDPGDPRNFRKTISRILGVQYSIPDY--VRVSSD-CRRLLSQIFVADPSKRITIPE--IKKHTWFLKNLPKEISEREK-----------------
>caneTC13
-----------------------------------------------------------------------------------MEERYEALKELGAGNFGVARLVRDKRTKELVAVKYIERG------KKIDENVQREIINHQSLRHPNIVRFKEVCLTPTHLAIVMEYAAGGELFEKITTAGRFSEDESRYFFQQLISGVSYCHSVEICHRDLKLENTLLDGSPTPRVKICDFGYSKSGLLHSKPK----------ST----VGTPAYIAPEVLSRKEYDGKVADVWSCGVTLYVMLVGSYPFEDPEDPRNFRKTIREFFGVQYSIPDY--VRVSSD-CRRLLSQIFVADPSKRITIPE--IKHHPWFLKNLPREISEREK-----------------
>papaya
-------------------------------------------------------------------------------MLWETMERYEIVKDIGAGNFGVAKLARDKWKGDLFAIKFIERG------QKIDEHVQREIMNHRSLKHPNIVQFKEVLLTPTHLAIVMEYAAGGELFERICNAGRFSEDEARFFFQQLISGVSYCHSMQICHRDLKLENTLLDDSTAPRVKICDFGYSKSSVLHSQPK----------ST----VGTPAYIAPEILSKKEYDGKIADVWSCGVTLYVMLVGAYPFEDPDDPKNFRKTIGRILSVHYTIPDY--VRVSRE-CKHLLSQIFVANPEKRISIPE--IKNHQWFLKNFADRSCR--------------------
>app78402
------------------------------------------------------------------------------------MERYEILKDIGSGNFGVARLVRDRITGELYAVKFIERG------NKIGEHVQREIMNHRALKHPNIVLFKEVLLTPSHLAIVMEYAAGGELYSRICKAGKFSEDEARYFYQQLISGVSYCHSMQICHRDLKLENTLLDGSTAPRVKICDFGHSKS-ALHSRPK----------SA----VGTPAYIAPEVLSTKQYDGKIADVWSSGVALYVMLVGAYPFEDPKDPINIKKIIGRILTVRYSIPDT--VRVSKE-CKDLLSKIFVANPEKRITVPE--IKSHPWFLKNLAVEMMEEG------------------
>Nt450
-----------------------------------------------------------------------------------MEEKYELLKELGTGNFGVARLVKDKKTKELFAVKYIERG------KKIDENVQREIINHRSLGHPNIIRFKEVLVTPSHLAIVMEYAAGGELFARICSAGRFSEDEARFFFQQLISGVSYCHAMEICHRDLKLENTLLDGSASPRVKICDFGYSKSGLLHSQPK----------ST----VGTPAYIAPEVLSRKEYDGKIADVWSCGVTLYVMLVGAYPFEDPEDPKNFRKTIGRIMSAQYSIPDY--VRISAD-CKNLLSRIFVANPSKRITIPE--IKKHPWFLKNLPKDLMDGEH-----------------
>Ptri552
-----------------------------------------------------------------------------------MEERYETIKEIGSGNFGVARLVRDKKTMELVAVKYIERG------KKIDENVQREIINHRSLRHPNIVRFKEVLLTPTHLAIVMEYAAGGELFARICSAGRFSEDETRFFFQQLISGVSYCHSMEICHRDLKLENTLLDGSPAPRLKICDFGYSKSALLHSQPK----------ST----VGTPAYIAPEVLSRKEYDGKISDVWSCGVTLYVMLVGAYPFEDPEDPRNFRKTIGRIMSVQYSIPDY--VRVSAD-CKHLLSRIFVANPAKRITIPE--IKQHPWFLKNLPKELVEIEK-----------------
>Gmax979
-----------------------------------------------------------------------------------MEERYETLKELGSGNFGVARLAKDKETGELVAIKYIERG------KKIDANVQREIVNHRSLRHPNIIRFKEVFLTPTHLAIVLEYAAGGELFERICNAGRLSEDEARFFFQQLISGVSYCHSMQICHRDLKLENTLLDGNPAPRLKICDFGFSKSALLHSQPK----------ST----VGTPAYIAPEVLSRKEYDGKVADVWSCGVTLYVMLVGAYPFEDPEDPKNFRKSIGRIMSVQYAIPDY--VRVSKE-CRHLISCIFVANPAKRISISE--IKQHLWFRKNLPREIIEPER-----------------
>RcSAPK3
-----------------------------------------------------------------------------------MEERYEPIKELGSGNFGVARLVRDKKSKELVAVKYIERG------NKIDENVQREIINHRSLRHPNIVRFKEVLLAPTHLAIVMEYAAGGELFARICNAGRFSEDEARFFFQQLISGVSYCHSMEICHRDLKLENTLLDGSPTPRLKICDFGYSKSALLHSQPK----------ST----VGTPAYIAPEVLSRKEYDGKIADVWSCGVTLYVMLVGAYPFEDPEDSRNFRKTIGRIMSVQYSIPDY--VRVSAD-CKHLLSRIFVANPAKRITIPE--IKQHPWFLKNLPKELIEIEK-----------------
>Brachy35
------------------------------------------------------------------------------------MERYEVIKDLGSGNFGVAKLVRDVRTKELFAVKFIERG------HKIDENVQREIMNHRSLRHPNIVRFKEVVLTPTHLAIVMEYAAGGELFERICSTGRFSENEARFFFQQLLSGVSYCHSMQICHRDLKLENTLLDGSEAPRLKICDFGYSKSSVLHSQPK----------ST----VGTPAYIAPEVLSRREYDGKVADVWSCGVTLYVMLVGAYPFEDPVEPKNFRKTITRILSVQYAVPDY--VRISME-CRHLLSRIFVANPEQRITIPE--IKNHPWFLKNLPIEMTD--------------------
>Vv2726
-----------------------------------------------------------------------------------MEERYDALKELGSGNFGVARLVRDKKTKELVAVKYIERG------KKIDENVQREIINHRSLRHPNIVRFKEVLLTPTHLAIVMEYAAGGELFERICNAGRFSEDEARFFFQQLISGVSYCHSMEICHRDLKLENTLLDGSPMPRLKICDFGYSKSALLHSQPK----------SA----VGTPAYIAPEVLSRKEYDGKIADVWSCGVTLYVMLVGAYPFEDPEDPRNFRKTIGRIMSVQYSIPDY--VHVSAE-CRQLLSRIFVANPAKRITIPE--IKQHPWFLKNFPKELIEGEK-----------------
>onion70
-----------------------------------------------------------------------------------MEEKYEPIKELGSGNFGVARLVKDRKTEELLAVKYIERG------KKIDEKVQREIINHRSLRHPNIVCFKEVLLTPTHLAIVMEYAAGGELFERICSAGRFSEDEARFFFQQLISGVSYCHSMEICHRDLKLEYTIWMEVQPHALKYAILGTQSRGCCILNPN----------LP----VGTPAYIAPEVLSRKEYDGKIADVWSCGVTLYVMVVGSYPFEDPEDPRNFSKDYQQNYEPSDSIPDY--VRVSKE-CREFLSNIFVADPSQRITIPE--IKKNPWFLKKLPKEMGDCDE-----------------
>Pinus120
------------------------------------------------------------------------------------MDRYELVKDIGSGNFGVARLVRDKKTRELVAVKYIDRG------QKIDENVRREIINHRSLRHPNIVRFKEVLVTPTHLAILMEYAAGGELFERICQAGRFSEDEARFFFQQLISGVSYCHAMQICHRDLKLENTLLDGSTAPRLKICDFGYSKSSLLHSQPK----------ST----VGTPAYIAPEVLSKKEYDGKIADVWSCGVTLYVMLVGAYPFEDPEDPKNFRKTIGRILSAQYSIPNY--VYISAE-CRQLLSRIFVANPAKRIVIPE--IRNHPWFLKNLPRDLMEG-------------------
>VVTC105
------------------------------------------------------------------------------------MEKYEMVKDLGSGNFGVARLMRVKETKELVAMKFIERG------HKIDENVAREIINHRSLRHPNIIRFKEVVLTPTHLGIVMEYAAGGELFERICNAGRFSEDEARYFFQQLISGVSYCHSMQICHRDLKLENTLLDGSPAPRLKICDFGYSKSSLLHSRPK----------ST----VGTPAYIAPEVLSRREYDGKLADVWSCGVTLYVMLVGAYPFEDPDDPKNFRKTIGRIMAVQYKIPEY--VHISQD-CKQLLSRIFVANSSRRITIKE--IKNHPWFLKNLPRELTESTS-----------------
>Aqg33534
------------------------------------------------------------------------------MLLKMEEKYEPLKKELGSGNFAVARLVRDKKTKQLFAVKYIERG------TKIDEKVEREIINHRALRHPNIVLFKEVMLTPTHLAIVMEYAAGGELFERRYTAGRFSEDEARYFFQQLISGVGYCHSMEICHRDLKLENILLDGNATPRLKICDFGYSKSGILHSKPH----------ST----IGTPDYIAPEVLSRKEYDGKIADLWSCGVILYVMLVGAYPFEDPEDPTDLRKTVKRIVNVQYSIPDH--VHISSS-CRLLLSQILVANPSNRITIQA--IKNNPWFLKNLPRELKEGEK-----------------
>spruce55
------------------------------------------------------------------------------------MDRFEVVKDIGSGNFGVARLMRNKKTKELVAMKYIERG------RKIDENVAREIINHRSLRHPNIIRFKEVLLTPTHLAIVMEYAAGGELFDRICNAGRFSEDEARFFFQQLISGVSYCHAMKICHRDLKLENTLLDGSPAPRLKICDFGYSKSSVLHSRPK----------ST----VGTPAYIAPEVLSRKEYDGKLADVWSCGVTLYVMLVGAYPFEDQDDPKNFRKTIQRIMSVQYTIPDY--VHVSPE-CKQLLGRIFVANPHKRITIRE--IRHHPWFLKNLPRELMEGAD-----------------
>pin13491
------------------------------------------------------------------------------------MDRFEVVKDIGSGNFGVARLMRDKKTKELVAMKYIERG------RKIDENVAREIINHRSLRHPNIIRFKEVLLTPTHLAIVMEYAAGGELFDRICNAGRFSEDEARFFFQQLISGVSYCHAMKICHRDLKLENTLLDGSPAPRLKICDFGYSKSSVLHSRPK----------ST----VGTPAYIAPEVLSRKEYDGKLADVWSCGVTLYVMLVGAYPFEDQDDPKNFRKTIQRIMSVQYTIPDY--VHVSPE-CKQLLGRIFVANPHKRISIRD--IRQHPWFLKNLPRELMEGAD-----------------
>SAPK7
------------------------------------------------------------------------------------MERYELLKDIGAGNFGVARLMRNKETKELVAMKYIPRG------LKIDENVAREIINHRSLRHPNIIRFKEVVVTPTHLAIVMEYAAGGELFDRICNAGRFSEDEARYFFQQLICGVSYCHFMQICHRDLKLENTLLDGSPAPRLKICDFGYSKSSLLHSKPK----------ST----VGTPAYIAPEVLSRREYDGKTADVWSCGVTLYVMLVGAYPFEDPDDPKNFRKTIGRIMSIQYKIPEY--VHVSQD-CRQLLSRIFVANPAKRITIRE--IRNHPWFLKNLPRELTEAAQ-----------------
>ZmSnRK27
------------------------------------------------------------------------------------MEKHELLKDIGAGNFGVARLMRNKETKELVAMKYIPRG------QKIDENVAREIINHRSLRHPNIIRFKEVVLTPTHLAIVMEYAAGGELFDRICNAGRFSEDEARYFFQQLICGVSYCHSMQICHRDLKLENTLLDGSPAPRLKICDFGYSKSSLLHSKPK----------ST----VGTPAYIAPEVLSRREYDGKTADVWSCGVTLYVMLVGGYPFEDPDDPKNFRKTIGRIMSIQYKIPEY--VHVSQD-CKELLSRIFVANSAKRITIRE--IRNHPWFLKNLPRELTEAAQ-----------------
>SAPK6
------------------------------------------------------------------------------------MEKYELLKDIGSGNFGVARLMRNRETKELVAMKYIPRG------LKIDENVAREIINHRSLRHPNIIRFKEVVLTPTHLAIVMEYAAGGELFDRICSAGRFSEDESRYFFQQLICGVSYCHFMQICHRDLKLENTLLDGSPAPRLKICDFGYSKSSLLHSKPK----------ST----VGTPAYIAPEVLSRREYDGKMADVWSCGVTLYVMLVGAYPFEDPDDPKNFRKTIGRIVSIQYKIPEY--VHISQD-CRQLLSRIFVANPAKRITIRE--IRNHPWFMKNLPRELTEAAQ-----------------
>SORB04g
------------------------------------------------------------------------------------MDKYELLKDIGSGNFGVARLMRNKDTKELVAMKYIPRG------LKIDENVAREIINHRSLRHPNIIRFKEVVLTPTHLAIVMEYAAGGELFDRICSAGRFSEDEARYFFQQLICGVSYCHFMQICHRDLKLENTLLDGSPAPRLKICDFGYSKSSLLHSKPK----------ST----VGTPAYIAPEVLSRREYDGKMADVWSCGVTLYVMLVGAYPFEDPDDPKNFRKTIGRIVSIQYQIPEY--VHISQD-CRQLLARIFVANPAKRITIRE--IRNHPWFLKNLPRELTEAAQ-----------------
>ZmSAPK6
------------------------------------------------------------------------------------MERYELLKDIGSGNFGVARLMRNKDTKELVAMKYIPRG------LKIDENVAREIINHRSLRHPNIIRFKEVVLTPTHLAIVMEYAAGGELFDRICSAGRFSEDEARYFFQQLICGVSYCHFMQICHRDLKLENTLLDGSPAPRLKICDFGYSKSSLLHSKPK----------ST----VGTPAYIAPEVLSRREYDGKMADVWSCGVTLYVMLVGAYPFEDPDDPKNFRKTIGRIVSIQYQIPEY--VHLSQD-CRQLLARIFVANPAKRITIRE--IRNHPWFLKNLPRELTEAAQ-----------------
>ZmSnRK24
------------------------------------------------------------------------------------MDKYEAVRDIGSGNFGVARLMRNRETRELVAVKCIERG------HRIDENVYREIINHRSLRHPNIIRFKEVILTPTHLMIVLEFAAGGELFDRICDRGRFSEDEARYFFQQLICGVSYCHYMQICHRDLKLENVLLDGSPAPRLKICDFGYSKSSVLHSRPK----------PA----VGTPAYIAPEVLSRREYDGKLADVWSCGVTLYVMLVGAYPFEDPDDPKNIRKTIQQIMQVQYKIPDH--VHISTE-CQQLIARIFVANPMRRITMKE--IKSHPWFLKNLPRELTETAQ-----------------
>sun45312
------------------------------------------------------------------------------------MEKYELVKDIGSGNFGVARLMRNKVTKELVAMKYIERG------HKIDENVAREIINHRSLRHPNIIRFREVVLTPTHLAIVMEYAAGGELFERICNAGRISEDEARYFFQQLISGVHYCHFMQICHRDLKLENTLLDGSPAPRLKICDFGYSKSSLLHSRP-----------ST----VGTPAYIAPEVLSRREYDGKTADVWSCGVTLYVMLVGAYPFEDQEDPKNFRKTIQRIMAVQYKIPDY--VHISQD-CRHLLSRIFVPNALRRITLKE--IKSHPWFLKNLPRELTEAAQ-----------------
>TaSnRK5
------------------------------------------------------------------------------------MEKYEAVRDIGSGNFGVARLMRNRETRELVAVKCIERG------HRIDENVYREIINHRSLRHPNIIRFKEVVLTPTNLMIVMEFAAGGELFERICDRGRFSEDEARYFFQQLICGVSYCHHMQICHRDLKLENVLLDGSAAPRLKICDFGYSKSSVLHSRPK----------SA----VGTPAYIAPEVLSRREYDGKLADVWSCGVTLYVMLVGGYPFEDQDDPKNIRKTIQRIMSVQYTIPDH--VHISME-CRQLMARIFVNVPSKRITMRE--IKSHPWFLKNLPRELTETAQ-----------------
>SAPK4
------------------------------------------------------------------------------------MEKYEAVRDIGSGNFGVARLMRNRETRELVAVKCIERG------HRIDENVYREIINHRSLRHPNIIRFKEVILTPTHLMIVMEFAAGGELFDRICDRGRFSEDEARYFFQQLICGVSYCHHMQICHRDLKLENVLLDGSPAPRLKICDFGYSKSSVLHSRPK----------SA----VGTPAYIAPEVLSRREYDGKLADVWSCGVTLYVMLVGAYPFEDQDDPKNIRKTIQRIMSVQYKIPDY--VHISAE-CKQLIARIFVNNPLRRITMKE--IKSHPWFLKNLPRELTETAQ-----------------
>SAPK5
------------------------------------------------------------------------------------MEKYEPVREIGAGNFGVAKLMRNKETRELVAMKFIERG------NRIDENVFREIVNHRSLRHPNIIRFKEVVVTGRHLAIVMEYAAGGELFERICEAGRFHEDEARYFFQQLVCGVSYCHAMQICHRDLKLENTLLDGSPAPRLKICDFGYSKSSLLHSRPK----------ST----VGTPAYIAPEVLSRREYDGKLADVWSCGVTLYVMLVGAYPFEDPKDPKNFRKTISRIMSVQYKIPEY--VHVSQP-CRHLLSRIFVANPYKRISMGE--IKSHPWFLKNLPRELKEEAQ-----------------
>ZmSnRK25
------------------------------------------------------------------------------------MDKYEPVREIGAGNFGVAKLMRNKDTRELVAMKFIERG------NRIDENVFREIVNHRSLRHPNIIRFKEVVLTPTHLAIVMEYAAGGELFERICDAGRFHEDEARYFFQQLVCGVSFCHAMNICHRDLKLENTLLDGSPAPRLKICDFGYSKSSVLHSRPK----------ST----VGTPAYIAPEVLSRREYDGKHADVWSCGVTLYVMLVGAYPFEDPKDPKNFRKTIQRIMSVQYKIPEY--VHVSHN-CRHLLSRIFVQNPYKRITMSE--IKTHPWYLKNLPRELKEEAQ-----------------
>Vv7922
------------------------------------------------------------------------------------MEKYEMVKDLGSGNFGVARLMRVKETKELVAMKFIERG------HKIDENVAREIINHRSLRHPNIIRFKEVVLTPTHLGIVMEYAAGGELFERICNAGRFSEDEARYFFQQLISGVSYCHSMQICHRDLKLENTLLDGSPAPRLKICDFGYSKSSLLHSRPK----------ST----VGTPAYIAPEVLSRREYDGKLADVWSCGVTLYVMLVGAYPFEDPDDPKNFRKTIGRIMAVQYKIPEY--VHISQD-CKQLLSRIFVANSSRRITIKE--IKNHPWFLKNLPRELTESTQ-----------------
>Gmax896
------------------------------------------------------------------------------------MDKYEAVKDLGAGNFGVARLMRNKETKELVAMKYIERG------QKIDENVAREIINHRSLRHPNIIRFKEVVLTPTHLAIVMEYAAGGELFERICNAGRFSEDEARYFFQQLISGVHYCHAMQICHRDLKLENTLLDGSPAPRLKICDFGYSKSSLLHSRPK----------ST----VGTPAYIAPEVLSRREYDGKLADVWSCGVTLYVMLVGAYPFEDQDDPRNFRKTIQRIMAVQYKIPDY--VHISQD-CRHLLSRIFVANPLRRISLKE--IKSHPWFLKNLPRELTESAQ-----------------
>Aq21841
------------------------------------------------------------------------------------MEKYDVVKDIGSGNFGVARLMRNKETKELVAMKYIERG------HKIDENVAREIINHRSLRHPNIIRFKEVVLTPTHLAIVMEYAAGGELFERICNAGRFSEDEARYFFQQLISGVSYCHSMQICHRDLKLENTLLDGSPAPRLKICDFGYSKSSLLHSRPK----------ST----VGTPAYIAPEVLSRREYDGKMADVWSCGVTLYVMLVGAYPFEDQEDPKNFRKTIGRIMAVQYKIPDY--VHVSQD-CKHLLSRIFVANPSRRISIKE--IKNHPWFLKNLPRELTESAQ-----------------
>AtSNRK24
------------------------------------------------------------------------------------MDKYELVKDIGAGNFGVARLMKVKNSKELVAMKYIERG------PKIDENVAREIINHRSLRHPNIIRFKEVVLTPTHLAIAMEYAAGGELFERICSAGRFSEDEARYFFQQLISGVSYCHAMQICHRDLKLENTLLDGSPAPRLKICDFGYSKSSLLHSRPK----------ST----VGTPAYIAPEVLSRREYDGKMADVWSCGVTLYVMLVGAYPFEDQEDPKNFRKTIQKIMAVQYKIPDY--VHISQD-CKNLLSRIFVANSLKRITIAE--IKKHSWFLKNLPRELTETAQ-----------------
>AtSRK210
------------------------------------------------------------------------------------MDKYELVKDIGAGNFGVARLMRVKNSKELVAMKYIERG------PKIDENVAREIINHRSLRHPNIIRFKEVVLTPTHIAIAMEYAAGGELFERICSAGRFSEDEARYFFQQLISGVSYCHAMQICHRDLKLENTLLDGSPAPRLKICDFGYSKSSLLHSMPK----------ST----VGTPAYIAPEVLSRGEYDGKMADVWSCGVTLYVMLVGAYPFEDQEDPKNFKKTIQRIMAVKYKIPDY--VHISQD-CKHLLSRIFVTNSNKRITIGD--IKKHPWFLKNLPRELTEIAQ-----------------
>medTC142
------------------------------------------------------------------------------------MEKYEVVKDIGSGNFGVARLMRHKDTKQLVAMKYIERG------HKIDENVAREIINHRSLRHPNIIRFKEVVLTPTHLGIVMEYAAGGELFDRICSAGRFSEDEARYFFQQLISGVSYCHSMQICHRDLKLENTLLDGSPAPRLKICDFGYSKSSLLHSRPK----------ST----VGTPAYIAPEVLSRREYDGKLADVWSCGVTLYVMLVGAYPFEDQDDPKNFRKTINRIMAVQYKIPDY--VHISQE-CRHLLSRIFVASPARRITIKE--IKSHPWFLKNLPRELTEMAQ-----------------
>Ptri1488
------------------------------------------------------------------------------------MERYELVKDIGSGNFGVARLMRHKQTKELVAMKYIERG------LKIDENVAREIINHRSLRHPNIIRFKEVVVTPTHLAIIMEYAAGGELFERICNAGRFSEDEARYFFQQLISGVSYCHSMQICHRDLKLENTLLDGSPAPRLKICDFGYSKSSLLHSRPK----------ST----VGTPAYIAPEVLSRREYDGKLADVWSCGVTLYVMLVGAYPFEDQEDPKNFRKTINRIMAVQYKIPDY--VHISQD-CRHLLSRIFVANPIRRITIKE--IKSHPWFLKNLPRELTEAAQ-----------------
>RcASK1
------------------------------------------------------------------------------------MEKYELVKDIGSGNFGVARLMRNKETKELVAMKYIERG------HKIDENVAREIINHRSLRHPNIIRFKEVVLTPTHLAIVMEYAAGGELFERICNAGRFSEDEARYFFQQLISGVSYCHSLQICHRDLKLENTLLDGSPAPRLKICDFGYSKSSLLHSRPK----------ST----VGTPAYIAPEVLSRREYDGKMADVWSCGVTLYVMLVGAYPFEDQEDPKNFRKTINRIMAVQYKIPDY--VHISQD-CRHLLSRIFVANPSRRVTIKD--IKSHPWFLKNLPRELTEAAQ-----------------
>cass8186
------------------------------------------------------------------------------------MDKYELVKDIGSGNFGVARLMRNKETKELVAMKYIERG------HKIDENVAREIINHRSLSHPNIIRFKEVVLTPTHLAIVMEYAAGGELFERICNAGRFSEDEARYFFQQLISGVSYCHSLQICHRDLKLENTLLDGSPAPRLKICDFGYSKSSLLHSRPK----------ST----VGTPAYIAPEVLSRREYDGKMADVWSCGVTLYVMLVGAYPFEDQEDPKNFRKTINRIMAVQYKIPDY--VHISQD-CRHLLSRIFVASPSRRITIKD--IKSHPWFLKNLPRELTETAQ-----------------
>Vv763
------------------------------------------------------------------------------------MEKYELVKDIGSGNFGVARLMRNKETKELVAMKYIERG------QKIDENVAREIINHRSLRHPNIIRFKEVVLTPTHLAIVMEYAAGGELFERICNAGRFSEDEARYFFQQLISGVSYCHSMQICHRDLKLENTLLDGSPAPRLKICDFGYSKSSLLHSRPK----------ST----VGTPAYIAPEVLSRREYDGKLADVWSCGVTLYVMLVGAYPFEDQEDPKNFRKTISRIMAVQYKIPDY--VHISQD-CRHLLARIFVANPSRRVTIKD--IKNHPWFLKNLPRELTEAAQ-----------------
>cameilia
------------------------------------------------------------------------------------MERYELVKDIGSGNFGVARLMRNKETKELVAMKYIERG------QKIDENVAREIINHRSLRHPNIIRFKEVVLTPTHLAIVMEYAAGGELFERICNAGRFSEDEARYFFQQLISGVSYCHSMQICHRDLKLENTLLDGSPAPRLKICDFGYSKSSLLHSRPK----------ST----VGTPAYIAPEVLSRREYDGKLADVWSCGVTLYVMLVGAYPFEDQEDPKNFRKTIHRIMAVNYKIPDY--VHISQD-CRHLLSRIFVANSARRITIKE--IKNHPWFLKNLPRELTEAAQ-----------------
>Nt456
------------------------------------------------------------------------------------MDKYELVKDIGSGNFGVARLMRHKETKELVAMKYIERG------HKIDENVAREIINHRSLRHPNIIRFKEVLVTPTHLAIVMEYAAGGELFERICNAGRFSEDEARYFFQQLISGVHYCHNMQICHRDLKLENTLLDGSPAPRLKICDFGYSKSSLLHSRPK----------ST----VGTPAYIAPEVLSRREYDGKLADVWSCGVTLYVMLVGAYPFEDQEDPKNFRKTIQRIMAVQYKIPDY--VHISQD-CRHLLSRIFVANPARRITIKE--IKSHPWFLKNLPRELTEAAQ-----------------
>AtSNRK21
------------------------------------------------------------------------------------MDKYDVVKDLGAGNFGVARLLRHKDTKELVAMKYIERG------RKIDENVAREIINHRSLKHPNIIRFKEVILTPTHLAIVMEYASGGELFDRICTAGRFSEAEARYFFQQLICGVDYCHSLQICHRDLKLENTLLDGSPAPLLKICDFGYSKSSILHSRPK----------ST----VGTPAYIAPEVLSRREYDGKHADVWSCGVTLYVMLVGAYPFEDPNDPKNFRKTIQRIMAVQYKIPDY--VHISQE-CKHLLSRIFVTNSAKRITLKE--IKNHPWYLKNLPKELLESAQ-----------------
>AtSNRK29
------------------------------------------------------------------------------------MEKYEMVKDLGFGNFGLARLMRNKQTNELVAVKFIDRG------YKIDENVAREIINHRALNHPNIVRFKEVVLTPTHLGIVMEYAAGGELFERISSVGRFSEAEARYFFQQLICGVHYLHALQICHRDLKLENTLLDGSPAPRLKICDFGYSKSSVLHSNPK----------ST----VGTPAYIAPEVFCRSEYDGKSVDVWSCGVALYVMLVGAYPFEDPKDPRNFRKTVQKIMAVNYKIPGY--VHISED-CRKLLSRIFVANPLHRSTLKE--IKSHAWFLKNLPRELKEPAQ-----------------
>AtSNRK25
------------------------------------------------------------------------------------MDKYEVVKDLGAGNFGVARLLRHKETKELVAMKYIERG------RKIDENVAREIINHRSLRHPNIIRFKEVILTPTHLAIVMEYASGGELFERICNAGRFSEAEARYFFQQLICGVDYCHSLQICHRDLKLENTLLDGSPAPLLKICDFGYSKSSLLHSRPK----------ST----VGTPAYIAPEVLSRREYDGKHADVWSCGVTLYVMLVGGYPFEDPDDPRNFRKTIQRIMAVQYKIPDY--VHISQE-CRHLLSRIFVTNSAKRITLKE--IKKHPWYLKNLPKELTEPAQ-----------------
>medTC14
-----------------------------------------------------------------------------------MEERYEPLKELGSGNFGVARLAKDKNTGELVALKYIERG------KKIDENVQREIINHRSLRHPNIIRFKEVLLTPSHLAIVLEYASGGELFERICSAGRFSEDEARYFFQQLISGVSYCHSMEICHRDLKLENTLLDGNPSPRLKICDFGYSKSAILHSQPK----------ST----VGTPAYIAPEVLSRKEYDGKIADVWSCGVTLYVMLVGAYPFEEPEDPRNFRKTIGRIIGVQYSIPDY--VRISAE-CRNLLSRIFVADPAKRVTIPE--IKQNPWFLKNMPKEIIEAER-----------------
>app72956
-----------------------------------------------------------------------------------------MK-DLGSGNFGVARLVRDKKTKELVAVKYIERG------KKIDENVQREIINHRSLRHPNIVRFKELLLTPSHLAIVMEYAAGGELFERICTAGRFSEDEARFFFQQLISGVGYCHAMEICHRDLKLENTLLDGSASPRLKICDFGYSKSAILHSQPK----------ST----VGTPAYIAPEVLSRKEYDGKIADVWSCGVTLYVMLVGAYPFEDPEEPRNFRKTIERIMSVQYTIPDY--VRVSAD-CKHLLSRVFVANPSKKISLPE--IKEHPWFLKNLPKELIEV-------------------
>aqG32104
----------------------------------------------------------------------------------MEEKYEELKKELGSGNFAVARLVRDKKSKELFAVKYIERG------TKIDEKVQREIINHRTMRHPNIVRFREVMLTQTHLAIVMEYAAGGELFERRYIAGRFSEDEARYFFQQLISGVGYCHSMEICHRDLKLENILLDGNATPRIKICDFGYSKSGILHSKPH----------ST----IGTPAYIAPEVLSRKEYDGKMADVWSCGVILYVMLVGAYPFEDPEDPTNLRETIKRVVNVQYSIPDH--VHISSS-CRLLLSQIFVANP-SKRITIQ-AIKNNPWVLKNLPKELKEGEK-----------------
>caneTC11
----------------------------------------------------------------------------------MEERYEALK-ELGAGNFGVARLVRDKRTKELVAVKYIERG------KKIDENVQREIINHQSLRHPNIVRFKEVCLTPTHLAIVMEYAAGGELFEKITTAGRFSEDESRYFFQQLISGVSYCHSVEICHRDLKLENTLLDGSPTPRVKICDFGYSKSGLLHSKPK----------ST----VGTPAYIAPEVLSRKEYDGKVADVWSCGVTLYVMLVGSYPFEDPEDPRNF--------------P-----------------------------------------------------------------------
>AtCIPK21
---------------------------------------------------------------------------MGLFGTKKIGKYEIGRTIGEGNFAKVKLGYDTTNGT-YVAVKIIDKALVIQ--KGLESQVKREIRTMKLLNHPNIVQIHEVIGTKTKICIVMEYVSGGQLSDR-LGRQKMKESDARKLFQQLIDAVDYCHNRGVYHRDLKPQNLLLDSKG--NLKVSDFGL--SAV----PK--SGD--M-LSTA---CGSPCYIAPELIMNKGYSGAAVDVWSCGVILFELLAGYPPFDDHTLPVLYKKILRAD----YTFPPGFTGE--Q---KRLIFNILDPNPLSRITLAEIIIKD-SWF-KIGYTPVYHQLSD----------------
>AtCIPK17
----------------------------------------------------------------------------MVIKGMRVGKYELGRTLGEGNSAKVKFAIDTLTG-ESFAIKIIEKSCITR--LNVSFQIKREIRTLKVLKHPNIVRLHEVLASKTKIYMVLECVTGGDLFDRIVSKGKLSETQGRKMFQQLIDGVSYCHNKGVFHRDLKLENVLLDAKG--HIKITDFGL--SAL----SQHYREDGLL-HTT----CGSPNYVAPEVLANEGYDGAASDIWSCGVILYVILTGCLPFDDANLAVICRKIFKGD----PPIPRWISLGAKT-MIKRML----DPNPVTRVTIAG--IKAHDWF-KHDYTPSNYDDDD----------------
>AtCIPK1
-MVRRQEEEK------------------------------------------------------------------KAEKGMRLGKYELGRTLGEGNFGKVKFAKDTVSG-HSFAVKIIDKSRIAD--LNFSLQIKREIRTLKMLKHPHIVRLHEVLASKTKINMVMELVTGGELFDRIVSNGKLTETDGRKMFQQLIDGISYCHSKGVFHRDLKLENVLLDAKG--HIKITDFGL--SAL----PQHFRDDGLL-HTT----CGSPNYVAPEVLANRGYDGAASDIWSCGVILYVILTGCLPFDDRNLAVLYQKICKGD----PPIPRWLSPGART-MIKRML----DPNPVTRITVVG--IKASEWF-KLEYIPSIPDDDD----------------
>Aq28943
-MVKEVEKK-----------------------------------------------------------------------GMQLGKYELGRTLGEGNFGKVKFAKNIETG-QAFAVKILEKKKIID--LNITEQIKREIGTLKLLKHPNVVRLYEVLASKTKIYMVLEYVTGGELFDRIATKGRLPEDKGRKLFHQLIDAISYCHDKGVYHRDLKPENVLIDEKG--NIKISDFGL--SAL----PQHFRDDGLL-HTT----CGSPHYVAPEVLANRGYDGATSDLWSCGVILYVVLAGYLPFDDRNLAVLYQKIFKGD----AKIPKWLSLGAQN-MIKRML----DPNPKTRITIAE--IKKDGWF-KQEYIPANPEDED----------------
>PtrCBL1
-MVRKEEEKQ------------------------------------------------------------------KKEKGMQLGKYELGRTLGEGNFGKVKLAKNIETG-QPFAVKILEKNRIID--LKITDQIKREIATLKLLKHPNVVRLHEVLASKSKIYMVLEYVTGGELFDRIASKGKLPEAEGRKMFQQLIDGVSYCHSKGVFHRDLKLENVLVDAKG--NIKISDFGL--SAL----PQHFRDDGLL-HTT----CGSPNYVAPEILSNRGYDGATSDIWSCGVILYVILTGYLPFDDRNLAVLYQKIFKGD----AQVPKWLSPGAKN-MIKRIL----DPNPVTRITTAD--IKADEWF-KLDYTPMDSAEEQ----------------
>OsCIPK21
-MQKTSMNPVTDPVAAATGRVAIRQLPIKTQPNSQSLTPFLQLPPKPPPNLLFSSPLASVELRHRARARRRRPSHPRRAPAMRMGKYEMGRALGEGHFGKVKLARHADTG-AAFAIKILDRQRILA--MKIDEQIKREIATLKLLKHPNVVRLHEVSASKTKIYMVLEYVNGGELFDKIALKGKLSEKEGRKLFQQLMDAVSYCHEKGVYHRDLKPENVLVDAKG--NIKVSDFGL--SAL----PQNQRKDGLL-HTT----CGSPNYIAPEVLLNRGYDGSLSDIWSCGVILYVMLTGNLPFDDQNTVVLYQKILKGD----ARIPKWLSPGAQD-ILRKIL----DPNPITRLDITG--IRAHEWF-RQDYTPAMPFDDD----------------
>OsCIPK01
-MVNGEA-------------------------------------------------------------------EAECTRASLLGRYEIGRTLGEGNFGKVKYARHLATG-AHFAIKILDRNKILS--LRFDDQIRREIGTLKLLKHPNVVRLHEVAASKTKIYMVLEYVNGGELFDKIAVKGKLSEHEGRRLFQQLIDAVSYCHDKGVYHRDLKPENVLVDRRG--NIKISDFGL--SAL----PQHLGNDGLL-HTT----CGSPNYIAPEVLQNRGYDGSLSDIWSCGVILYVMLVGYLPFDDRNLVVLYQKIFKGD----TQIPKWLSPSARD-LLRRIL----EPNPMKRINIAG--IKEHEWF-QKDYTPVVPYDDD----------------
>OsCIPK17
-MVKGG-------------------------------------------------------------------------REALLGGYEMGRTLGEGNFGKVKYARHLATG-GHFAVKILDRGRVVS--LRAGDQIRREIATLKLLRHPHVVRLHEVAASKTKIYMVLEFVNGGELFERIAVKGKLSEKEGRRLFQQLIDGVSYCHDRGVYHRDLKPENVLVDQKG--NIKISDFGL--SAL----PQHLGNDGLL-HTT----CGSPNYIAPEVLQNKGYDGSLSDIWSCGVILYVMLIGYLPFDDRNIVVLYQKIFKGD----TQIPKWLS-HSAQNLLRRIL----EPNPMKRIDMAG--IKSHEWF-QKDYIPVLPYDDD----------------
>OsCIPK08
-------------------------------------------------------------------------MVGG-GALRRVGKYEVGRTIGEGTFAKVKFAQNTESG-ESVAMKVVDRSSILK--HKMADQIKREISIMKLVRHPNVVRLHEVLASRKKIFIILEFITGGELFDKIIRHGRLNEADARRYFQQLIDGVDFCHSKGVYHRDLKPENLLLDSQG--NLKISDFGL--SAW----PAQGGA--LL-RTT----CGTPNYVAPEVLSHKGYDGALADTWSCGVILYVLLAGYLPFDEVDLTTLYGKIESAE----YSFPAWFPNGAKSLI-HRIL----DPNPDKRIRIEE--IRNDEWF-KKNYEPTREIES-----------------
>AtCIPK8
-------------------------------------------------------------------------MV-----VRKVGKYELGRTIGEGTFAKVKFAQNTETG-ESVAMKIVDRSTIIK--RKMVDQIKREISIMKLVRHPCVVRLYEVLASRTKIYIILEYITGGELFDKIVRNGRLSESEARKYFHQLIDGVDYCHSKGVYHRDLKPENLLLDSQG--NLKISDFGL--SAL----PEQGVT--IL-KTT----CGTPNYVAPEVLSHKGYNGAVADIWSCGVILYVLMAGYLPFDEMDLPTLYSKIDKAE----FSCPSYFALGAKSLI-NRIL----DPNPETRITIAE--IRKDEWF-LKDYTPVQLIDY-----------------
>PsABK25
-------------------------------------------------------------------------MRSRKTVMNKVGKYEIGRTIGEGTFAKVKFAQNTETG-ESVAMKVLDKGAILR--HKMVDQIKREICVMKLVRHPNIVHLHEVLASRTKIYIILEFVTGGELFDKIVHQQRLSENESRKYFQQLIDAVDYCHSKGVYHRDLKPENLLLDSQG--NLKISDFGL--SAL----PQQLREDGLL-HTT----CGTPNYVAPEVLSHKGYDGALADVWSCGVILYVLMAGFLPFDEDDLTSLYRKINEAD----FSCPTWFSP-GAKSLISRIL----DPDPQTRIKVSG--IREDDWF-RKNYVPVRLYED-----------------
>OsCIPK24
---------------------------------------------------------------------MGGEEGMAAGRKKRVGRYEVGRTIGQGTFAKVKFAVDADTG-AAVAMKVLDKDTILN--HRMLHQIKREISIMKIVRHPNIVRLNEVLAGKTKIYIILELITGGELFDKIARQGKLRENEARKYFQQLIDAINYCHSKGVYHRDLKPENLLLDSRG--NLKVSDFGL--STL----AQKGV--GLL-HTT----CGTPNYVAPEVLSNNGYDGSAADVWSCGVILYVLMAGYLPFEEDDLPTLYDKITAGQ----FSCPYWFSP-GATSLIHRIL----DPNPKTRITIEQ--IREDTWF-KKTYVAIKRGED-----------------
>SBCIPK
-----------------------------------------------------------------------MAG--AAGRKKRVGRYEVGRTIGQGTFAKVKFAVDADTG-AAVAMKVLDKETIFT--HRMLHQIKREISIMKIVRHPNIVRLNEVLAGKTKIYIILELVTGGELFDKIARHGKLRENEARKYFQQLIDAIDYCHSKGVYHRDLKPENLLLDSRG--NLKVSDFGL--STL----SQNGV--GLL-HTT----CGTPNYVAPEVLGSNGYAGSAADIWSCGVILYVLMAGYLPFEENDLPSLYEKITAAQ----YSCPYWFSP-GAKSLIQRIL----DPNPRTRITIEE--IRADPWF-GKNYVAIRRGED-----------------
>ZmCIPK
---------------------------------------------------------------------MAGAG--AGGWKKRVGRYEVGRTIGRGTFAKVKFAVDADTG-AAFAIKVLDKETIFT--HRMLHQIKREISIMKIVRHPNIVRLNEVLAGRTKIYIVLELVTGGELFDRIVRHGKLRENEARKYFQQLIDAIDYCHSKGVYHRDLKPQNLLLDSRG--NLKLSDFGL--STL----SQNGV--GLV-HTT----CGTPNYVAPEVLSSNGYDGSAADIWSCGVILYVLMAGYLPFEENDLPHLYEKITAAQ----YSCPYWFSP-GAKSLIQRIL----DPNPRTRITIEE--IREDPWF-KKNYVTIRCGED-----------------
>BnSOS2
----------------------------------------------------------------------------MTKKTRKLGKYEVGRTIGEGSFAKVKFARNTDSG-ENVAIKIMAKSTILK--NKMADQVKREISIMKIVRHPNIVRLYEVLASPSKIYIVLEFVTGGELFDRIVHKGRLEESEARKYFQQLIDAIAHCHCKGVYHRDLKPENLLLDTNG--NLKVSDFGL--SAL----PQQGVE--LL-RTT----CGTPNYAAPEVLNGQGYDGSAADIWSCGVILFVIMAGFLPFSETDLPSLYRKISAAE----FSCPQWFSED-VKSLIQRIL----DPNPKTRIQIQRK-LGKHSWF-RLNYMPTRARKE-----------------
>AlSOS2
----------------------------------------------------------------------------MTKKMRRVGKYEVGRTVGEGTFAKVKFARNTDTG-ENVAIKIMAKSTILK--NRMVDQIKREISIMKIVRHPNIVRLYEVLASPSKIYIVLEFVTGGELFDRIVHNGRLEESESRKYFQQLVDAIAHCHCKGVYHRDLKPENLLLDTNG--NLKVSDFGL--SAL----PQQGVE--LL-RTT----CGTPNYVAPEVLSGHGYDGSAADIWSCGVILFVILAGYLPFSETDLPGLYRKINAAE----FSCPPWFSAE-VKFLIHRIL----DPNPKTRIQIQG--IRKDPWF-RINYVPIRAREE-----------------
>AtCIPK24
----------------------------------------------------------------------------MTKKMRRVGKYEVGRTIGEGTFAKVKFARNTDTG-DNVAIKIMAKSTILK--NRMVDQIKREISIMKIVRHPNIVRLYEVLASPSKIYIVLEFVTGGELFDRIVHKGRLEESESRKYFQQLVDAVAHCHCKGVYHRDLKPENLLLDTNG--NLKVSDFGL--SAL----PQEGVE--LL-RTT----CGTPNYVAPEVLSGQGYDGSAADIWSCGVILFVILAGYLPFSETDLPGLYRKINAAE----FSCPPWFSAE-VKFLIHRIL----DPNPKTRIQIQG--IKKDPWF-RLNYVPIRAREE-----------------
>SlCIPK
----------------------------------------------------------------------------MKKVKRKLGKYEVGRTIGEGTFAKVKFARNTETG-ENVAIKVLAKSTILK--HRMVEQIKREISIMKIVRHPCIVRLHEVLASQTKIYIVQEFVTGGELFDKIVHLGRLSEDEARRYFQELIDAIAHCHSKGVYHRDLKPENLLLDFQG--NLKISDFGL--SAL----PQQGVE--LL-YTT----CGTPNYVAPEVLGNRGYDGAAADVWSCGIILYVLMAGYLPFDETDLPTLYTKIKAAE----FSCPFWFSP-GATSLIQKII----DPNPQTRIKIDG--IKRDPWF-RKNYRAVKAKAD-----------------
>LotusCPK
----------------------------------------------------------------------------MKKVRRRIGKYEVGRTIGEGTFAKVKFAKNSETG-ESVAIKIMDKTTILK--HRMVEQIKREISIMKIVRHPNIVRLHEVLSSQTKIYIILEFVMGGELYDRIVQRGKLSEDESRRYFQQLIDAVAHCHKKGVYHRDLKPENLLLDAFG--NLKVSDFGL--SAL----TKQGVD--LL-HTT----CGTPSYVAPEVLSNQGYDGAAADVWSCGVILYVLKAGYLPFEEADLSTLYRRTSAAE----FVCPSWFST-GTTTLIHKIL----DPNPKTRVKIGE--IRKDPWF-QRNYLPLKLNED-----------------
>GhaSOS2
----------------------------------------------------------------------------MRKKTATVGKYEVGRTIGQGTFAKVKFARNSVSG-ESVALKVLPKATILK--HRMVDQIKREISIMKIVRHPNIVRLHEV------------------------HCGRLPENECRRYFQQLIDAVAHCHSKGVYHRDLKPENLLLDSYG--DLKDSDFGL--SAL----LQQGV-G-LL-HTT----CGTPNYVAPEVLSNQGYDGAAADIWSCGVILFFIMAGYLPFYEIDIPTLYKKISAGQ----FSSPFWFSP-EANSLIKKIL----DPNPKTRIQIEG--IKKHPWF-KKNYLPVKPSE------------------
>VvSOS2
----------------------------------------------------------------------------MKKVTRKVGKYEVGRTIGEGTFAKVKFAHNTETG-ESVAMKVMAKSTILK--HRMVDQIKQEISIMKIVRHPNIVRLHEVLASQTTIYIILEFVTGGELYDKIVHQGRLSENESRRYFQQLIDAVSHCHSKGVYHRDLKPENLLLDSNG--NLKVSDFGL--SAL----PKQGV-G-LL-HTT----CGTPNYVAPEVLSNQGYDGAAADVWSCGVILYVLMAGYLPFNEIDLPSLYKKINAAE----FSCPFWFSS-GSKSFLCRIL----DPNPKTRIRIEG--IKNDPWF-RKNYVSSKCRED-----------------
>RcCIPK
-------------------------------------------------------------------------MVGMKSVSRKVGKYEVGRTIGEGTFAKVKFAQNLETG-ESVAMKVMAKSTILK--HRMVDQIKREISIMKIVRHNNIVRLHEVLASRTKIYIILEFVTGGELFDKIVHQGRLSENEARRYFQQLIDAVAHCHSKGVYHRDLKPENLLLDSFG--NLKVSDFGL--SAL----PQQGV-G-LL-HTT----CGTPNYVAPEVIGHQGYDGAAADVWSCGVILYVLMAGYLPFDEVDLPTLYRKINAAE----YSSPFWFSP-GAKSLIDKIL----DPNPKTRIKIEG--IKKHLWF-RKNYMPVKQSEE-----------------
>PeCIPK2
---------------------------------------------------------------------------MMKKVTRMVGNYEVGRTIGEGNFAKVKFAQNRETG-ESVDMNIFAKSTILK--HKLVDQIKREISIMKIVRHPNIVRLHEVLSSRTKIYIILEFVTGGDLFDKIVHQGRLSENESRRYFQQLIDAVAHCHRKGVYHRDLKPENLLLDAFG--NLKVSDFGL--SAL----RQKGF-G-LL-HTT----CGTPNYVAPEVLGHQGYDGAAADVWSCGVILFVLMAGYLPFEEIDLPTLCRKINAEK----YSCPFWFSP-VAKALIDKIL----DPNPKTRIGIEG--IKKHPWF-RKSYEPVGHSEE-----------------
>PtrCBL27
---------------------------------------------------------------------------MMKKVTRMVGKYEVGRTIGEGNFAKVKFAQNRETG-ESVAMKILAKSTILK--HKMVDQIKREISIMKIVRHPNIVRLHEVLSSRTKIYIILEFVTGGELFDKIVHQGRLSENESRRYFQQLIDAVAHCHRKGVYHRDLKPENLLLDAFG--NLKVSDFGL--SAL----RQKGV-G-LL-HTT----CGTPNYVAPEVLGHQGYDGAAADVWSCGVILFVLMAGYLPFEEIDLPTLCR-----K----YSCPFWFSP-VAKALIDKIL----DPNPKTRIGIEG--IKKHPWF-RKSYEPVGHSEE-----------------
>PeCIPK
---------------------------------------------------------------------------MMKKVTRKVGKYEVGRTIGEGTFAKVKFAQNRETG-ESVAMKILSKSAILK--HRMVDQIKREISIMKLVRHPYIVRLHEVLASRTKIYIILEFVTGGELFDKIVHQGRLGENESRRYFQQLIDAVAHCHCKGVYHRDLKPENLLLDAFG--NLKVSDFGL--SAL----PQKGV-G-LL-HTT----CGTPNYVAPEVLGNQGYDGAAADVWSCGVILFVLMAGYLPFEEADLPTLYRKINAAE----YSCPFWFSP-GAKALIDKIL----NPNPRTRIGIEG--IKKHPWF-QKNYEPVGHRED-----------------
>PtrCBL26
---------------------------------------------------------------------------MMKKVTRKVGKYEVGRTIGEGTFAKVKFAQNRETG-ESVAMKILSKSAILK--HRMVDQIKREISIMKLVRHPYIVMLHEVLASRTKIYIILEFVTGGELFDKIVHQRRLEENESRRYFQQLIDAVAHCHCKGVYHRDLKPENLLLDAFG--NLKVSDFGL--SAL----PQKGV-G-LL-HTT----CGTPNYVAPEVLGHQGYDGAAADVWSCGVILFVLMAGYLPFEETDLPTLYRKINAAE----YSCPFWFSP-GAKALIDKIL----NPNPKTRIGIEG--IKKHPWF-QKNYEPVGHRED-----------------
>OsCIPK03
--------------------------------------------------------MYKAKRTAAQ------------KVRRCLGKYELGRAIGQGTFAKVRFAKNMETG-DHVAIKILDKAKVQK--HRLVEQIRREICTMKLIQHPNVVHLHEVMGSKTRIFIVLEYVMGGELHDIIATSGRLKEDEARKYFQQLINAVDYCHSRGVYHRDLKLENLLLDTAG--NIKVSDFGL--SAI----SEQVKADGLL-HTT----CGTPNYVAPEVIEDKGYDGALADLWSCGVILFVLLAGYLPFEDENIVSLYNKISGAQ----FTCPSWFSA-EAKRLIARIL----DPNPATRITTSQ-VLQD-QWF-KKGYESPVFDDK-----------------
>OsCIPK13
--------------------------------------------------------MYRAKRAALSP-----------KVKRRVGKYELGRTIGEGTFAKVRFAKNTEND-EPVAIKILDKEKVQK--HRLVEQIRREICTMKLVKHPNVVRLFEVMGSKARIFIVLEYVTGGELFEIIATNGRLKEEEARKYFQQLINAVDYCHSRGVYHRDLKLENLLLDASG--NLKVSDFGL--SAL----TEQVKADGLL-HTT----CGTPNYVAPEVIEDRGYDGAAADIWSCGVILYVLLAGFLPFEDDNIIALYKKISEAQ----FTCPSWFST-GAKKLITRIL----DPNPTTRITISQ-ILED-PWF-KKGYKPPVFDEK-----------------
>OsCIPK32
-------------------------------------------------------------MST-------------TKVKRRVGKYELGRTIGEGTFAKVKFARDTETG-DPVAIKILDKEKVLK--HKMVEQIKREISTMKLIKHPNVVRIYEVMGSKTKIYIVLEYVTGGELFDTIVNHGRMREDEARRYFQQLINAVDYCHSRGVYHRDLKPENLLLDSYG--NLKVSDFGL--SAL----SQQIKDDGLL-HTT----CGTPNYVAPEVLEDQGYDGAMADLWSCGVILFVLLAGYLPFEDSNLMTLYKKISNAE----FTFPPWTSFP-AKRLLTRIL----DPNPMTRVTIPE-ILED-EWF-KKGYKRPEFDEK-----------------
>PKS12
-------------------------------------------------------------MNRR------------QQVKRRVGKYEVGRTIGEGTFAKVKFARNSETG-EPVALKILDKEKVLK--HKMAEQIRREIATMKLIKHPNVVQLYEVMASKTKIFIILEYVTGGELFDKIVNDGRMKEDEARRYFQQLIHAVDYCHSRGVYHRDLKPENLLLDSYG--NLKISDFGL--SAL----SQQVRDDGLL-HTS----CGTPNYVAPEVLNDRGYDGATADMWSCGVVLYVLLAGYLPFDDSNLMNLYKKISSGE----FNCPPWLS-LGAMKLITRIL----DPNPMTRVTPQE-VFED-EWF-KKDYKPPVFEER-----------------
>PtrCBL4
-------------------------------------------------------------MSQ-------------PKIKRRVGKYEMGRTIGEGTFAKVKFARNSETG-EPVALKILDKEKVLK--HKMAEQIKREVATMKRIKHPNVVRLYEVMGSKTKIFIVLEFVTGGELFDKIVNHGRMREDEARGYFHQLINAVDYCHSRGVFHRDLKPENLLLDAYG--NLKVSDFGL--SAL----SQQVRDDGLL-HTT----CGTPNYVAPEVLNDRGYDGAPADLWSCGVILFVLLAGYLPFDDSNLMNLYKKISAAE----FTCPPWLS-FGAMKLITRIL----DPNPMTRITVSE-ILVD-EWF-KKGYKTPVFEEK-----------------
>PtrCBL3
-------------------------------------------------------------MSQ-------------PKIKRRVGKYEVGRTIGEGTFAKVKFARNSETG-EPVALKILDKEKVLK--HKMAEQIKREIETMKLIKHPNVVRLYEVMGSKTKIFIVLEFVTGGELFDKIVNHGRMREDEARRYFQQLINVVDYCHSRGVFHRDLKPENLLLDAYG--NLKVSDFGL--SAL----SQQVRDDGLL-HTT----CGTPNYVAPEVLNDRGYDGTTADLWSCGVILFVLLAGYLPFDDSNVMNLYKKISAAE----FTCPPWLS-FGAMKLITRIL----DPNPMTRITIPE-ILVD-EWF-KKGYKPPVFEEK-----------------
>CIPK9
-------------------------------------------------------------MSGSRR--KAT----PASRTR-VGNYEMGRTLGEGSFAKVKYAKNTVTG-DQAAIKILDREKVFR--HKMVEQLKREISTMKLIKHPNVVEIIEVMASKTKIYIVLELVNGGELFDKIAQQGRLKEDEARRYFQQLINAVDYCHSRGVYHRDLKPENLILDANG--VLKVSDFGL--SAF----SRQVREDGLL-HTA----CGTPNYVAPEVLSDKGYDGAAADVWSCGVILFVLMAGYLPFDEPNLMTLYKRICKAE----FSCPPWFS-QGAKRVIKRIL----EPNPITRISIAE-LLED-EWF-KKGYKPPSFDQDD----------------
>OsCIPK09
--------------------------------------------------------MAEAEAEAAGAGA--GAG--PARRTTRVGRYELGKTIGEGSFAKVKVARDTRTG-DTLAIKVLDRNHVLR--HKMVEQIKREISTMKLIKHPNVVQLHEVMASKSKIYMVLEYVDGGELFDKIVNSGRLGEDEARRYFHQLINAVDYCHSRGVYHRDLKPENLLLDSHG--ALKVSDFGL--SAF--A-PQT-KEDGLL-HTA----CGTPNYVAPEVLADKGYDGMAADVWSCGIILFVLMAGYLPFDDPNLMTLYKLICKAK----VSCPHWFS-SGAKKFIKRIL----DPNPCTRITIAQ-ILED-DWF-KKDYKPPLFEQG-----------------
>Aq32387
----------------------------------------------------------------------------------------MGKTLGEGSFAKVKYAKNLETG-HSFAIKILDKNQVLR--HKMVEQIKREISTMKLIKHPNVVQLFEVLASKTKIYIVLEFVDGGELFDKIVNNGRLKEDDARRYFQQLINAVDYCHSRGVYHRDLKPENLLLDSYG--VLKVSDFGL--SAL----SKQVRADGLL-HTA----CGTPNYVAPEVLNDKGYDGTTADIWSCGVILFVLMAGYLPFDESNLIALYRKIDKAE----FTCPSWFS-SNAKKLISRIL----DPNPLTRITIPD-ILEN-EWF-KKGYKPPDFKQG-----------------
>PtrCBL13
--------------------------------------------------------MS---------------AKGQGTRTR-VGKYELGKTIGEGSFAKVKVAKNVETG-DVVAIKILDREQVLR--HKMVEQLKREISTMKLIKHPNVIKIFEVMASKTKIYIVIEFVDGGELFDKIAKHGRLREDEARRYFQQLINAVDYCHSRGVFHRDLKPENLLLDSHG--VLKVSDFGL--SAL----SQQLQGDGLL-HTA----CGTPNYVAPEVLKDKGYDGTASDVWSCGVILYVLMAGYLPFDETSLMALYLKICSAD----FTFPSWFS-SGAKKLIKRIL----DPEPLTRITVAE-IIED-EWF-KKGYRPPQFEQE-----------------
>PtrCBL12
--------------------------------------------------------MS---------------VKVPAARTR-VGKYELGKTIGEGSFAKVKVAKNVQTG-DVVAIKILDRDQVLR--HKMVEQLKREISTMKLIKHPNVIKIFEVMASKTKIYIVIEFVDGGELFDKIAKHGRLKEDEARRYFQQLIKAVDYCHSRGVFHRDLKPENLLLDSRG--VLKVSDFGL--SAL----SQQLRGDGLL-HTA----CGTPNYVAPEVLRDQGYDGTASDVWSCGVILYVLMAGFLPFSESSLVVLYRKICRAD----FTFPSWFS-SGAKKLIKRIL----DPKPLTRITVSE-ILED-EWF-KKGYKPPQFEQE-----------------
>OsCIPK23
--------------------------------------------------------MSVSGG------------------RTRVGRYELGRTLGEGTFAKVKFARNADSG-ENVAIKILDKDKVLK--HKMIAQIKREISTMKLIRHPNVIRMHEVMASKTKIYIVMELVTGGELFDKIASRGRLKEDDARKYFQQLINAVDYCHSRGVYHRDLKPENLLLDASG--TLKVSDFGL--SAL----SQQVREDGLL-HTT----CGTPNYVAPEVINNKGYDGAKADLWSCGVILFVLMAGYLPFEDSNLMSLYKKIFKAD----FSCPSWFS-TSAKKLIKKIL----DPNPSTRITIAE-LINN-EWF-KKGYQPPRFETA-----------------
>Aq26158
--------------------------------------------------------MSSSSSSSSTSG------------RLRIGKYELGRTLGEGSFAKVKFARNVENG-ENFAIKILDKEKLLK--HKMIGQIKREISTMKLIRHPNVIRMYEVMASKTKIYIVLEFVTGGELFDKIARNGRLKEDEARKYFQQLINAVDYCHSRGVCHRDLKPENLLLDANG--ALKVSDFGL--SAL----PQQVREDGLL-HTT----CGTPNYVAPEVVNSKGYDGAKADLWSCGVILYVLMAGYLPFEDSNLMALYKKIFKAD----FTCPPWFS-TSAKKLVKRIL----DPNPVTRITIAE-VIEN-EWF-KKGYKAPIFEPA-----------------
>AtCIPK23
--------------------------------------------------------MASRTTPSRSTPSRSTPSGSSSGGRTRVGKYELGRTLGEGTFAKVKFARNVENG-DNVAIKVIDKEKVLK--NKMIAQIKREISTMKLIKHPNVIRMFEVMASKTKIYFVLEFVTGGELFDKISSNGRLKEDEARKYFQQLINAVDYCHSRGVYHRDLKPENLLLDANG--ALKVSDFGL--SAL----PQQVREDGLL-HTT----CGTPNYVAPEVINNKGYDGAKADLWSCGVILFVLMAGYLPFEDSNLTSLYKKIFKAE----FTCPPWFS-ASAKKLIKRIL----DPNPATRITFAE-VIEN-EWF-KKGYKAPKFENA-----------------
>PtrCBL25
--------------------------------------------------------MSSSRSGGGGGGGGG-----GSGSKTRVGRYELGRTLGEGNFAKVKFARNVETK-ENVAIKILDKENVLK--HKMIGQIKREISTMKLIRHPNVVRMYEVMASKTKIYIVLQFVTGGELFDKIASKGRLKEDEARKYFQQLICAVDYCHSRGVYHRDLKPENLLMDANG--ILKVSDFGL--SAL----PQQVREDGLL-HTT----CGTPNYVAPEVINNKGYDGAKADLWSCGVILFVLMAGYLPFEEANLMALYKKIFKAD----FTCPPWFS-SSAKKLIKRIL----DPNPSTRITIAE-LIEN-EWF-KKGYKPPAFEQA-----------------
>PtrCBL24
--------------------------------------------------------MSSSRSGG-------------SGSRTRVGRYELGRTLGEGTFAKVKFARNVETG-ENVAIKILDKEKVLK--HKMIGQIKREISTMKLIRHPNVVRMYEVMASKTKIYIVLEFVTGGELFDKIASKGRLKEDEARKYFQQLINAVDYCHSRGVYHRDLKPENLLLDASG--FLKVSDFGL--SAL----PQQVREDGLL-HTT----CGTPNYVAPEVINNKGYDGAKADLWSCGVILFVLMAGYLPFEESNLMALYKKIFKAD----FTCPPWFS-SSAKKLIKRIL----DPNPSTRITISE-LIEN-EWF-KKGYKPPTFEKA-----------------
>OsCIPK25
--------------------------------------------------------MFRSMGTGTGTKP----------PAMTTERYEFGPLVGEGNFAKVYLGRHRATG-EEVAIKVMDKEKLVR--LGATELIKREIAVMQRLRHPNVVRIHEVMANKRRICVVMEYVRGGALYRYFRRGAGLREHEARRFFQQLVSAVAYCHSRGVFHRDIKLDNLLVDEQG--NLKVADFGL--SAL----ADMERREAHL-QTV----CGTPLFLAPEVFKRRGYDGAKADVWACGVVLYVLLTGRKPFPDEHVSRLYRLIGQNQ----FQCPPSFS-PDLARLVRRLL----QPDPDRRITIPE-IMEM-RWF-KRGFKEVTYYIDSNDRLRSL---------
>OsCIPK12
----------------------------------MLMATVSPARREPTPQAVRASPMPSAAAALVRRGGGGSG-------GTVLGKYELGRVLGQGSFAKVYQARHLETD-ECVAIKVLDKEKAVK--GGMVHLVKREINVLRRVRHPNIVQLFEVMASKTKIYFVMEYVRGGELFSRVSK-GRLREDTARRYFQQLVSAVDFCHARGVFHRDLKPENLLVDENG--DLKVSDFGL--AAG----PDQFDPDGLL-HTF----CGTPAYVAPEVLRRRGYDGAKADIWSCGVILFALMAGYLPFHDHNIMVLYRKIYNGE----FRCPRWFS-KDFTRLITRLL----DANPKTRITVPEIIES--DWF-KKGYKPVKFYIEDD---------------
>OsPK4
------------------------------------------------MAATPPSSQHRRPLSSSASAAS--LAGKPRGGGLLLGRYELGRLLGHGTFAKVYQARSADSG-EPVAIKVLDKEKAMR--HGLVPHIKREIAILRRVRHPNIVRLFEVMATKSKIYFVMELVRGGELFGRVAK-GRLKEDTARRYFQQLVSAVGFCHARGVFHRDLKPENLLVDEHG--DLKVSDFGL--SAV----ADQFHPDGLL-HTF----CGTPSYVAPEVLARRGYDGAKADIWSCGIILFVLMAGYLPFHDQNLMAMYRKIYRGE----FRCPRWFS-KDLSSLLNRIL----DTNPETRITVKEVMES--RWF-QKGFRPVRFYVEDD---------------
>AtCIPK18
----------MAQALAQPPLVVTTVVPDPPPPPPPPHPKPYALRYMADLLGRIGIMDTDKDGNISPQSPR--SPRSPRN-NILMGKYELGKLLGHGTFAKVYLAQNIKSG-DKVAIKVIDKEKIMK--SGLVAHIKREISILRRVRHPYIVHLFEVMATKSKIYFVMEYVGGGELFNTVAK-GRLPEETARRYFQQLISSVSFCHGRGVYHRDLKPENLLLDNKG--NLKVSDFGL--SAV----AEQLRQDGLC-HTF----CGTPAYIAPEVLTRKGYDAAKADVWSCGVILFVLMAGHIPFYDKNIMVMYKKIYKGE----FRCPRWFS-SDLVRLLTRLL----DTNPDTRITIPEIMKN--RWF-KKGFKHVKFYIEDD---------------
>CIPKD13
----------MAQVLSTP----------------LAIPGPTPIQFMAGLLARI-VTKNTNKETSTPESPR---SPRTPQGSILMDKYEIGKLLGHGSFAKVYLARNIHSG-EDVAIKVIDKEKIVK--SGLAGHIKREISILRRVRHPYIVHLLEVMATKTKIYIVMEYVRGGELYNTVAR-GRLREGTARRYFQQLISSVAFCHSRGVYHRDLKLENLLLDDKG--NVKVSDFGL--SVV----SEQLKQEGIC-QTF----CGTPAYLAPEVLTRKGYEGAKADIWSCGVILFVLMAGYLPFDDKNILVMYTKIYKGQ----FKCPKWFS-PELARLVTRML----DTNPDTRITIPEIMKH--RWF-KKGFKHVKFYIEND---------------
>Aq24249
--------------------------------------------------------MTDKKMKIVSNKK------SEQQ-AVLLGRYTIGKLLGHGTFAKVYQATNAKTG-ESVAIKVFDKENILK--GGLIAHIKREISILRRVRHPNIVQLFEVMATKSKIYFVMEYVKGGELFKKVSK-GRLKEEVARKYFQQLISAVGFCHARGVFHRDLKPENLLLDENG--DLKVSDFGL--SCV----SDQIRQDGLF-HTF----CGTPAYVSPEVLARKGYDAAKVDIWSCGVILFVLMAGYLPFHDQNIITMYKKIYKGE----FRSPSWFS-PQLNRLLARLL----DTNPATRITIPEIMEN--RWF-KKGFKSIKFYVEDD---------------
>PtrCBL19
--------------------------------------------------------MATNKKLGNKSNNS--QSQ-----SPLLGRYEIGKLLGHGTFAKVYLARNIKTN-ESVAIKVIDKEKVLK--GGLIAHIKREISILRLVRHPYIVQLFEVMATKAKIYFVMEYVRGGELFNKVAK-GRLKEEVARKYFQQLISAVSFCHARGVFHRDLKPENLLLDENG--NLKVSDFGL--SAV----SDQIRQDGLF-HTF----CGTPAYVAPEVLARKGYDAAKVDIWSCGIVLFVLMAGYLPFHDQNVMVMYKKIYKGE----FRCPRWFS-SELVRLLHKLL----DTNPVTRITIPEIMEN--RWF-KKGFKNIKFYIEDD---------------
>PtrCBL18
--------------------------------------------------------MATNKTPNNISN----QSQ-----SPLLGRYEIGKLLGHGTFAKVYHARNVKTN-ESVAIKVIDKEKILK--VGLMAHIKREISILRRVRHPNIVQLFEVMATKAKIYFVMEYVRGGELFNKVAK-GRLKEEVARRYFQQLISAVSFCHARGVFHRDLKPENLLLDENG--NLKVSDFGL--SAV----PDQIRQDGLF-HTF----CGTPAYVAPEVLAKKGYDAAKVDIWSCGIVLFVLMAGYLPFQDQNIMVMYKKIYKGE----FRCPRWFS-SELVRLLSKLL----DTNPVTRITIPEIMEN--RWF-KKGFKHIKFYIEDD---------------
>AtCIPK19
--------------------------------------------------------MADLLRKVKSIKKK--QDQSNHQ-ALILGKYEMGRLLGHGTFAKVYLARNAQSG-ESVAIKVIDKEKVLK--SGLIAHIKREISILRRVRHPNIVQLFEVMATKSKIYFVMEYVKGGELFNKVAK-GRLKEEMARKYFQQLISAVSFCHFRGVYHRDLKPENLLLDENG--NLKVSDFGL--SAV----SDQIRQDGLF-HTF----CGTPAYVAPEVLARKGYDGAKVDIWSCGVILFVLMAGFLPFHDRNVMAMYKKIYRGD----FRCPRWFP-VEINRLLIRML----ETKP-ERRFTMPDIMETS-WF-KKGFKHIKFYVEDDH--------------
>OsCIPK30
--------------------------------------------------------MAMETTSQDSQ--------------VIMGRYKLGRLLGRGTFAKVYKAYKLATG-EAVAIKVFDKEAVQR--SGTVEQVKREVDVMRRVHHRHVIRLHEVMATRSRIYFVMEYASGGELFTRLSRSPRFPEPVARRYFQQLITAVEFCHSRGVYHRDLKPENLLLDARG--DLKVTDFGL--SAL----DGGLRGDGLL-HTT----CGTPAYVAPEVLLKRGYDGAKADIWSCGVILFVLLAGYLPFNETNLVILYRNITESN----YRCPPWF-SVEARKLLARLL----DPNPKTRITISK-IMDRP-WF-QQATCPLGDMSLVAS--------------
>OsCIPK04
--------------------------------------------------------MAMAAMD----ARK--KKSGGGGGEPLLGKYELGRMLGRGTFAKVYLARAVAGG-EAVAVKVIDKAEVM-GTAGMAPRVLREVAAMRRLRHPHVLRLHEVLATRARIYLVMELATGGDLLSRLAALPRRRLPESRRVFVQLVDALSYCHARGVAHRDVKPQNVLLDGDG--NLKVSDFGL--AAL----PDTLRDDGRL-HTA----CGTPAYAAPEVLRRRAYDGAKADAWSCGVILFVLLAGHLPFDDSNIADMCRKAHRRE----YELPRWV-SQPARRLVSRLL----DPNPDTRVAVES-LAAHHPWF-KRSLSVDSQ--------------------
>OsCIPK07
--------------------------------------------------------MAATK--------SKAAKKG----APLLGKYELGRLLGRGTFAKVYHARSLAPGADPVAVKVLDKPDLAAAGAGMATRVLREVAAMRRLRHPNVLRLHEVLATRSKVYLVMELAPGGDLLSRLASLPSRRLPEHQRVFLQLVSALIYCHARGVSHRDVKPQNVLLDAHG--NLKVSDFGL--AAL----PDSLRDDGRL-HTA----CGTPAFAAPEVLRRKAYDGAKADAWSCGVILFVLLAGHLPFDDSNIADMCRKAHRRE----YALPRWV-SQPARRLVSRLL----DPNPATRLAVAE-LAT-HPWF-KRSLSLDSQ--------------------
>Aq25446
------------------------NKKSALRSHFVGSALVWFAMEKFVQQHSKMQPKPTPIKQQMIASAAVAEPISPKSSDVLLGKYKLGRLLGRGSFAKVYSAKSLQNG-DSVAIKIIDKSILL--NSTMENQLIREVAVMHRLQHPNIVRIHEVMATRSKIFLVMEYARGGDLLTKIAKRGKFTESIARRYFQQLVWTIHYCHVNGVVHRDIKPQNMLLDLEG--NLKISDFGL--AAL----QE---QNGLL-QTA----CGTPAYTAPEVVARKGYAGTKADAWSCGVILFVFLAGYVPFDDSNLVVMYRKIHRRE----FEFPAWF-SRPVRRIISRLL----DPNPETRMSIEE-LME-SAWL-KKSFQSETN--------------------
>PtrCBL10
----------------------------------------------------------ME-PPPQTLPPQPLQRT-SSVPTTLLNKYEVGRLLGRGSFAKVYAARSLSDKTQLVAIKIIDKTKT---DAAMEPRIISEISAMHRLHHPNVLKIHEVMATKTKIYLVMELASGGDLFSKIRKMGKLKEPAARRYFQQLVSAIHFCHQNGVSHRDIKPHNLLLDGKG--NLKISDFGL--SAL---KNGCVNGGFML-QTA----CGTPAFTAPEVMAQRGYDGSKADAWSCGVILFFLLSASLPFDDSNLAVMYRKIRKGE----YQLPS-CLPKSVKSIINQLL----DPNPNKRMSIEA-LMK-HPWFLKKFELPT----------------------
>PtrCBL5
----------------------------------------------------------ME-PPPP---STLQTTTSIP--TTLLNKYELGRLLGRGSFAKVYAARSLSDKTQLAAIKIIDKTKT---DAAMEPRIISEISAMHRLHHPTILKIHEVMATKTKIYLVMELASGGDLYSKIRKIGKLKESAARRYFQQLVSALHFCHQNGVSHRDIKPHNLLLDGKG--NLKISDFGL--SAL---KNGGGDGVFLL-QTA----CGTPAFTAPEVMSRQGYDGAKADAWSCGVILFFLLSACLPFDDSNLAFLYKRAHKGE----YQVPS-CISKPVKSIINQLL----DPNPNTRMSMEA-LMK-HSWFLKKFELPT----------------------
>AtCIPK22
----------------------------------------------------------MAEDSN-SSESIIVNVTGDDNKSALFGKYDLGKLLGSGAFAKVYQAEDLQNGGESVAIKVV-QKKRL--KDGLTAHVKREISVMRRLRHPHIVLLSEVLATKTKIYFVMELAKGGELFSRVTS-NRFTESLSRKYFRQLISAVRYCHARGVFHRDLKPENLLLDENR--DLKVSDFGL--SAM----KEQIHPDGML-HTL----CGTPAYVAPELLLKKGYDGSKADIWSCGVVLFLLNAGYLPFRDPNIMGLYRKIHKAQ----YKLPDWTS-SDLRKLLRRLL----EPNPELRITVEE-ILK-DPWF-NHGVDP-----------------------
>PtrCBL21
----------------------------------------------------------MEVVGETPPAS--------AGEVNLFGKYELGKLLGYGAFAKVYHARNVSTG-QSVAIKAVSKAKVM--KEGFVAHVKREISIMSRLRHAHIVRLHEVLATKGKVYFVMEYAKGGELFSKISK-GRFSEDLSRRYFQQLITAVGYCHARGVFHRDLKPENLLLDENF--NLKITDFGL--SAV----TEQVRPDGLL-HTL----CGTPAYVAPELLAKKGYDGAKVDIWSCGVVLFVLIAGYLPFNDTNLMAMYRKIYKGQ----YRCPKWTS-PDLKRLLSRLL----DANPETRITIDM-IIN-DPWF-KKGF-------------------------
>Aq27190
----------------------------------------------------------MPEIEEQTLISSSSDSGDNSSENVLFGKYEVGRLLGCGAFAKVYYARNIVTG-QSVAIKCISKQKIL--KGGLMAHVKREISIMRRLRHPNIVKLHEVLATKTKIYCVMEFVKGGELFNKVAK-ARFSEDLSRRYFQQLISSIGYCHSHGVFHRDLKPENLLIDENG--DLKVSDFGL--SAV----TNQIRNDGML-HTL----CGTPAYVAPEILLKKGYDGAKVDIWSCGVILFVLNAGYLPFNDPNLMVMYRKIYKGE----FRVPKWTS-LELRRLFSRLL----DTNPDTRITIDE-ILK-DPWF-KKG--------------------------
>PtrCBL15
----------------------------------------------------------MPEIEQ-------------VSENALFGKYDVGKLLGCGAFAKVYHARDVQTG-KSVAIKIINKKKIS--SPSLIANIKREISIMRKLNHPYIVKLIEVLASKTKIYCVMEYVKGGELFTKIAK-GRFSEDLSRKYFRQLISAVGYCHLRGVFHRDLKPENLLLDENG--NLKVSDFGL--SAV----RDQTQLDGLL-HTL----CGTPAYVAPEILAKKGYDGAKIDVWSCGVILFVLAAGYLPFNDPNLMAMYKKIYKGE----FRCPKWMS-TDLKRFLSRLL----DTNPETRITIDE-ILK-DPWF-KKGK-------------------------
>PtrCBL16
----------------------------------------------------------MPEIES-------------VSENALFGKYEVGKLLGCGAFAKVYHARDVQTG-KSVAIKIINKKKIS--NPSLMSNIKREISIMRRLNHPHIVKLIEVLATKTKIYFVIEYVKGGELFAKVAK-GRFSEDLSRKYFHQLISAVGYCHSRGIFHRDLKPENLLLDENG--SLKVSDFGL--SAV----TDQIRTDGLL-HTL----CGTPAYVAPEILAKKGYDGAKVDVWSCGVVLFVLTAGFLPFNDPNLMAMYKKIYKGE----FRCPKWMS-TDLKRFLSRLL----DTNPETRITIDE-ILK-DPWF-KKGK-------------------------
>AtCIPK20
----------------------------------------------------------MD-----------------KNGIVLMRKYELGRLLGQGTFAKVYHARNIKTG-ESVAIKVIDKQKVA--KVGLIDQIKREISVMRLVRHPHVVFLHEVMASKTKIYFAMEYVKGGELFDKVSK-GKLKENIARKYFQQLIGAIDYCHSRGVYHRDLKPENLLLDENG--DLKISDFGL--SAL----RESKQQDGLL-HTT----CGTPAYVAPEVIGKKGYDGAKADVWSCGVVLYVLLAGFLPFHEQNLVEMYRKITKGE----FKCPNWFP-PEVKKLLSRIL----DP-NPNSRIKIEKIME-NSWF-QKGFKKIETPK------------------
>PtrCBL11
----------------------------------------------------------ME-----------------KMGPILMNRYELGRLLGQGTFAKVYHARNLQSG-QSVAIKIIDKGKVL--RSGLIDQIKREISVMRLVRHPNIVQLNEVMASRTKIYFVMEFVKGGELFNLVSK-GKLKEDVARKYFQQLIGAVDFCHSRGVYHRDLKPENLLLDENG--DLKITDFGL--SAL----SESRRQDGLL-HTT----CGTPAYVAPEVINKKGYDGPKADIWSCGVILFVLLAGFLPFHDQNLMELYRKITKGE----FRCPNWFH-PEAKKLLSRIL----DP-HPSSRTSIEKITK-NCWF-RKGYKQIETPP------------------
>Aq25764
----------------------------------------------------------ME-----------------KKGTILMQRYELGRMLGQGTFAKVYHGRNLKSG-QSVAIKVIDKEKIL--KVGMIDQIKREISVMRKIQHPNIVQLYEVMASKSKIYFAMEFVKGGELFNKIAK-GKLKEDAARKYFQQLIGAIDFCHSRGVYHRDLKPENLLLDENG--NLKVTDFGL--SAL----FESRRQDGLL-HTT----CGTPAYVAPEVINKKGYDGAKADIWSCGVVLFVLLASYLPFQDPNLMELYKKISRGD----FKCPNWFP-SEVRKLLSRIL----DP-NPSTRITLDKIME-NSWF-KKGYKPIENTQ------------------
>OsCIPK05
----------------------------------------------------------ME-----------------KKASILMNRYELGRMLGQGTFAKVYHARNLASN-QSVAIKVIDKEKVL--RVGMIDQIKREISIMRLVRHPNIVQLHEVMASKSKIYFAMEYVRGGELFSRVAR-GRLKEDAARKYFQQLIGAVDFCHSRGVYHRDLKPENLLVDENG--NLKVSDFGL--SAF----KECQKQDGLL-HTT----CGTPAYVAPEIINKRGYDGAKADIWSCGVILFVLLAGYLPFHDSNLMEMYRKISKGD----VKFPQWFT-TDVRRLLSRLL----DP-NPNIRITVEKLVE-HPWF-KKGYKPAVML-------------------
>OsCIPK20
----------------------------------------------------------MP-----------------EKGTVVMSRYELGRSLGHGTFSKVYQARSLVSG-ETVAVKVIDKEKALR-AGAMVDQIEREVAVMRLVRHPNVVRLHEVMASRSKIYFVMELVRGGELLARLVAGGRLGEDAARRYFHQLVAAVDFCHSRGVYHRDLKPENLLVDDDGSGNLKVTDFGL--SAL----SASRRHDGLL-HTT----CGTPSYVAPEIIGDKGYDGATADVWSCGVILFLLLAGYLPFFDSNLMEMYKKITNGE----FKVPDWFT-PDARSLISRLL----DP-NPTTRITIDELVK-HPWF-KKG--------------------------
>OsCIPK14
----------------------------------------------------------ME-----------------SRGKILMERYELGRLLGKGTFGKVHYARNLESN-QSVAIKMMDKQQVL--KVGLSEQIRREITTMRLVHK-NIVQLHEVMATRNKIYFVMEYVKGGELFEKVAKRGKLTEVVAHKYFQQLISAVDYCHSRGVYHRDLKPENLLLDENE--NLKVSDFGL--SAL----SESKRQDGLL-HTT----CGTPAYVAPEVISKIGYDGAKSDIWSCGVILFVLVAGYLPFQGPNLMEMYRKIQHGE----FRCPGWFS-RKLQKLLYKIM----DP-NPSTRISIQKIKE-STWF-RKGPEENRILK------------------
>OsCIPK28
----------------------------------------------------------ME-----------------ER-SVLMERYVIGRQLGQGTFGKVYYARNLSSG-QSVAIKMIDKEKIL--KVGLMEQIKREISIMRLVRHPNVLQLFEVMATKSNIYFALEYAKGGELFHKMAR-AKLNEESARNYFQQLISAMDYCHSRGVYHRDLKPENLLLDENE--TLKVSDFGL--SAL----AESRRQDGLL-HTA----CGTPAYVAPEVLSRKGYSGSKADVWSCGVILFVLVANYLPFHDRNIIQMYRKIAKAE----YRCPRHFS-AELKELLYGIL----DP-DPSTRMSISRIKR-SAWY-RKPIAISALNN------------------
>OsCIPK11
----------------------------------------------------------MM-----------------DGRSILMGRYEVGKQLGQGTFAKVYYARNLTTG-QAVAIKMINKDKVM--KVGLMEQIKREISIMRLVKHPNVLQLFEVMASKSKIYFVLEYAKGGELFNKIAKEGKLSEDSARRYFHQLINAVDYCHSRGVYHRDLKPENLLLDENE--NLKVSDFGL--SAL----AESKRQDGLL-HTT----CGTPAYVAPEVLSRKGYDGAKADVWSCGVILFVLVAGYLPFHDPNLIEMYRKICRAD----FRCPRYFS-AELKDLIHKIL----DS-DPSTRISIPRIKR-STWY-RKPVEINAKNS------------------
>OsCIPK26
----------------------------------------------------------MD-----------------DRRTILMDRYEIGRQLGQGNFAKVYYARNLTSG-QAVAIKMIDKEKVT--RVGLMVQIKREISIMRLVKHPNILQLFEVMASKSKIYFVLEYAKGGELFKKISK-GKFSEDVARRYFHQLISGIDYCHSRGVYHRDLKPENLLLDENE--SLKVSDFGL--SAL----SESKRHDGLL-HTT----CGTPAYVAPEVLSRRGYDGAKADIWSCGVILFVLVSGYLPFHDTNLIEMYRKIAKAE----YKCPRSFS-AELKDLLYKIL----DP-DPSTRISIPKIKR-SAWY-RKSSDVNALKSKHETGDKVY---------
>AqG30270
----------------------------------------------------------ME-----------------SKGGVLMQRYELGRLLGQGTFAKVYYARNLKSG-QSVAIKMIDKEKVL--KVGLIDQIKREISVMKLVRHPYVVQLYEVMATKTKIYFVMEYAKGGELFNKVAK-GKLKEDVARKYFQQLISAVDFCHSRGVYHRDLKPENLLLDENG--NLKVSDFGL--SAL----AESKRQDGLL-HTT----CGTPAYVAPEVINRKGYDGAKADIWSCGVVLFVLLAGYLPFHDSNLMELYRKIGKGE----FKCPNWFP-QEVRRLLSKIL----DP-NPSTRISIAKIME-SSWF-RKGFDPKPLQT------------------
>PtrCBL22
----------------------------------------------------------ME-----------------NKGNVLMQKYEIGRLLGQGTFAKVHHARDLKTG-MSVAIKMIDKEKVF--KVGMMDQIKREISVMRLIRHPNVVELYEVMATKTKIYFVMEYVKGGELFNKVAK-GKLKEDVARKYFQQLISAVDYCHSRGVSHRDLKPENLLLDENE--NLKVSDFGL--SAL----AESKRQDGLL-HTT----CGTPAYVAPEVINRKGYDGAKADIWSCGVILYVLLAGYLPFRDPNLMEMYRKIAKGE----FKCPNWFA-PEVRKLLSKIL----DP-NPNTRISMAKIME-NSWV-RKDLQSRPCVL------------------
>PKS16
----------------------------------------------------------ME-----------------NKPSVLTERYEVGRLLGQGTFAKVYFGRSNHTN-ESVAIKMIDKDKVM--RVGLSQQIKREISVMRIAKHPNVVELYEVMATKSRIYFVIEYCKGGELFNKVAK-GKLKEDVAWKYFYQLISAVDFCHSRGVYHRDIKPENLLLDDND--NLKVSDFGL--SAL----ADCKRQDGLL-HTT----CGTPAYVAPEVINRKGYEGTKADIWSCGVVLFVLLAGYLPFHDTNLMEMYRKIGKAD----FKCPSWFA-PEVKRLLCKML----DP-NHETRITIAKIKE-SSWF-RKGLHLKQKKM------------------
>PtrCBL14
----------------------------------------------------------ME-----------------NKPSVLTKNYEVGRLLGQGTFAKVYFARSIRTN-LSVAIKVIDKEKVL--KVGLVNQIKREISVMRLVRHPNIVQLYEVLATKSKIYFVMEYAKGGELFDKVAK-GRLKEDVAQKYFQQLINAVDFCHSRGVYHRDIKPENLLLDENE--NLKISDFGL--SAL----TESKQQDGLL-HTT----CGTPAYVAPEVINRKGYDGTKADIWSCGVVLFVLLSGYLPFHDSNLMEMYRKIGRAE----FKCPNWFP-TDARRLLRKIL----DP-NPSTRISMAEIKE-SSWF-RK---------------------------
>PtrCBL2
----------------------------------------------------------ME-----------------NKPSVLTQKYEVGRLLGQGTFAKVYFARNIKTN-QSVAIKLIEKEKVL--RVGLVDQIKREIYVMRLVRHPNIIKLYEVLATKSKIYFVMEYAKGGELFNKVSK-GRLKEDVAWKYFQQLINAVDFCHSRDVYHRDIKPENLLLDENE--NLKISDFGL--SAL----AESKRQDGLL-HTT----CGTPAYVAPEVIKRKGYDGAKADIWSCGVVLFVLLAGYLPFHDTNLMEMYRKIDKAE----FKCPNWFP-TDARKLLRKIL----DP-NPNTRISIAEIKE-SSWF-RKGLPRQSKT-------------------
>osCIPK18
----------------------------------------------------------MMELE--------------KNGNILLRRYEIGKLLGQGTFAKVYHGRNIVTS-QSVAIKVIDKDKIF--KVGLMDQIKREISVMKLVRHPNIVQLYEVMATKSKIYFVLEYVKGGELFNKVAK-GRLKEDAARKYFQQLVSAVDFCHSRGVYHRDLKPENLLVDENG--NLKITDFGL--SAL----AESRRQDGLL-HTT----CGTPAYVAPEVISRKGYDGVKVDTWSCGVILFVLMAGYLPFQDSNLMEMYRKIGKAE----FKCPAWFS-SDVRKLVSRIL----DP-NPRSRMPITKIME-TYWF-KKGLDSKLILK------------------
>OsCIPK10
----------------------------------------------------------MVE----------------QKGNILMKRYEIGKLLGQGSFAKVYHGRNIKNS-QSVAIKVIDKEKIL--KCELMDQIRREISVMNLVRHPCIVQLYEVMATKTKIYFILEYVKGGELFNKVRR-GRLKEEVARKYFQQLISAIDFCHSRGVYHRDLKPENLLLDENR--NLKISDFGL--SAL----AECKRQDGLL-HTT----CGTPAYVAPEVINRKGYDGAKADVWACGVILYVLLAGYLPFQDKNVINMYKKICKAE----FKWPSWFS-SDIRKLLRRIL----DP-NPATRISVSEIME-DPWF-RVGLNSDLLNK------------------
>OsCIPK02
----------------------------------------------------------MAE----------------QRGNMLMKKYEMGKLLGQGTFAKVYHARNTETS-ESVAIKMIDKEKVL--KGGLMDQIKREISVMKLVRHPNIVQLYEVMATKTKIYFVLEHVKGGELFNKVQR-GRLKEDAARKYFQQLICAVDFCHSRGVYHRDLKPENLLLDENS--NLKVSDFGL--SAL----ADCKRQDGLL-HTT----CGTPAYVAPEVINRRGYDGAKADIWSCGVILFVLLAGYLPFHDKNLMDMYKKIGKAE----FKCPSWFN-TDVRRLLLRIL----DP-NPSTRISMDKIME-NPWF-RKGLDAKLLRY------------------
>OsCIPK27
----------------------------------------------------------MEG----------------KGV--LEGRYEMGRVLGHGNFGRVHAARDVRTG-RAVAMKVVSKDKVE--RAGMAEQIKREIAVMKMVSHPSVVELHEVMATRTKVYLALELVRGGELFDRIARHGRVGEGVARRYFRQLVSAVDFCHGRGVYHRDLKPENLLLDEAG--NLKVADFGL--SAL----ACHARPDGLL-HTA----CGTPAYVAPEVLAGNGYDGAKADLWSCGVILYVLLAGALPFQDDNLVCMYRKMRRGD----FCCPPWVT-TDARKLIKSLL----DP-NPGTRITVAGLLE-TPWF-RKT--------------------------
>CIPK6
----------------------------------------------------------MVGAKPVEN-----GSDGGSSTGLLHGRYELGRLLGHGTFAKVYHARNIQTG-KSVAMKVVGKEKVV--KVGMVDQIKREISVMRMVKHPNIVELHEVMASKSKIYFAMELVRGGELFAKVAK-GRLREDVARVYFQQLISAVDFCHSRGVYHRDLKPENLLLDEEG--NLKVTDFGL--SAF----TEHLKQDGLL-HTT----CGTPAYVAPEVILKKGYDGAKADLWSCGVILFVLLAGYLPFQDDNLVNMYRKIYRGD----FKCPGWLS-SDARRLVTKLL----DP-NPNTRITIEKVMD-SPWF-KKQ--------------------------
>Aq25015
----------------------------------------------------------MAEKITENG------------SNILHGKYELGRILGHGTFAKVYHARNLSSG-KSVAMKVVGKEKVI--QVGMMEQVKREISVMKMVKHSNIVELHEVMASKSKIYFAMEFVRGGELFAKVAK-GRLKEEVARAYFQQLISAIDFCHSRGVYHRDLKPENLLLDDEG--NLKVTDFGL--SAL----SEHLRQDGLL-HTT----CGTPAYVAPEVIGKKGYDGAKADLWSCGVILYVLLAGFLPFQDDNVVAMYKKIYRGD----FKCPPWFS-SDARRLVTKLL----DP-NPSSRITISKVME-TSWF-KKS--------------------------
>PtrCBL9
----------------------------------------------------------MAEKTSDGH------------PTLLHGKYELGRLLGHGTFAKVYHARNLQSG-KSVAMKVVGKEKVI--KVGMMEQVKREISVMKMVRHPHIVELNEVMASKSKIYFAMELVRGGELFSKIAK-GRLREDVARVYFQQLISAIDFCHSRGVYHRDLKPENLLLDEDG--KLKVTDFGL--SAF----SEHLKQDGLL-HTT----CGTPAYVAPEVIGKKGYDGAKADLWSCGVILYVLLAGFLPFQDDNIVAMYRKIYRGD----FKCPQWFS-SEARRLITKLL----DP-NPSTRITTSKVMD-STWF-KKS--------------------------
>PtrCBL7
----------------------------------------------------------MAETTSDGH------------PTLLHGKYELGRLLGHGTFAKVYHARNLQSG-KSVAMKVVGKEKVI--KVGMMEQIKREISVMKMVKHPNIVELHEVMASKSKIYFAMELVRGGELFSKIEK-GRLREDVARVYFQQLISAIDFCHSRGVYHRDLKPENLLLDENG--KLKVTDFGL--SAF----TEHLKQDGLL-HTT----CGTPAYVAPEVIGKQGYDGAKADLWSCGVILYVLLAGFLPFQDDNIVAMYRKIYRGD----FKCPPWFS-SEARRLITKLL----DP-NPSTRITISKVMD-STWF-KKS--------------------------
>OsCIPK16
----------------------------------------------------------MARRAREEE---ADQVE----RKLVLGRYELGRLLGQGTFAKVYYGRDLRSG-ESVAIKVIDKARLRR-TEGMVEQLRREISIMRMVRHPNVVGIREVLASRARVFVVMEYARGGELFAKVAR-GRLTEEHARRYFQQLVAAVGFCHGRGVAHRDLKPENLLLDEEG--RLKVTDFGL--AAL----PEQLRQDGLL-HTQ----CGTPAYVAPEVLRKRGYDGARADLWSCGVVLYVLLCGFLPFQHENYAKMYQKIFKAE----YQVPPWVS-GDARRLIVRLLVV--DPAKRISIPEI---MR-TPWF-KKGFVPPVPTSPVS---------------
>PtrCBL23
----------------------------------------------------------MMETEQVAD---EDCHVNNGARKILLGKYEMGRLLGQGTFAKVYRGKNLVTQ-ENVAIKVLHKDQVKR--TGLMEQIKREISIMHLVKHPNIVELKEVMATKSKVFFVMEFVKGGELFAKIKK-GGLEEDLARKYFQQLICAVDYCHSRGVSHRDLKPENLLLDDKE--DLKVSDFGF--SAL----PEQKWNDGLL-HTR----CGTPAYVAPEVLRKKGYDGAKADTWSCGVILFVLLSGHLPFRNENAMKMYVKILKAE----YEFPPWIS-RDAKRLISNLLVV--DPEKRITIPEI----RANSWFQKGLAQSAVSSNDL----------------
>Aq26023
----------------------------------------------------------MESNQSGS----------GAGRHLLLGKYEMGRLLGQGTFAKVYYGKNLSSG-ESVAIKVINIDQVKK--EGLMEQIKREISVMHLVRHPNIVELKEVMATKGKIFFVMEYVKGGELFAKIYK-GKLKEDVARKYFQQLISAVDFCHSRGVSHRDLKPENLLLDENE--NLKISDFGL--SAL----PEQHRNDGLL-HTQ----CGTPAYVAPEILRKKGYDGSKADIWSCGIILYVLLAGFLPFQDENIMKMYRKVFKAE----FEFPPWFS-SDTKKLIYKLLVA--DPEKRLTIPAI---MEL-PWFKKGFTFGGSNSFKE----------------
>PtrCBL20
----------------------------------------------------------MEE------------------RHVLFGKYEMGRLLGKGTFAKVYYGKHSVTG-DSVAIKVINTDQVKK--EGMMEQIQTEISVMHLVRHPNIVELKEVMATKTKIFFIMEYVRGGELFAKVAK-GRLKEEVARKYFQQLISAIDYCHSRGVYHRDLKPENILLDEDE--NLKISDFGL--SAL----PEQLLQDGLL-HTL----CGTPAYVAPEVLRKKGYDGSKADTWSCGVILYVLLAGFLPFQDENVMKMYKKIFKAE----YEFQPWFS-TDAKRLISRLLVA--DPERRITIPAI---MRN-HWFLKGFLRPMAFSIQE----------------
>PtrCBL6
----------------------------------------------------------MEE------------------RHVIFGKYEMGRLLGKGTFAKVYYGKHLVTG-ESVAIKVISKDQVKK--EGMMEQIQREISVMRLVRHPNIVELKEVMATKTKIFFIMEYVRGGELFAKVAK-GRLKEEAARKYFQQLISAIDYCHSRGVYHRDLKPENMLLDEDE--NLKISDFGL--SAL----PEQFRQDGLL-HTQ----CGTPAYVAPEVLRKKGYDGSKADIWSCGVILYVLLAGFLPFQDENVMKMYRKVFKAE----YQFPPWFS-TDSKRLISRLLVA--DPEKRITIPAI---MRN-HWFLKGFSRPVAFSIQE----------------
>AtCIPK16
----------------------------------------------------------MEES----------NRSST----VLFDKYNIGRLLGTGNFAKVYHGTEISTG-DDVAIKVIKKDHVFK-RRGMMEQIEREIAVMRLLRHPNVVELREVMATKKKIFFVMEYVNGGELFEMIDRDGKLPEDLARKYFQQLISAVDFCHSRGVFHRDIKPENLLLDGEG--DLKVTDFGL--SALMM--PEGLGGRRGSSDDLLHTRCGTPAYVAPEVLRNKGYDGAMADIWSCGIVLYALLAGFLPFIDENVMTLYTKIFKAE----CEFPPWFS-LESKELLSRLLVP--DPEQRISMSEI--KMI--PWFRKNFTPSVAFSIDET---------------
>AtCIPK25
------------------------------MGSKLKLYPLLNHSSVFHPDSRYQSAPTMEEE----------QQQ----LRVLFAKYEMGRLLGKGTFGKVYYGKEITTG-ESVAIKIINKDQVK--REGMMEQIKREISIMRLVRHPNIVELKEVMATKTKIFFIMEYVKGGELFSKIVK-GKLKEDSARKYFQQLISAVDFCHSRGVSHRDLKPENLLVDENG--DLKVSDFGL--SAL----PEQILQDGLL-HTQ----CGTPAYVAPEVLRKKGYDGAKGDIWSCGIILYVLLAGFLPFQDENLMKMYRKIFKSE----FEYPPWFS-PESKRLISKLLVV--DPNKRISIPAI---MR-TPWFRKNINSPIEFKIDE----------------
>CIPK5
----------------------------------------------------------MEEE-----------------RRVLFGKYEMGRLLGKGTFAKVYYGKEIIGG-ECVAIKVINKDQVMK-RPGMMEQIKREISIMKLVRHPNIVELKEVMATKTKIFFVMEFVKGGELFCKISK-GKLHEDAARRYFQQLISAVDYCHSRGVSHRDLKPENLLLDENG--DLKISDFGL--SAL----PEQILQDGLL-HTQ----CGTPAYVAPEVLKKKGYDGAKADIWSCGVVLYVLLAGCLPFQDENLMNMYRKIFRAD----FEFPPWFS-PEARRLISKLLVV--DPDRRISIPAI---MR-TPWLRKNFTPPLAFKIDEP---------------
>Hordeumv
-----------------------------------------------------------------------------------------GKTLGIGSFGKVKIAEHIITG-HKVAIKILNRRKI-K-SMEMEEKVKREIKILRLFMHPHIIRLYEVIDTPADIYVVMEYVKSGELFDYIVEKGRLQEEEARRFFQQIISGVEYCHRNMVVHRDLKPENLLLDSKC--NVKIADFGL--S--------NVMRDGHFLKTS----CGRPNYAAPEVISGKLYAGPEVDVWSCGVILYALLCGTLPFDDENIPNLFKKIKGGI----YTLPSHLS-PLARDLIPRMLVV--DPMKRITIRE-IREH---SWFKARLPRYLAV-P------------------
>Sb
---------------------------------------------------------MMEGTG---------R------DANPLSGYRIGKTLGIGSFGKVKIAEHILTG-HKVAIKILNRRKI-R-SMEMEEKVKREIKILRLFMHPHIIRLYEVIDTPADIYVVMEYVKSGELFDYIVEKGRLHEEEARRFFQQIISGVEYCHRNMVVHRDLKPENLLLDSKC--NVKIADFGL--S--------NVMRDGHFLKTS----CGSPNYAAPEVISGKLYAGPEVDVWSCGVILYALLCGTLPFDDENIPNLFKKIKGGI----YTLPSHLS-PSARDLIPRMLVV--DPMKRITIRE-IREH---VWFKIRLPRYLAV-P------------------
>Zeamays
----------------------------------------------------------MEGAG---------R------DANPLGGYRIGKTLGIGSFGKVKIAEHILTG-HKVAIKILNRRKI-R-SMEMEEKVKREIKILRLFMHPHIIRLYEVIDTPADIYVVMEYVKSGELFDYIVEKGRLHEEEARRFFQQIISGVEYCHRNMVAHRDLKPENLLLDSKC--NIKIADFGL--S--------NVMRDGHFLKTS----CGSPNYAAPEVISGKLYAGPEVDVWSCGVILYALLCGTLPFDDENIPNLFKKIKGGI----YTLPSHLS-PSARDLIPRMLVV--DPMKRITIRE-IREH---MWFKIQLPRYLAV-P------------------
>AKIN11
----------------------------------------------------------MDHSS--------NRFGNNGVE-SILPNYKLGKTLGIGSFGKVKIAEHVVTG-HKVAIKILNRRKI-K-NMEMEEKVRREIKILRLFMHPHIIRQYEVIETTSDIYVVMEYVKSGELFDYIVEKGRLQEDEARNFFQQIISGVEYCHRNMVVHRDLKPENLLLDSRC--NIKIADFGL--S--------NVMRDGHFLKTS----CGSPNYAAPEVISGKLYAGPEVDVWSCGVILYALLCGTLPFDDENIPNLFKKIKGGI----YTLPSHLS-SEARDLIPRMLIV--DPVKRITIPE-IRQH---RWFQTHLPRYLAV-S------------------
>566843At
----------------------------------------------------------MDH-SS-------NRFGNNGVE-SILPNYKLGKTLGIGSFGKVKIAEHVVTG-HKVAIKILNRRKI-K-N-EMEEKVRREIKILRLFMHPHIIRQYEVIETTSDIYVVMEYVKSGELFDYIVEKGRLQEDEARNFFQQIISGVEYCHRNMVVHRDLKPENLLLDSRC--NIKIADFGL--S--------NVMRDGHFLKTS----CGSPNYAAPEVISGKLYAGPEVDVWSCGVILYALLCGTLPFDDENIPNLFKKIKGGI----YTLPSHLS-SEARDLIPRMLIV--DPVKRITIPE-IRQH---RWFQTHLPRYLAVSPPDTVEQAKKINEEIVQEV
>198760At
----------------------------------------------------------MDG-SS-------EKTTNKLVS-IL-PNYRIGKTLGHGSFAKVKLALHVATG-HKVAIKILNRSKI-K-NGI-EIKVQREIKILRFLMHPHIIRQYEVIETPNDIYVVMEYVKSGELFDYIVEKGKLQEDEARHLFQQIISGVEYCHRNMIVHRDLKPENVLLDSQC--NIKIVDFGL--S--------NVMHDGHFLKTS----CGSPNYAAPEVISGKPYG-PDVDIWSCGVILYALLCGTLPFDDENIPNVFEKIKRGM----YTLPNHLS-HFARDLIPRMLMV--DPTMRISITE-IRQH---PWFNNHLPLYLSIPPLDTIDQAKKIEEEIIQNV
>AKIN10
-----------------------------------MFKRVDEFNLVSSTIDHRIFKSRMDGSGT---------GSRSGVE-SILPNYKLGRTLGIGSFGRVKIAEHALTG-HKVAIKILNRRKI-K-NMEMEEKVRREIKILRLFMHPHIIRLYEVIETPTDIYLVMEYVNSGELFDYIVEKGRLQEDEARNFFQQIISGVEYCHRNMVVHRDLKPENLLLDSKC--NVKIADFGL--S--------NIMRDGHFLKTS----CGSPNYAAPEVISGKLYAGPEVDVWSCGVILYALLCGTLPFDDENIPNLFKKIKGGI----YTLPSHLS-PGARDLIPRMLVV--DPMKRVTIPE-IRQH---PWFQAHLPRYLAV-P------------------
>850488At
-----------------------------------MFKRVDEFNLVSSTIDHRIFKSRMDGSGT---------GSRSGVE-SILPNYKLGRTLGIGSFGRVKIAEHALTG-HKVAIKILNRRKI-K-N-EMEEKVRREIKILRLFMHPHIIRLYEVIETPTDIYLVMEYVNSGELFDYIVEKGRLQEDEARNFFQQIISGVEYCHRNMVVHRDLKPENLLLDSKC--NVKIADFGL--S--------NIMRDGHFLKTS----CGSPNYAAPEVISGKLYAGPEVDVWSCGVILYALLCGTLPFDDENIPNLFKKIKGGI----YTLPSHLS-PGARDLIPRMLVV--DPMKRVTIPE-IRQH---PWFQAHLPRYLAVPPPDTVQQAKKIDEEILQEV
>Aq28595
----------------------------------------------------------MDGSIG--------KGGSN-AD-HFLSNYKLGKTLGIGSFGKVKIAEHALTG-HKVAIKILNRRKI-K-NMEMEEKVRREIKILRLFMHPHIIRLYEVIETQTDIYVVMEYVKSGELFDYIVEKGRLQEDEARNFFQQIISGVEYCHRNMVVHRDLKPENLLLGSKS--NVKIADFGL--S--------NIMRDGHFLKTS----CGSPNYAAPEVISGKLYAGPEVDVWSCGVILYALLCGTLPFDDENIPNLFKKIKGGI----YTLPSHLS-PGARDLIPRMLVV--DPMKRMTIPE-IRQH---PWFQAHLPRYLAV-P------------------
>Aq20886
----------------------------------------------------------MDGSSG--------RGSSA-AD-MVLPNYKLGKTLGIGSFGKVKIAEHARTG-HKVAIKILNRRKI-K-NMDMEEKVRREIKILRLFMHPHIIRLYEVIETPADIYVVMEYVKSGELFDYIVEKGRLQEEEARNFFQQIISGVEYCHRNMVVHRDLKPENLLLDSKS--NVKIADFGL--S--------NIMRDGHFLKTS----CGSPNYAAPEVISGKLYAGPEVDVWSCGVILYALLCGTLPFDDENIPNLFKKIKGGI----YTLPSHLS-AGARDLIPRMLVV--DPMKRMTIPE-IRQH---PWFQAGLPRYLAV-P------------------
>Glycinmx
----------------------------------------------------------MDRSTG--------RGGGGSVD-MFLRNYKLGKTLGIGSFGKVKIAEHVRTG-HKVAIKILNRHKI-K-NMEMEEKVRREIKILRLFMHHHIIRLYEVVETPTDIYVVMEYVKSGELFDYIVEKGRLQEDEARHFFQQIISGVEYCHRNMVVHRDLKPENLLLDSKF--NIKIADFGL--S--------NIMRDGHFLKTS----CGSPNYAAPEVISGKLYAGPEVDVWSCGVILYALLCGTLPFDDENIPNLFKKIKGGI----YTLPSHLS-PGARDLIPRMLVV--DPMKRMTIPE-IRQH---PWFQVHLPRYLAV-P------------------
>Viciaf
----------------------------------------------------------MDGSAG--------PGGG-NVN-AFLRNYKMGKTLGIGSFGKVKIAEHVLTG-HKVAIKILNRRKI-K-NMEMEEKVRREIKILRLFMHHHIIRLYEVVETPTDIYVVMEYVKSGELFDYIVEKGRLQEDEARSFFQQIISGVEYCHRNMVVHRDLKPENLLLDSKW--SVKIADFGL--S--------NIMRDGHFLKTS----CGSPNYAAPEVISGKLYAGPEVDVWSCGVILYALLCGTLPFDDENIPNLFKKIKGGI----YTLPSHLS-PGARDLIPRLLVV--DPMKRITIPE-IRQH---QWFQLRLPRYLAV-P------------------
>Pisums
----------------------------------------------------------MDGSAG--------PGGG-NVN-AFLRNYKMGKTLGIGSFGKVKIAEHVLTG-HKVAIKILNRRKI-K-NMEMEEKVRREIQILRLFMHHHIIRLYEVVETPTDIYVVMEYVKSGELFDYIVEKGRLQEDEARSFFQQIISGVEYCHRNMVVHRDLKPENVLLDSKW--SVKIADFGL--S--------NIMRDGHFLKTS----CGSPNYAAPEVISGKLYAGPEVDVWSCGVILYALLCGTLPFDDENIPNLFKKIKGGI----YTLPSHLS-PGARDLIPRLLVV--DPMKRITIPE-IRQH---QWFQLRLPRYLAV-P------------------
>Nictab
----------------------------------------------------------MDGSTV--------QGGSS-VE-SFLRNYKLGKTLGIGSFGKVKIAEHTLTG-HKVAVKILNRRKI-K-NMEMEEKVRREIKILRLFMHPHIIRLYEVVETPSDIYVVMEYVKSGELFDYIVEKGRLQEDEARKFFQQIISGVEYCHRNMVVHRDLKPENLLLDSKW--NVKIADFGL--S--------NIMRDGHFLKTS----CGSPNYAAPEVISGKLYAGPEVDVWSCGVILYALLCGTLPFDDENIPNLFKKIKGGM----ISLPSHLS-AGARDLIPRMLIV--DPMKRMTIPE-IRMH---PWFQAHLPRYLAV-P------------------
>Capsicum
----------------------------------------------------------MDGSTV--------QGTSS-VD-SFLRNYKLGKTLGIGLFGKVKIAEHNLTG-HKVAVKILNRKKI-R-N--MEEKIRREIKLLRLLTHPNIIRLYEVIETPSDIYVVMEYVKSGELFDYIVEKGRLQEDEARNFFQQIISGVEYCHRNMVVHRDLRPENLLLDSKW--NVKIADFGL--S--------NIMRDGHFLKTS----CGSPNYAAPEVTSGKLYAGPEVDVWSCGVILYALLCGTLPFDDENIPNLFKKIKGGI----YTLPSHLS-AGARDLIPRMLIV--DPMKRMTIPE-IRLH---PWFQAHLPRYLAV-P------------------
>Slyco76
----------------------------------------------------------MDGTAV--------QGTSS-VD-SFLRNYKLGKTLGIGSFGKVKIAEHTLTG-HKVAVKILNRRKI-R-NMDMEEKVRREIKILRLFMHPHIIRLYEVIETPSDIYVVMEYVKSGELFDYIVEKGRLQEDEARNFFQQIISGVEYCHRNMVVHRDLKPENLLLDSKW--NVKIADFGL--S--------NIMRDGHFLKTS----CGSPNYAAPEVISGKLYAGPEVDVWSCGVILYALLCGTLPFDDENIPNLFKKIKGGI----YTLPSHLS-AGARDLIPRMLIV--DPMKRMTIPE-IRLH---PWFQAHLPRYLAV-P------------------
>StubSNF1
----------------------------------------------------------MDGTAV--------QGTSS-VD-SFLRNYKLGKTLGIGSFGKVKIAEHTLIG-HKVAVKILNRRKI-R-NMDMEEKVSREIKILRLFMHGHISRLYEVIETPSDIYVVMEYVKSGELFDYIVEKGRLQEDEARNFFQQIISGVEYCHINMVVHRDLKPENLLLDSKW--NVKIADFGL--S--------NIMRDGHFLKTS----CGSPNYAAPEVISGKLYAGPEVDVWSCGVILYALLCGTLPFDDENIPNLFKKIKGGY----ITLPSHLS-AGARDLIPRMLIV--DPMKRMTIPE-IRLH---PWFQAHLPRYLAV-P------------------
>lotusj62
----------------------------------------------------------MDGPVG--------RGGGAGLD-IYLPNYKLGKTLGIGSFGKVKIAEHVLTG-HKVAIKILNRRKI-K-NMEMEEKVRREIKILRLFMHPHIIRLYEVIETPTDIYVVMEYVKSGELFDYIVEKGRLQEDEARNFFQQIISGVEYCHRNMVVHRDLKPENLLLDSKC--NVKIADFGL--S--------NIMRDGHFLKTS----CGSPNYAAPEVISGKLYAGPEVDVWSCGVILYALLCGTLPFDDENIPNLFKKIKGGI----YTLPSHLS-PGARDLIPRMLVV--DPMKRMTIPE-IRQH---PWFQARLPRYLAV-P------------------
>Popstri
----------------------------------------------------------MEGPSH--------RGSSG-VD-MYLPNYKLGKTLGIGSFGKVKIAEHALTG-HKVAVKILNRRKI-K-NMEMEEKVRREIKILRLFMHPHIIRLYEVIETPTDIYVVMEYVKSGELFDYIVEKGRLQEDEARNFFQQIISGVEYCHRNMVVHRDLKPENLLLDSKW--NVKIADFGL--S--------NIMRDGHFLKTS----CGSPNYAAPEV-------------WSCGITCY-------K---DLIEK--RRLSDGI----YTLPSHLS-PGARDLIPRMLVV--DPMKRMTIPE-IRQH---QWFQARLPRYLAV-P------------------
>Ptri224
----------------------------------------------------------MDGSSY--------RGSSS-VD-MYLANYKLGKTLGIGSFGKVKIAEHALTG-HKVAIKILNRRKI-K-NMDMEEKVRREIKILRLFMHPHIIRLYEVIETPTDIYVVMEYVKSGELFDYIVEKGRLQEDEARNFFQQIISGVEYCHRNMVVHRDLKPENLLLDSKW--NVKIADFGL--S--------NIMRDGHFLKTS----CGSPNYAAPEVISGKLYAGPEVDVWSCGVILYALLCGTLPFDDENIPNLFKKIKGGI----YTLPSHLS-PGARDLIPRMLVV--DPMKRMTIPE-IRQH---QWFQARLPRYLAV-P------------------
>Ricinus
----------------------------------------------------------MDGSSH--------RGGSS-AD-VFLPNYKLGKTLGIGSFGKVKIAEHALTG-HKVAIKILNRRKI-K-NMEMEEKVRREIKILRLFMHPHIIRLYEVIETSTDIYVVMEYVKSGELFDYIVEKGRLQEDEARNFFQQIISGVEYCHRNMVVHRDLKPENLLLDSKC--NVKIADFGL--S--------NIMRDGHFLKTS----CGSPNYAAPEVISGKLYAGPEVDVWSCGVILYALLCGTLPFDDENIPNLFKKIKGGI----YTLPSHLS-PGARDLIPRMLVV--DPMKRMTIPE-IRLH---PWFQARLPRYLAV-P------------------
>Cucs174
------------------------------------------------------------------------------MD-MNVPNYKLGKTLGIGSFGKVKIAEHALTG-HKVAIKILNRRKI-K-NLDMEEKVRREIKILRLFMHPHIIRLYEVIETPSDIYVVMEYVKSGELFDYIVEKGRLQEDEARNFFQQIISGVEYCHRNMVVHRDLKPENLLLDSKC--NVKIADFGL--S--------NIMRDGHFLKTS----CGSPNYAAPEVISGKLYAGPEVDVWSCGVILYALLCGTLPFDDENIPNLFKKIKGGI----YTLPSHLS-SGARELIPSMLVV--DPMKRITIPE-IRQH---PWFQAHLPRYLAV-P------------------
>malush15
----------------------------------------------------------MDGPVG--------RGGSS-AD-TYLPNYKLGKTLGIGSFGKVKIAEHALTG-HKVAIKILNRRKI-K-NLEMEEKVRREIKILRLFMHPHIIRLYEVIETPSDIYVVMEYVKSGELFDYIVEKGRLQEDEARNFFQQIISGVEYCHRNMVVHRDLKPENLLLDSKC--NVKIADFGL--S--------NVMRDGHFLKTS----CGSPNYAAPEVISGKLYAGPEVDVWSCGVILYALLCGTLPFDDENIPNLFKKIKGGI----YTLPSHLS-PGARDLIPRMLVV--DPMKRMTIPE-IRQH---AWFQAHLPRYLAV-S------------------
>Vv225
----------------------------------------------------------MDGPTG--------RGGGG-VD-MFLSNYKLGKTLGIGSFGKVKIAEHALTG-HKVAIKILNRRKI-K-NMEMEEKVRREIKILRLFMHPHIIRLYEVIETPSDIFVVMEYVKSGELFDYIVEKGRLQEEEARNFFQQIISGVEYCHRNMVVHRDLKPENLLLDSKC--NVKIADFGL--S--------NIMRDGHFLKTS----CGSPNYAAPEVISGRLYAGPEVDVWSCGVILYALLCGTLPFDDENIPNLFKKIKGGI----YTLPSHLS-TGARDLIPRMLIV--DPMKRMTIPE-IRQH---PWFQAHLPRYLAV-P------------------
>OSK1
----------------------------------------------------------MEG-AG--------R------DGNPLGGYRIGKTLGIGSFGKVKIAEHILTG-HKVAIKILNRRKI-K-SMEMEEKVKREIKILRLFMHPHIIRLYEVIDTPADIYVVMEYVKSGELFDYIVEKGRLQEEEARRFFQQIISGVEYCHRNMVVHRDLKPENLLLDSKC--NVKIADFGL--S--------NVMRDGHFLKTS----CGSPNYAAPEVISGKLYAGPEVDVWSCGVILYALLCGTLPFDDENIPNLFKKIKGGI----YTLPSHLS-PLARDLIPRMLVV--DPMKRITIRE-IREH---QWFTVGLPRYLAV-P------------------
>Os08g
----------------------------------------------------------MEGNA---------RGGG-HSE--ALKNYNLGRTLGIGSFGKVKIAEHKLTG-HRVAIKILNRRQM-R-NMEMEEKAKREIKILRLFIHPHIIRLYEVIYTPTDIYVVMEYCKFGELFDYIVEKGRLQEDEARRIFQQIISGVEYCHRNMVVHRDLKPENLLLDSKY--NVKLADFGL--S--------NVMHDGHFLKTS----CGSPNYAAPEVISGKLYAGPEVDVWSCGVILYALLCGTLPFDDENIPNLFKKIKGGI----YTLPSHLS-ALARDLIPRMLVV--DPMKRITIRE-IREH---QWFQIRLPRYLAV-P------------------
>yeast
--------------------------------MSSNNNTNTAPANANSSHHHHHHHHHHHHHGHGGSNSTLNNPKSSLADGAHIGNYQIVKTLGEGSFGKVKLAYHTTTG-QKVALKIINKKVL---KSDMQGRIEREISYLRLLRHPHIIKLYDVIKSKDEIIMVIEY-AGNELFDYIVQRDKMSEQEARRFFQQIISAVEYCHRHKIVHRDLKPENLLLDEHL--NVKIADFGL--S--------NIMTDGNFLKTS----CGSPNYAAPEVISGKLYAGPEVDVWSCGVILYVMLCRRLPFDDESIPVLFKNISNGV----YTLPKFLS-PGAAGLIKRMLIV--NPLNRISIHE-IMQD---DWFKVDLPEYLLP-PDLKPH----PEEEN----
>P06782
--------------------------------MSSNNNTNTAPANANSSHHHHHHHHHHHHHGHGGSNSTLNNPKSSLADGAHIGNYQIVKTLGEGSFGKVKLAYHTTTG-QKVALKIINKKVL-A-K-DMQGRIEREISYLRLLRHPHIIKLYDVIKSKDEIIMVIEY-AGNELFDYIVQRDKMSEQEARRFFQQIISAVEYCHRHKIVHRDLKPENLLLDEHL--NVKIADFGL--S--------NIMTDGNFLKTS----CGSPNYAAPEVISGKLYAGPEVDVWSCGVILYVMLCRRLPFDDESIPVLFKNISNGV----YTLPKFLS-PGAAGLIKRMLIV--NPLNRISIHE-IMQD---DWFKVDLPEYLLP-PDLKPH----PEEENENND
>O74536sc
-----------------------------------------------------MQPQEVDLMENSTMRNGARVLPPEAISKRHIGPYIIRETLGEGSFGKVKLATHYKTQ-QKVALKFISRQLL-K-K-DMHMRVEREISYLKLLRHPHIIKLYDVITTPTDIVMVIEY-AGGELFDYIVEKKRMTEDEGRRFFQQIICAIEYCHRHKIVHRDLKPENLLLDDNL--NVKIADFGL--S--------NIMTDGNFLKTS----CGSPNYAAPEVINGKLYAGPEVDVWSCGIVLYVMLVGRLPFDDEFIPNLFKKVNSCV----YVMPDFLS-PGAQSLIRRMIVA--DPMQRITIQE-IRRD---PWFNVNLPDYLRPMEEVQGSYADSR--------
>O18645DR
-----------------------------------------------------------MPQMRAAAAEAVAAGSANGQPLVKIGHYLLGATLGTGTFGKVKIGEHQITR-VKVAVKILNRQKI-K-SLDVVGKIRREIQNLKLFRHPHIIKLYQVISTPSDIFMIMEYVSGGELFDYIVKHGKLQEHQARRFFQQIISGVDYCHRHMIVHRDLKPENLLLDHNM--HVKIADFGL--S--------NMMLDGEFLRTS----CGSPNYAAPEVISGKLYAGPEVDIWSCGVILYALLCGTLPFDDEHVPTLFRKIKSGI----FPIPEYLN-KQVVNLVCQMLQV--DPLKRANIEE-IKKH---EWFQKDLPAYLFPSSI--EQDSNVIDTYAVAEV
>P54645
-----------------------------------------------------------MRRLSSWRKMATAE-KQKHDGRVKIGHYILGDTLGVGTFGKVKVGKHELTG-HKVAVKILNRQKI-R-SLDVVGKIRREIQNLKLFRHPHIIKLYQVISTPSDIFMVMEYVSGGELFDYICKNGRLDEKESRRLFQQILSGVDYCHRHMVVHRDLKPENVLLDAHM--NAKIADFGL--S--------NMMSDGEFLRTS----CGSPNYAAPEVISGRLYAGPEVDIWSSGVILYALLCGTLPFDDDHVPTLFKKICDGI----FYTPQYLN-PSVISLLKHMLQV--DPMKRATIKD-IREH---EWFKQDLPKYLFPEDP--SYSSTMIDDEALKEV
>Q13131
-----------------------------------------------------------MRRLSSWRKMATAE-KQKHDGRVKIGHYILGDTLGVGTFGKVKVGKHELTG-HKVAVKILNRQKI-R-SLDVVGKIRREIQNLKLFRHPHIIKLYQVISTPSDIFMVMEYVSGGELFDYICKNGRLDEKESRRLFQQILSGVDYCHRHMVVHRDLKPENVLLDAHM--NAKIADFGL--S--------NMMSDGEFLRTS----CGSPNYAAPEVISGRLYAGPEVDIWSSGVILYALLCGTLPFDDDHVPTLFKKICDGI----FYTPQYLN-PSVISLLKHMLQV--DPMKRATIKD-IREH---EWFKQDLPKYLFPEDP--SYSSTMIDDEALKEV
>Q2PUH1CH
-----------------------------------------------------------MRRLSCWFKMAAADKQKHEHGRVKIGHYILGDTLGVGTFGKVKVGKHELTG-HKVAVKILNRQKI-R-SLDVVGKIRREIQNLKLFRHPHIIKLYQVISTPTDIFMVMEYVSGGELFDYICKNGRLDEKESRRLFQQILSGVDYCHRHMVVHRDLKPENVLLDAHM--NAKIADFGL--S--------NMMSDGEFLRTS----CGSPNYAAPEVISGRLYAGPEVDIWSSGVILYALLCGTLPFDDDHVPTLFKKICDGI----FYTPQYLN-PSVISLLKHMLQV--DPMKRATIRD-IREH---EWFKQDLPKYLFPEDP--SYSSTMIDDEALKEV
>Q5EG47
-----------------------------------------------------------MRRLSSWRKMATAE-KQKHDGRVKIGHYILGDTLGVGTFGKVKVGKHELTG-HKVAVKILNRQKI-R-SLDVVGKIRREIQNLKLFRHPHIIKLYQVISTPSDIFMVMEYVSGGELFDYICKNGRLDEKESRRLFQQILSGVDYCHRHMVVHRDLKPENVLLDAHM--NAKIADFGL--S--------NMMSDGEFLRTS----CGSPNYAAPEVISGRLYAGPEVDIWSSGVILYALLCGTLPFDDDHVPTLFKKICDGI----FYTPQYLN-PSVISLLKHMLQV--DPMKRAAIKD-IREH---EWFKQDLPKYLFPEDP--SYSSTMIDDEALKEV
>Q09137
----------------------------------------------------------------------MAE-KQKHDGRVKIGHYVLGDTLGVGTFGKVKIGEHQLTG-HKVAVKILNRQKI-R-SLDVVGKIKREIQNLKLFRHPHIIKLYQVISTPTDFFMVMEYVSGGELFDYICKHGRVEEVEARRLFQQILSAVDYCHRHMVVHRDLKPENVLLDAQM--NAKIADFGL--S--------NMMSDGEFLRTS----CGSPNYAAPEVISGRLYAGPEVDIWSCGVILYALLCGTLPFDDEHVPTLFKKIRGGV----FYIPEYLN-RSIATLLMHMLQV--DPLKRATIKD-IREH---EWFKQDLPSYLFPEDP--SYDANVIDDEAVKEV
>Q2LAI0CH
----------------------------------------------------------------------MAEKQQKHDGRVKIGHYVLGDTLGVGTFGKVKVGEHQLTG-HKVAVKILNRQKI-R-SLDVVGKIKREIQNLKLFRHPHIIKLYQVISTPTDFFMVMEYVSGGELFDYICKHGRVEEAEARRLFQQILSAVDYCHRHMVVHRDLKPENVLLDAHM--NAKIADFGL--S--------NMMSDGEFLRTS----CGSPNYAAPEVISGRLYAGPEVDIWSCGVILYALLCGTLPFDDEHVPTLFKKIRGGV----FYIPEYLN-RSVATLLMHMLQV--DPLKRATIKD-IREH---EWFKEELPSYLFPEDP--SYDATVIDDDAVREV
>Q8BRK8
----------------------------------------------------------------------MAE-KQKHDGRVKIGHYVLGDTLGVGTFGKVKIGEHQLTG-HKVAVKILNRQKI-R-SLDVVGKIKREIQNLKLFRHPHIIKLYQVISTPTDFFMVMEYVSGGELFDYICKHGRVEEVEARRLFQQILSAVDYCHRHMVVHRDLKPENVLLDAQM--NAKIADFGL--S--------NMMSDGEFLRTS----CGSPNYAAPEVISGRLYAGPEVDIWSCGVILYALLCGTLPFDDEHVPTLFKKIRGGV----FYIPDYLN-RSVATLLMHMLQV--DPLKRATIKD-IREH---EWFKQDLPSYLFPEDP--SYDANVIDDEAVKEV
>Q95ZQ4
MFSHQDRDRDRKEDGGGDGTEMKSKSRSQPSGLNRVKNLSRKLSAKSRKERKDRDSTDNSSKMSSPGGETSTKQQQELKAQIKIGHYILKETLGVGTFGKVKVGIHETTQ-YKVAVKILNRQKI-K-SLDVVGKIRREIQNLSLFRHPHIIRLYQVISTPSDIFMIMEHVSGGELFDYIVKHGRLKTAEARRFFQQIISGVDYCHRHMVVHRDLKPENLLLDEQN--NVKIADFGL--S--------NIMTDGDFLRTS----CGSPNYAAPEVISGKLYAGPEVDVWSCGVILYALLCGTLPFDDEHVPSLFRKIKSGV----FPTPDFLE-RPIVNLLHHMLCV--DPMKRATIKD-VIAH---EWFQKDLPNYLFPPIN--ESEASIVDIEAVREV
