# Supplementary material for: Evolutionary Analysis of Snf1-Related Protein Kinase2 (SnRK2) and Calcium Sensor (SCS) Gene Lineages, and Dimerization of Rice Homologs, Suggest Deep Biochemical Conservation across Angiosperms
Source: Front Plant Sci. 2017 Apr 5;8:395. doi: 10.3389/fpls.2017.00395 (PMC5381359; doi:10.3389/fpls.2017.00395)
Supplement: Supplementary file 4 [file DataSheet2.FASTA]

>ABO94145_Oluc_1_348
DDHDARYEPVNDLGTGSYGYTKLMREKTTGRMYALKYIERGKI-TEHVRREITNHRNLSHPNIVKFKEVLVTPTHLAVAMEAIGGGELFGYVQQQGNFTESQARYFFQHLISGVEYLHNMRISHRDLKLENTLVDLTTTPVLKICDFGFSKGG--DSQPKTQIGTPAYISPEVYSGQPYDGAASDVWACGVLLYVMLVGRYPFSDPQDPNNSHKMMQRVLSAKFDLPQN--MTDECKDLLTQIFNVDPKNRITVSGIYHHPWFLHDLSPSVPLGPTQPGPT---ADDAEGL----Q---CLDAINAIIDVAREP---------------------
>ABO95167_Oluc_1_348
----GPSSRARVLGCGNFGTAKLMRSKRTNELVAIKYIERGRID-ENVKRELVNHRLLTHGNVVRFIEVVLTKTHLAIAMEYASGGELFDRILKKGKFCEAEARYFFQQLISGVAHCHAKGVAHRDLKLENTLLDGDAVPRLKICDFGYSKNA--DSDPKSTVGTPAYIAPEVLERKPYDGKTADVWSCGVTLFVMLCGKYPFEDRRKPRDFRSTILKIRSCDYAIPPGVELSAGCLDLIQRIFVVDAAKRIDIAGIKAHPWFLIDLPIELVDDAIAANPT---NASPTST----M---SIEEILAIVEEAKTP---------------------
>ABO96834_Oluc_1_528
EIYLPNYRIGKTLGIGSFGKVKVAEHVLTGHKVAIKILNRKKIKEEKVRREIKILRLFMHPHIIRLYEILETPHDIFLVMEYVKSGELFDYIVEKGRLGENEARHFFQQIISGVEYCHRNMVVHRDLKPENLLLDSR--NNVKIADFGLSNVMRDGHFLKTSCGSPNYAAPEVISGKLYSGPEVDVWSCGVILYALLCGSLPFDDE----SIPNLFKKIKGGVYSLPSH--LSPGARDLISRMLFVDPLKRITMAEIRHHQWFVVHLPRYLVVPPQTQISQ-TSNLDGETLDMVINLGFEREPLIDALRHQIRNKATVTYYLLLDNRRNIYGGYL
>AES63231_Mtru_1_351
---MEKYEVVKDIGSGNFGVARLMRHKDTKQLVAMKYIERGHKIDENVAREIINHRSLRHPNIIRFKEVVLTPTHLGIVMEYAAGGELFDRICSAGRFSEDEARYFFQQLISGVSYCHSMQICHRDLKLENTLLDGSPAPRLKICDFGYSKSSLLHSRPKSTVGTPAYIAPEVLSRREYDGKLADVWSCGVTLYVMLVGAYPFEDQDDPKNFRKTINRIMAVQYKIPDYVHISQECRHLLSRIFVASPARRITIKEIKSHPWFLKNLPRELTEMAYRKEN-EEAKNPPQASRSVGGFGWGGEEDDDE---EAELEEDEYEKRVKEAQESGEIHVN
>KEH26238_Mtru_1_512
NAFLRNYKMGKTLGIGSFGKVKIAEHVLTGHKVAIKILNRRKIKEEKVRREIKILRLFMHHHIIRLYEVVETPTDIYVVMEYVKSGELFDYIVEKGRLQEDEARSFFQQIISGLDYCHRNMVVHRDLKPENLLLDSK--WSVKIADFGLSNIMRDGHFLKTSCGSPNYAAPEVISGKLYAGPEVDVWSCGVILYALLCGTLPFDDE----NIPNLFKKIKGGIYTLPSH--LSPGARDLIPRLLVVDPMKRMTIPEIRQHPWFLLHLPRYLAVPPPDTLQQ-AKKIDEEILQEVVNRGFEREPLVESLKNRIQNEGTVTYYLLLDNRYRVSTGYL
>AES94356_Mtru_1_338
---EERYEILKDLGSGNFGVTRLAKDKKTGELVAIKYIERGYKIDENVPREIVNHRSLRHPNIIKFKEVFVTPTHLAIVLEYAAGGELFDRIASAGRLSEDEARFFFQQLISGVSYCHSMEICHRDLKLENTLLDGSPAPRVKICDFGFSKSSLLHSQPKSTVGTPAYVAPEVLSRKEYDGKIADVWSCGVTLYVMLVGSYPFEDPEDPRNFRAVITKIMNVQYSIPDYVHISADCRELISRIFVANP--RITISEIRQHPWFGKNMPREIVEAQRKGYNDIQIDQLQQSVEEIMDN--TSSFGVNVVQW--EEEVDGSDDFVVQL---------
>AES98115_Mtru_1_339
---MDRYEVVKDIGSGNFAVAKLVRDIFTKELFAVKFIERGQKIDDNVQREIMNHRSLKHPNIVRFKEVLLTPTHLAIVMEYAAGGELFERICSAGRFSEDEARFFFQQLISGVSYCHSMLICHRDLKLENTLLDGSTAPRVKICDFGYSKSSVLHSQPKSTVGTPAYIAPEVLTKKEYDGKIADVWSCGVTLYVMLVGAYPFEDPADPKDFKKTISKILSVQYKVPDFVRVSPECINLLSQIFVANPEKRITIPEIKNHPWFLRNLPVELMEGG--SWQSNDVNNPSQSVDEVLPK--VGSMDLDEFDLDALEDIETFGDFMCPPL--------
>AET04043_Mtru_1_363
GHDSDRYDLVRDIGSGNFGIARLMQDKQTKELVAVKYIERGDKIDENVKREIINHRSLRHPNIVRFKEVILTPTHLAIVMEYASGGELFERISNAGHFSEDEARFFFQQLISGVSYCHAMQVCHRDLKLENTLLDGSPTPRLKICDFGYSKSSVLHSQPKSTVGTPAYIAPEVLLRQEYDGKIADVWSCGVTLYVMLVGSYPFEDPNEPKDFRKTIQRVLSVQYSIPDNVQITPECRHLISRIFVFDPAERITMPEIWKHKWFLKNLPMDLMDEKIMGNQFEEPEQPMQSIDTIMTCNLDMDDEFDDLEYESELDIDSSGEIVYAMY--------
>AET04893_Mtru_1_355
--MMDKYELVKDLGAGNFGVARLLRNKETKELVAMKYIERGQKIDENVAREIINHRSLRHPNIIRFKEVVLTPTHLAIVMEYAAGGELFERICNAGRFSEDEARYFFQQLISGVHYCHAMQICHRDLKLENTLLDGSPAPRLKICDFGYSKSSLLHSRPKSTVGTPAYIAPEVLSRREYDGKLADVWSCGVTLYVMLVGAYPFEDQDDPRNFRKTIQRIMAVQYKIPDYVHISQDCKHLLSRIFVANPLRRISLKEIKNHPWFLKNLPRELTESAYQRGN-GEAREPPPVSRPVKGFGWEGEEEEE-EE-EEEDEEDEYDKRVKEVHASGEFQIS
>AT1G10940_2_Atha_1_371
---MDKYELVKDIGAGNFGVARLMKVKNSKELVAMKYIERGPKIDENVAREIINHRSLRHPNIIRFKEVVLTPTHLAIAMEYAAGGELFERICSAGRFSEDEARYFFQQLISGVSYCHAMQICHRDLKLENTLLDGSPAPRLKICDFGYSKSSLLHSRPKSTVGTPAYIAPEVLSRREYDGKMADVWSCGVTLYVMLVGAYPFEDQEDPKNFRKTIQKIMAVQYKIPDYVHISQDCKNLLSRIFVANSLKRITIAEIKKHSWFLKNLPRELTETAFKKEN-ADAKTPPPVSRSIGGFGWGGNGDADGEEEEEEDDEDEYDKTVKEVHASGEVRIS
>AT1G60940_1_Atha_1_361
---MDKYELVKDIGAGNFGVARLMRVKNSKELVAMKYIERGPKIDENVAREIINHRSLRHPNIIRFKEVVLTPTHIAIAMEYAAGGELFERICSAGRFSEDEARYFFQQLISGVSYCHAMQICHRDLKLENTLLDGSPAPRLKICDFGYSKSSLLHSMPKSTVGTPAYIAPEVLSRGEYDGKMADVWSCGVTLYVMLVGAYPFEDQEDPKNFKKTIQRIMAVKYKIPDYVHISQDCKHLLSRIFVTNSNKRITIGDIKKHPWFLKNLPRELTEIAFRKEN-EEAKTPARVSRSIGAFGWGGGEDAEGEEEEEEDEEDEYDKTVKQVHASGEVRVS
>AT1G78290_2_Atha_1_343
---MERYEIVKDIGSGNFGVAKLVRDKFSKELFAVKFIERGQKIDEHVQREIMNHRSLIHPNIIRFKEVLLTATHLALVMEYAAGGELFGRICSAGRFSEDEARFFFQQLISGVNYCHSLQICHRDLKLENTLLDGSEAPRVKICDFGYSKSGVLHSQPKTTVGTPAYIAPEVLSTKEYDGKIADVWSCGVTLYVMLVGAYPFEDPSDPKDFRKTIGRILKAQYAIPDYVRVSDECRHLLSRIFVANPEKRITIEEIKNHSWFLKNLPVEMYEGSLM------MNGPTQTVEEIVAT--GSSMDLDDLDTDF-DDID-TADLLSPL---------
>AT2G23030_1_Atha_1_339
---MEKYEMVKDLGFGNFGLARLMRNKQTNELVAVKFIDRGYKIDENVAREIINHRALNHPNIVRFKEVVLTPTHLGIVMEYAAGGELFERISSVGRFSEAEARYFFQQLICGVHYLHALQICHRDLKLENTLLDGSPAPRLKICDFGYSKSSVLHSNPKSTVGTPAYIAPEVFCRSEYDGKSVDVWSCGVALYVMLVGAYPFEDPKDPRNFRKTVQKIMAVNYKIPGYVHISEDCRKLLSRIFVANPLHRSTLKEIKSHAWFLKNLPRELKEPAYQRNVNGEARTIPNLSRPVESLGSDKKDDD--EEANDEEWYDDYA---------------
>AT3G01090_2_Atha_1_535
ESILPNYKLGRTLGIGSFGRVKIAEHALTGHKVAIKILNRRKIKEEKVRREIKILRLFMHPHIIRLYEVIETPTDIYLVMEYVNSGELFDYIVEKGRLQEDEARNFFQQIISGVEYCHRNMVVHRDLKPENLLLDSK--CNVKIADFGLSNIMRDGHFLKTSCGSPNYAAPEVISGKLYAGPEVDVWSCGVILYALLCGTLPFDDE----NIPNLFKKIKGGIYTLPSH--LSPGARDLIPRMLVVDPMKRVTIPEIRQHPWFQAHLPRYLAVPPPDTVQQ-AKKIDEEILQEVINMGFDRNHLIESLRNRTQNDGTVTYYLILDNRFRASSGYL
>AT3G29160_1_Atha_1_512
ESILPNYKLGKTLGIGSFGKVKIAEHVVTGHKVAIKILNRRKIKEEKVRREIKILRLFMHPHIIRQYEVIETTSDIYVVMEYVKSGELFDYIVEKGRLQEDEARNFFQQIISGVEYCHRNMVVHRDLKPENLLLDSR--CNIKIADFGLSNVMRDGHFLKTSCGSPNYAAPEVISGKLYAGPEVDVWSCGVILYALLCGTLPFDDE----NIPNLFKKIKGGIYTLPSH--LSSEARDLIPRMLIVDPVKRITIPEIRQHRWFQTHLPRYLAVSPPDTVEQ-AKKINEEIVQEVVNMGFDRNQVLESLRNRTQNDATVTYYLLLDNRFRVPSGYL
>AT3G50500_2_Atha_1_369
IHDSDRYDFVKDIGSGNFGVARLMTDRVTKELVAVKYIERGEKIDENVQREIINHRSLRHPNIVRFKEVILTPSHLAIVMEYAAGGELYERICNAGRFSEDEARFFFQQLISGVSYCHAMQICHRDLKLENTLLDGSPAPRLKICDFGYSKSSVLHSQPKSTVGTPAYIAPEILLRQEYDGKLADVWSCGVTLYVMLVGAYPFEDPQEPRDYRKTIQRILSVTYSIPEDLHLSPECRHLISRIFVADPATRITIPEITSDKWFLKNLPGDLMDENRMGSQFQEPEQPMQSLDTIMNRNLDLDDDMDDFDSESEIDVDSSGEIVYAL---------
>AT4G33950_1_Atha_1_362
GHDSDRYELVKDIGSGNFGVARLMRDKQSNELVAVKYIERGEKIDENVKREIINHRSLRHPNIVRFKEVILTPTHLAIVMEYASGGELFERICNAGRFSEDEARFFFQQLISGVSYCHAMQVCHRDLKLENTLLDGSPAPRLKICDFGYSKSSVLHSQPKSTVGTPAYIAPEVLLKKEYDGKVADVWSCGVTLYVMLVGAYPFEDPEEPKNFRKTIHRILNVQYAIPDYVHISPECRHLISRIFVADPAKRISIPEIRNHEWFLKNLPADLMNDNTMTTQFDESDQPGQSIEEIMTQSLDIDDDMEDLESDLDLDIDSSGEIVYAM---------
>AT4G40010_1_Atha_1_350
---MERYDILRDLGSGNFGVAKLVREKANGEFYAVKYIERGLKIDEHVQREIINHRDLKHPNIIRFKEVFVTPTHLAIVMEYAAGGELFERICNAGRFSEDEGRYYFKQLISGVSYCHAMQICHRDLKLENTLLDGSPSSHLKICDFGYSKSSVLHSQPKSTVGTPAYVAPEVLSRKEYNGKIADVWSCGVTLYVMLVGAYPFEDPEDPRNIRNTIQRILSVHYTIPDYVRISSECKHLLSRIFVADPDKRITVPEIEKHPWFLKGVPPEEEKDNGVEEEEEEEEKCRQSVEEIVTD--DGSIDLDDID-DADDDEERNGDFVCAL---------
>AT5G08590_1_Atha_1_353
---MDKYDVVKDLGAGNFGVARLLRHKDTKELVAMKYIERGRKIDENVAREIINHRSLKHPNIIRFKEVILTPTHLAIVMEYASGGELFDRICTAGRFSEAEARYFFQQLICGVDYCHSLQICHRDLKLENTLLDGSPAPLLKICDFGYSKSSILHSRPKSTVGTPAYIAPEVLSRREYDGKHADVWSCGVTLYVMLVGAYPFEDPNDPKNFRKTIQRIMAVQYKIPDYVHISQECKHLLSRIFVTNSAKRITLKEIKNHPWYLKNLPKELLESAYKRDT-GEARNPAPSTSAVKSSGSGADEEEE-EA-EEEDDEDEYEKHVKEAQSCQESDKA
>AT5G39440_1_Atha_1_494
VSILPNYRIGKTLGHGSFAKVKLALHVATGHKVAIKILNRSKIKEIKVQREIKILRFLMHPHIIRQYEVIETPNDIYVVMEYVKSGELFDYIVEKGKLQEDEARHLFQQIISGVEYCHRNMIVHRDLKPENVLLDSQ--CNIKIVDFGLSNVMHDGHFLKTSCGSPNYAAPEVISGKPY-GPDVDIWSCGVILYALLCGTLPFDDE----NIPNVFEKIKRGMYTLPNH--LSHFARDLIPRMLMVDPTMRISITEIRQHPWFNNHLPLYLSIPPLDTIDQ-AKKIEEEIIQNVVNIGFDRNHVVDSLANRIQNEATVAYHLILDNRNQNPNDPF
>AT5G63650_1_Atha_1_360
---MDKYEVVKDLGAGNFGVARLLRHKETKELVAMKYIERGRKIDENVAREIINHRSLRHPNIIRFKEVILTPTHLAIVMEYASGGELFERICNAGRFSEAEARYFFQQLICGVDYCHSLQICHRDLKLENTLLDGSPAPLLKICDFGYSKSSLLHSRPKSTVGTPAYIAPEVLSRREYDGKHADVWSCGVTLYVMLVGGYPFEDPDDPRNFRKTIQRIMAVQYKIPDYVHISQECRHLLSRIFVTNSAKRITLKEIKKHPWYLKNLPKELTEPAYKRET-GEARNPAPSSNAVKGFDDDEEDVEDEEEEEEEEEEDEYEKHVKEAHSCQEPPKA
>AT5G66880_1_Atha_1_361
THDSDRYDFVKDIGSGNFGVARLMRDKLTKELVAVKYIERGDKIDENVQREIINHRSLRHPNIVRFKEVILTPTHLAIIMEYASGGELYERICNAGRFSEDEARFFFQQLLSGVSYCHSMQICHRDLKLENTLLDGSPAPRLKICDFGYSKSSVLHSQPKSTVGTPAYIAPEVLLRQEYDGKIADVWSCGVTLYVMLVGAYPFEDPEEPRDYRKTIQRILSVKYSIPDDIRISPECCHLISRIFVADPATRISIPEIKTHSWFLKNLPADLMNESNTGSQFQEPEQPMQSLDTIMNRNLDLDDDMDDFDSESEIDIDSSGEIVYAL---------
>Al_scaffold_0002_2538_Alyr_1_343
---MERYEIVKDIGSGNFGVAKLVREKFSKELFAIKFIERGQKIDEHVQREIMNHRSLIHPNIIRFKEVLLTATHLALVMEYAAGGELFGRICSAGRFSEDEARFFFQQLISGVNYCHSLQICHRDLKLENTLLDGSEAPRVKICDFGYSKSGVLHSQPKTTVGTPAYIAPEVLSKKEYDGKIADVWSCGVTLYVMLVGAYPFEDPSDPKDFRKTIGRILKVQYSIPDYVRVSDECRHLLSRIFIANTEKRIRIEEIKNHSWFLKNLPVEMSEGSLM------MNGPTQTVEEIVAT--GSSMDLDDLDTDF-DDID-TADLLSPM---------
>Al_scaffold_0060_2_Alyr_1_341
---MERYEIVKDIGSGNFGVAKLVREKFSKELFAIKFIERGQKIDEHVQREIMNHRSLIHPNIIRFKEVLLTATHLALVMEYAAGGELFGRICSAGRFSEDEARFFFQQLISGVNYCHSLQICHRDLKLENTLLDGSEAPRVKIYDFGYSKSGVLHSQPKTTVGTPAYIAPEVLSKKEYDGKIADVWSCGVTLYVMLVGAYPFEDPSDPKDFRKTIGRILKAQYSIPDYVRVSDECRHLLSRIFIANPEKRIRIEEIKNHSWFLKNLP--MSEGSLM------MNGPTQTVEEIVAT--GSSMDLDDLDTDF-DDID-TADLLSPM---------
>BGIOSGA004882_PA_Oind_1_360
---MEKYEAVRDIGSGNFGVARLMRNRETRELVAVKCIERGHRIDENVYREIINHRSLRHPNIIRFKEVILTPTHLMIVMEFAAGGELFDRICDRGRFSEDEARYFFQQLICGVSYCHHMQICHRDLKLENVLLDGSPAPRLKICDFGYSKSSVLHSRPKSAVGTPAYIAPEVLSRREYDGKLADVWSCGVTLYVMLVGAYPFEDQDDPKNIRKTIQRIMSVQYKIPDYVHISAECKQLIARIFVNNPLRRITMKEIKSHPWFLKNLPRELTETAYRRDNSQEARTMPKSSRT--GY-WSDAGSD-EEEEENEEEEDEYDKRVKEVHASGELRMS
>BGIOSGA006276_PA_Oind_1_365
---MEKYELLKDIGSGNFGVARLMRNRETKELVAMKYIPRGLKIDENVAREIINHRSLRHPNIIRFKEVVLTPTHLAIVMEYAAGGELFDRICSAGRFSEDESRYFFQQLICGVSYCHFMQICHRDLKLENTLLDGSPAPRLKICDFGYSKSSLLHSKPKSTVGTPAYIAPEVLSRREYDGKMADVWSCGVTLYVMLVGAYPFEDPDDPKNFRKTIGRIVSIQYKIPEYVHISQDCRQLLSRIFVANPAKRITIREIRNHPWFMKNLPRELTEAAYKKDNSQEAKTPPPSSTPVAGFGWTEEEEQEDDDGEEGDSEDEYTKQVKQAHASCDLQKS
>BGIOSGA010254_PA_Oind_1_362
GHDGDRYELVRDIGSGNFGVARLMRSRADGQLVAVKYIERGDKIDENVQREIINHRSLRHPNIIRFKEVILTPTHLAIVMEYASGGELFERICNAGRFSEDEARFFFQQLISGVSYCHSMQVCHRDLKLENTLLDGSTAPRLKICDFGYSKSSVLHSQPKSTVGTPAYIAPEVLLKKEYDGKIADVWSCGVTLYVMLVGAYPFEDPDEPKNFRKTIQRILGVQYSIPDYVHISPECRDLIARIFVANPATRISIPEIRNHPWFLKNLPADLMDDSKMSSQYEEPEQPMQSMDEIMSGGLDLDDDMEDLDSDPDLDVESSGEIVYAM---------
>BGIOSGA010605_PA_Oind_1_342
---MERYEVMRDIGSGNFGVAKLVRDVATNHLFAVKFIERGLKIDEHVQREIMNHRSLKHPNIIRFKEVVLTPTHLAIVMEYAAGGELFERICNAGRFSEDEARFFFQQLISGVSYCHSMQVCHRDLKLENTLLDGSVAPRLKICDFGYSKSSVLHSQPKSTVGTPAYIAPEVLSRKEYDGKVADVWSCGVTLYVMLVGAYPFEDPDDPRNFRKTITRILSVQYSIPDYVRVSADCTHLLSRIFVGNPEQRITIPEIKNHPWFLKNLPIEMTDEYQRSMQLADMNTPSQSLEEVMMK--LGSMDLDDID-DIDIDIENSGDFVCAL---------
>BGIOSGA012387_PA_Oind_1_508
SEALKNYNLGRTLGIGSFGKVKIAEHKLTGHRVAIKILNRRQMREEKAKREIKILRLFIHPHIIRLYEVIYTPTDIYVVMEYCKFGELFDYIVEKGRLQEDEARRIFQQIISGVEYCHRNMVVHRDLKPENLLLDSK--YNVKLADFGLSNVMHDGHFLKTSCGSPNYAAPEVISGKLYAGPEVDVWSCGVILYALLCGTLPFDDE----NIPNLFKKIKGGIYTLPSH--LSALARDLIPRMLVVDPMKRITIREIREHQWFQIRLPRYLAVPPPDTAQQ-AKMIDEDTLQDVVNLGYGKDHVCESLRNRLQNEATVAYYLLLDNRFRATSGYL
>BGIOSGA013621_PA_Oind_1_350
-HDSDRYELVRDIGSGNFGVARLMRDRRTMELVAVKYIERGEKIDDNVQREIINHRSLKHPNIIRFKEVILTPTHLAIVMEYASGGELFERICKNVRFSEDEARYFFQQLISGVSYCHSMQVCHRDLKLENTLLDGSPAPRLKICDFGYSKSSVLHSQPKSTVGTPAYIAPEVLLKKEYDGKTADVWSCGVTLYVMVVGAYPFEDPEEPKNFRKTIQRILNVQYSIPENVDISPECRHLISRIFVGDPSLRITIPEIRSHGWFLKNLPADLMDDDSMSSQYEEPDQPMQTMDQIMSRGLDLDDDMDDLDSDSDIDVDSSGEIVYAM---------
>BGIOSGA016442_PA_Oind_1_404
--MSQHYQPLPDYAHGNFGCWLMQEQARSKELVA-------HEIDENVAREIINHRSLRHPNIIRFKEVVVTPTHLAIVMEYAAGGELFDRICNAGRFSEDEARYFFQQLICGVSYCHFMQICHRDLKLENTLLDGSPAPRLKICDFGYSKSSLLHSKPKSTVGTPAYIAPEVLSRREYDGKTADVWSCGVTLYVMLVGAYPFEDPDDPKNFRKTIGRIMSIQYKIPEYVHVSQDCRQLLSRIFVANPAKRITIREIRNHPWFLKNLPRELTEAAYKKDNSEEARTPPRSSTPVAGFGWQEEDEQEDEEEEEEDAEDEYDKQVKQVHASGEFQLS
>BGIOSGA017404_PA_Oind_1_367
---MEKYEPVREIGAGNFGVAKLMRNKETRELVAMKFIERGNRIDENVFREIVNHRSLRHPNIIRFKEVVVTGRHLAIVMEYAAGGELFERICEAGRFHEDEARYFFQQLVCGVSYCHAMQICHRDLKLENTLLDGSPAPRLKICDFGYSKSSLLHSRPKSTVGTPAYIAPEVLSRREYDGKLADVWSCGVTLYVMLVGAYPFEDPKDPKNFRKTISRIMSVQYKIPEYVHVSQPCRHLLSRIFVANPYKRISMGEIKSHPWFLKNLPRELKEEAYNRRGAQEAQTVPKPDKPVSGYGWGTDDDDDQQPAEEEDEEDDYDRTVREVHASVDLDMS
>BGIOSGA017681_PA_Oind_1_480
GNPLGGYRIGKTLGIGSFGKVKIAEHILTGHKVAIKILNRRKIKEEKVKREIKILRLFMHPHIIRLYEVIDTPADIYVVMEYVKSGELFDYIVEKGRLQEEEARRFFQQIISGVEYCHRNMVVHRDLKPENLLLDSK--CNVKIADFGLSNVMRDGHFLKTSCGSPNYAAPEVISGKLYAGPEVDVWSCGVILYALLCGTLPFDDE----NIPNLFKKIKGGIYTLPSH--LSPLARDLIPRMLVVDPMKRITIREIREHQWFTVGLPRYLAGPPPDTAHR-LKVFD------LIN-------------------ATVAYYLLLDNRLRTTSGYL
>BGIOSGA017991_PA_Oind_1_330
---MDTYEEVRSIGSGNFGVTRLMCNHDTGELVAVKTIPRGHRINKSAYREIINHRSLRHPNINQFIEAILTHTHLAIVMEYASGGELFDRIVDLERFSEDEARYFFQQLIWGVSYCHHM-------------------------------SSMLHSRPKSAVGTPAYIAPEILNLQEYDGKLADVWSCGVTLYVMLVGAYSFEDKDDPKNIMKTVKLIKAIQYEIPQQVHISTDCRELISRIFVSDPSKRITMQEIKNHPWFLKNFPRELTEEAFTKNDYEEAQKIPKSF----GDGYIDYRSDEEEEEENEEEEDECDKILREVQEKETPNMK
>BGIOSGA025331_PA_Oind_1_519
RELLERYELVRVRGRGSFAQVWEARHRRTGLSVAVKILNLAGLLIRKVEREIAVMRLLNHPHIVRFHEAIAGGGHVYIVMELATQGQLYDYVTQLGRLREDDARRIFQQIISGAEYCHHNMVVHRDLKLENILMDSE--MNVKIVDFGFSKFFRHNKVLSASCGSREYAAPELLAGRKYVGPPVDVWSCGVILYILFCGRLPFDSA----DVSELHRIIKRGEFSIPPY--VPDDARDLISSMLIVRPDKRLTITE-----------------------------IDAETVDKVVGHGFERRYLVESLENRVENEATVAYNLILNKKFDAPTRYV
>BGIOSGA026164_PA_Oind_1_339
---MERYEVIKDIGSGNFGVAKLVRDVRTKELFAVKFIERGQKIDENVQREIMNHRSLRHPNIVRFKEVVLTPTHLAIVMEYAAGGELFERICSAGRFSEDEARFFFQQLISGVSYCHSMQICHRDLKLENTLLDGSIAPRLKICDFGYSKSSVLHSQPKSTVGTPAYIAPEVLARKEYDGKVADVWSCGVTLYVMLVGAYPFEDPDEPRNFRKTITRILSVQYMVPDYVRVSMECRHLLSRIFVANPEQRITIPEIKNHPWFLKNLPIEMTDEYQMSVQMNDINTPSQGLEEIMSK--LGSMELDDI--DTDIDVEDSGDFVCAL---------
>BGIOSGA028869_PA_Oind_1_509
SEALKNYNLGRTLGIGSFGKVKIAEHKLTGHRVAIKILNRRQMREEKAKREIKILRLFIHPHIIRLYEVIYTPTDIYVVMEYCKFGELFDYIVEKGRLQEDEARRIFQQIISGVEYCHRNMVVHRDLKPENLLLDSK--YNVKLADFGLSNVMHDGHFLKTSCGSPNYAAPEVISGKLYAGPEVDVWSCGVILYALLCGTLPFDDE----NIPNLFKKIKGGIYTLPSH--LSALARDLIPRMLVVDPMKRITIREIREHQWFQIRLPRYLAVPPPDTAQQ-AKMIDEDTLQDVVNLGYEKDHVCESLRNRLQNEATVAYYLLLDNRFRATSGYL
>BGIOSGA031386_PA_Oind_1_334
---EERYEALKELGAGNFGVARLVRDKRSKELVAVKYIERGKKIDENVQREIINHRSLRHPNIIRFKEVCLTPTHLAIVMEYAAGGELFEQICTAGRFSEDEARYFFQQLISGVSYCHSLEICHRDLKLENTLLDGSPTPRVKICDFGYSKSALLHSKPKSTVGTPAYIAPEVLSRKEYDGKVADVWSCGVTLYVMLVGSYPFEDPGDPRNFRKTISRILGVQYSIPDYVRVSSDCRRLLSQIFVADPSKRITIPEIKKHTWFLKNLPKEISEREKADYKDTDAAPPTQAVEEIMA-----LAELAELKSDDEEE--AADEYD------------
>BGIOSGA035923_PA_Oind_1_361
GHDGDRYELVKEIGSGNFGVARLMRNRASGDLVAVKYIDRGEKIDENVQREIINHRSLRHPNIIRFKEVILTPTHLAIVMEYASGGELFERICSAGRFSEDEARFFFQQLISGVSYCHSMQVCHRDLKLENTLLDGSTAPRLKICDFGYSKSSVLHSQPKSTVGTPAYIAPEVLLKKEYDGKIADVWSCGVTLYVMLVGAYPFEDPEDPKNFRKTIQKILGVQYSIPDYVHISPECRDLITRIFVGNPASRITMPEIKNHPWFMKNIPADLMDDGMVSNQYEEPDQPMQNMNEIMTRSLDLDDDMEDMDSDLDLDIESSGEIVYAM---------
>BRADI1G07620_1_Bdis_1_367
GHDSDRYELVRDIGSGNFGVARLMRDRGTMELVAVKYIERGEKIDENVQREIINHRSLKHPNIIRFKEVILTPTHLAIVMEYASGGELFERICKNVRFGEDEARYFFQQLISGVSYCHSMQVCHRDLKLENTLLDGSPAPRLKICDFGYSKSSVLHSQPKSTVGTPAYIAPEVLLKKEYDGKIADVWSCGVTLYVMVVGAYPFEDPEEPKNFRKTIQRILSVQYSIPDNVDISPECRHLISRIFVGDPALRITIPEIRNHGWFLKNLPADLMDDDSMSSQYEEPDQPMQTMDQIMSRGLDMDDDMDDLESDSDLDIDSSGEIVYAM---------
>BRADI1G14720_1_Bdis_1_361
GHDGDRYELVKDIGSGNFGVARLMRNRADGQLVAVKYIERGEKIDENVQREIINHRSLRHPNIIRFKEVILTPTHLAIVMEYASGGELFERICNAGRFSEDEARFFFQQLLSGVSYCHSMQVCHRDLKLENTLLDGSTAPRLKICDFGYSKSSVLHSQPKSTVGTPAYIAPEVLLKKEYDGKIADVWSCGVTLYVMLVGAYPFEDPDEPKNFRKTIQRILSVQYSIPDYVHISTECGDLISKIFVGNPATRITIPEIRNHPWFLKNLPADLIDDSTMSNQYEEPEQPMQSMDEIMSRGLDLDDDMEDLDSDPDLDVESSGEIVYAM---------
>BRADI1G21310_1_Bdis_1_354
---MERYEVIKDLGSGNFGVAKLVRDVRTKELFAVKFIERGHKIDENVQREIMNHRSLRHPNIVRFKEVVLTPTHLAIVMEYAAGGELFERICSTGRFSENEARFFFQQLLSGVSYCHSMQICHRDLKLENTLLDGSEAPRLKICDFGYSKSSVLHSQPKSTVGTPAYIAPEVLSRREYDGKVADVWSCGVTLYVMLVGAYPFEDPVEPKNFRKTITRILSVQYAVPDYVRISMECRHLLSRIFVANPEQRITIPEIKNHPWFLKNLPIEMTDEYQLRLQMVGINAPSQTLEDSMSK--LGSMELDDI--DADIDVEDSGDFVCAL---------
>BRADI1G60720_1_Bdis_1_349
---MDRYEVMRDIGSGNFGVAKLVRDVATKEHFAVKFIERGQKIDEHVQREIMNHRSLKHPNIIRFKEVVLTPTHLAIVMEYASGGELFERICNAGRFSEDEGRFFFQQLISGVSYCHSMQVCHRDLKLENTLLDGSVAPRLKICDFGYSKSSVLHSQPKSTVGTPAYIAPEVLSRREYDGKVADVWSCGVTLYVMLVGAYPFEDPDEPRNFRKTITRILSVQYSIPDYVRVSTECIHLLSRIFVGNPEQRITIPEIKNHPWFLKNLPVEMTDEYQRSMQLADLNTPSQSLEEVMAR--LGSMDLDDIDFDIDIDVENSGDFVCPL---------
>BRADI1G65630_1_Bdis_1_509
SEALKNYNLGRTLGIGTFGKVKIAEHKHTGHKVAIKILNRRQMREEKAKREIKILRLFIHPHIIRLYEVIYTPTDIFVVMEYCKYGELFDCIVEKGRLQEDEARRIFQQIISGVEYCHRNMVVHRDLKPENLLLDSK--YNVKLADFGLSNVMHDGHFLKTSCGSPNYAAPEVISGKLYAGPEVDVWSCGVILYALLCGSLPFDDD----NIPNLFKKIKGGIYILPSH--LSALARDLIPRMLVVDPMKRITIPEIREHNWFQNRLPRYLAVPPPDTAQQ-AKMIDEDTLQDVVNLGYEKDHVCESLCNRLQNEATVAYYLLLDNRFRATSGYL
>BRADI2G18970_1_Bdis_1_396
ANPLKGYRIGKTLGIGSFGKVKIAEHIITGHKVAIKILNRRKIKEEKVKREIKILRLFMHPHIIRLYEVIDTPADIYVVMEYVKSGELFDYIVEKGRLQEEEARRFFQQIISGVEYCHRNMVVHRDLKPENLLLDSK--CNVKIADFGLSNVMRDGHFLKTSCGSPNYAAPEVISGKLYAGPEVDVWSCGVILYALLCGTLPFDDE----NIPNLFKKIKGGIYTLPSH--LSPLARDLIPRMLVVDPMKRITIREIREHSWFKARLPRYLAVPPPDTAQQ-IKKLDDETLNDVIKMGFDKIQLTESLQKRLQNEATVAYYLLLDNKLRTTSGYL
>BRADI2G48830_2_Bdis_1_502
GNPLKNYRIGKTLGIGSFGKVKIAEHIKTGHKVAIKILNRRKIKEEKVKREIKILRLFMHPHIIRLYEVIDAPADIYVVMEYVKSGELFDYIVEKGRLQEEEARRFFQQIISGVQYCHRNMVVHRDLKPENLLLDNN--CDVKIADFGLSNVMRDGHFLKTSCGSPNYAAPEVISGKLYAGPEVDVWSCGVILYALLCGTLPFDDE----NIPNLFKKIKGGIYTLPSH--LSGSARDLIPRMLVVDPMKRITIREIREHPWFVAQLPRYLAVPPPDTAQQ-VKKIDEETLGKVISLGFDKNLLVESIHNRLQNEATVAYYLFLDNKHRTTSGYL
>BRADI2G56267_1_Bdis_1_361
---MEKYETVRDIGSGNFGVARLMRNRETRDLVAVKCIERGHRIDENVYREIINHRSLRHPNIIRFKEVILTPTHLMIVMEFAAGGELFERICDRGRFSEDEARYFFQQLICGVSYCHHMQICHRDLKLENVLLDGSAAPRLKICDFGYSKSSVLHSRPKSAVGTPAYIAPEVLSRREYDGKLADVWSCGVTLYVMLVGAYPFEDQDDPKNIRKTIQRIMSVQYNIPDHVHISTECRQLMARIFVNSPGRRITMKEIKSHPWFLRNLPRELTEAMYRRDNTQEARTMPKSSRP--SYGWGDEGSEDEEEEEEEEEDDEYDKRVKEVHASGELRMS
>BRADI3G33690_1_Bdis_1_342
---EERYEALKELGAGNFGVARLVRDKRTKELSAVKYIQRGNKIDENVQREIINHRALRHPNIIRFKEVCLTPTHLAIVMEYAAGGELFQRICTAGRFSEDEARYFFQQLLSGVSYCHSMEICHRDLKLENTLLDGSPTPRVKICDFGYSKSALLHSKPKSTVGTPAYIAPEVLSRKEYDGKVADVWSCGVTLYVMLIGSYPFEDPEDPRNFRKTISRILGVQYSIPDYIRVSSDCRRLLSQIFTADPSKRITIPEIKKLPWYLKSLPKEIAERDRPNFTEPEGNASAQAVEEIMSS----LAELAELESDDEVEDETEETY-------------
>BRADI3G45460_1_Bdis_1_362
---MEKYELVKDIGSGNFGVARLMRNRETKELLAVKYIPRGQKIDENVAREIINHRSLRHPNIIRFKEVLLTPTHLAIVMEYAAGGELFDRICSAGRFSEDEARYFFQQLICGVSYCHFMQICHRDLKLENTLLDGNPAPRLKICDFGYSKSSLLHSKPKSTVGTPAYIAPEVLSRREYDGKMADVWSCGVTLYVMLVGGYPFEDPDDPKNFRKTIGRIVSIQYKIPEYVHISQDCRQLLSKIFVANPAKRITIREIRNHPWFLKNLPRELTETVYKKDNSEDARAPPPSSTPVTGFGWAEEEDQEDDEDEEYDVEDEYEKHVEQVRASGEFQIP
>BRADI4G03220_1_Bdis_1_363
GLDGDRYELVRDIGSGNFGVARLMRCRASGDLVAVKYIDRGEKIDENVQREIINHRSLRHPNIIRFKEVILTPTHLAIVMEYASGGELFQRICNAGRFSEDEARFFFQQLISGVSYCHSMQVCHRDLKLENTLLDGSNAPRLKICDFGYSKSSVLHSQPKSTVGTPAYIAPEVLLKKEYDGKIADVWSCGVTLYVMLVGAYPFEDPEDPKNFKMTIQKILGVQYSIPDYVHISLECRDLISRIFVANPATRITMPEIKNHPWVLKNLPVDLMDGSTVSNQYEEPDQPIQNMNEIMTRSLDLDDDMEDLDSDLDLDIDSSGEIVYAM---------
>BRADI5G10300_1_Bdis_1_357
---MERYELLKDIGAGNFGVARLMRNKETKELVAMKYIPRGLKIDENVAREIINHRSLRHPNIIRFKEVVVTPTHLAIVMEYAAGGELFDRICNAGRFSEDEARYFFQQLICGVSYCHFMQICHRDLKLENTLLDGSPAPRLKICDFGYSKSSLLHSKPKSTVGTPAYIAPEVLSRREYDGKTADVWSCGVTLYVMLVGGYPFEDPDDPKNFRKTIGRIMSIQYKIPEYVHVSQDCKQLLARIFVANPAKRITMREIRSHPWFLKNLPRELTEPAYKRDNSQEAQKPPPSSTPVAGFGWAEEDEQEDEEPEEEEDEDEYEKQLNEVRASGEFHIS
>BRADI5G27430_1_Bdis_1_380
---MEKYEPVREIGSGNFGVAKLMRNKETRELVAMKFIERGYRIDENVFREIVNHRSLRHPNIIRFKEVVLTPTHLGIVMEYAAGGELFERICDAGRFHEDEARYFFQQLVCGVSFCHAMQICHRDLKLENTLLDGSPAPRLKICDFGYSKSSVLHSRPKSTVGTPAYIAPEVLSRREYDGKQADVWSCGVTLYVMLVGGYPFEDSKDPKNFRKTIARIMSVQYKIPEYVHVSQPCRHLLSRLFVASPHKRITMAEIKAHPWFLKNLPRELKDEAYNRRPPQEAQTVPKVDKPAAGYGWSGEDDDEQEQEEYEEEEDEYERTVREVHASGELDMS
>CMF139CT_Cmer_1_535
PVKIGSYVLGKTLGVGSFGKVKEGYHELCGQKVAVKILNRSKVHTPKVRREIMILRLLNHKHLIKLYEVIECPSDIFVVTEYISGGELFDFIVERGRLPENEARRFFQQLIGGVEYCHRHMIIHRDLKPENLLLDEN--LNIKIADLGLANIARDGEFLRTSCGSPNYAAPEVISGKPYAGPEVDIWSCGVILYALLCGSLPFDDE----SIAALFRRIKSGQYQMPSY--LSPGARDLISRMLIVDPLARITIEQIRKHPWFVENLPRYLSLPPPTGCAR-SRSINVEVLRECIRTGFPEEKIVWSLKHGKRNAYTVAYELIHDAMNRMDDSML
>EDO99409_Crei_1_317
EFFLSNYRLGKTLGIGSFGKVKVAEHVLTGHKVAIKILNRRKIQEEKVRREIKILRLFMHPHIIRLYEVIETPSDIYVVMEYVKVRRGWGVWEGGGRV-----------CAYGGGYCHRNMVVHRDLKPENLLLDAK--MNVKIADFGLSNIMRDGHFLKTSCGSPNYAAPEVISGKLYAGPEVDVWSCGVILYALLCGSLPFDDE----NIPNLFKKIKGGIYNLPSH--LSPGARDLIPRMLLVDPLKRITIPEIRQHPWFNMHLPRYLAVMQAEPVVG-VPRIDEEILEEVVRLGFDRDGLLDSLRSRAANKATVTYYLMTDNR--------
>EDO99720_Crei_1_416
TPDFGTHEVIKLLGRGGEGETWLCRDKETNAEVAIKLIKRP-IPIQVIKREIKIQADLGHLNIVSADEVILSKTYLGLIMEYVPGGNMVSYVTKKREIDEDEARYFFIQLVSAVEYCHRNNVAHRDLKLDNTLLDNHVPSWLKLCDFGFAKHWQANSNMDTRIGTPEYMGPELISSRGYDGKKVDVWAAGVLLYVMLVGMFPFETQDDNFNTAGLYQQIKTSWREVPNNTSLTPELKDLLDKMFDVKQESRASIETIKNHPWFKKPLPEPYESSL------EQRSIDEQVSKGAFQ---ERDKALEALLDRAVT---------------------
>EDP04661_Crei_1_768
PPIFGEYKVMELLGTGGTGQTWLCQHHETARRVAVKFVPRP-LPVPLISMELQLQASLSHLGLVRLESAMLSRTHLGLVMEYVDGGTLTQYVSKRTELTEDEARYMFRQMVSAVEHLHSSHVAHRDLKMCNVVLSSTYPPALKLCDFGFAKNFNEDSKMHTCIGTPVYMSPNQLATLSYSARAADVWACGVMLFAMLLGRFPFDHENHPDNSSDAQEQVASGDWQMPRVAPLSDSCRDLLGKMLQFEEADRINISGIREHPWFNLPLPEHLDKTL------GRQQRQHQRLAKVAQ---ARDAAIKDLPGQRANPLSILNPGLFAAQEADRESDS
>EDP08134_Crei_1_293
----DKFEPVADLGSGNFGVAKLMRDRASGQLVAIKFIERGRVD-RNVEREICNHRMLNHPNIVAFMEVFLTPSHLGIVMEYAAGGELFERIVRAGRFSEDEARYFFQQLISGVDYCHASGVCHRDLKLENTLLDGNPAPRLKICDFGYSKSA--DSQPKSTVGTPAYIAPEVLQRKEYNGQPADVWSCGVTLYVMLVGAYPFEDPADPRNFRKTIQRIMNVKYSFPPQLAISAECADLIGRIFVANPAQRIAIADIRRHPWFLKNLPAELA----DPNNF---SRSPEPH----Q---SLDEIRALIRAA------------------------
>EFJ06661_Smoe_1_334
---MDRFEFVQDIGSGNFGIARLMREKETGELVAVKFIERGEKIDENVQREIINHRSLRHPNIIRFKEVMLTPTHLAIAMEYAAGGELFERICNAGRFSEDEARFFFQQLISGVSYCHQNEICHRDLKLENTLLDGSPAPRLKICDFGYSKSAVLHSQPKSTVGTPAYIAPEVLSRKEYDGKIADVWSCGVTLYVMLVGAYPFEDPEDPRNFRKTIGRILSVQYSIPDYVRISSDCRHLLSRIFVANPSKRITIPEIRRHPWFLKNLPIDLLQGADASYEFDDTNQ--QSVEDIMG---DLLDDMMDLDNDIDPDVESSGEFVSGVY--------
>EFJ16445_Smoe_1_486
TEFL-HYKLGKTLGIGSFGKVKIGEHVLTGHKVAIKILNRRKIREEKVRREIKILRLFMHPHIIRLYEVVETSTDIFVVMEFVKSGELFDYIVENGRLQEDEARCFFQQIISGVEYCHRNMVVHRDLKPENLLLGSK--CSVKIADFGLSNIMRDGHFLKTSCGSPNYAAPEVISGKLYAGPEVDVWSCGVILYALLCGSLPFDDE----NIPNLFKKIKGGIYTLPSH--LSSGAKDLIPRMLLVDPMKRMTVAEIREHPWFQVNLPRYLAVPPLDSAEQ-AKRIDEDIANEVARLGFEKGQLIDSLRNRVQNPATVTYYLMLDNRKRTGGN--
>EFJ13672_Smoe_1_360
AHDTERFELVRDIGSGNFAVARLVRDRVTQELFAVKYIERGDKIDEKVQREIINHRSMRHPNIVRFKEVMLTPTHLAIVMEYAAGGELFERICNATRFGEDEARFFFQQLISGVSYCHNMEVCHRDLKLENTLLDGSPAPRLKICDFGYSKSSVFDSQPKSTVGTPAYIAPEVLSTKNYDGKIADVWSCGVTLYVMLVGAYPFEDPEDPKNFRKTIGRILSVQYSIPQSVDISPEAHDLLSRIFVGNPNQRINIAGIKNHPWFLKNLPAELSDAGT--STVDDPSHP-QSIEDIMEYGLDF-DDM-DLENDLDPDLDSSGEFVCAL---------
>EFJ35495_Smoe_1_308
------YRTERRIGTGSFSTVVLGEHRRSARRVAIKVMSRRNIIREKVAREVRTMALLRHPHIVRLYEVFETPRDVLIVMEYAERGDLYEYLLRNQRLEEAEARWFFQQLIAGVEYCHGKSAIHRDIKVENLFLDSQ--RHIKIGDFGLCNTMQEGGFLRTSCGSTHYAAPELLLRRPYVGPEVDVWSCGVVLYVLLGGCYPFDDA----NTTTLYTKILSGTFNFPLF--VPDGPRDLISRMLTVDPRARITVAEIKEHAWFRINIPPHLSMRSYSTVLCFRMLIDMDVLARVTQLGFERQLLIMDLLNNESSE--------------------
>EFJ33556_Smoe_1_334
-MDKERYELVRDLGSGNFGVARLMRDKRTRELVAVKFIERGEKIDENVQREIINHRSLRHPNIVQFKEVMLTPTHLAIIMEYAAGGELFERICNAGRFTEDEARYFFQQLISGVSYCHASEICHRDLKLENTLLDGSPAPRLKICDFGYSKSALLHSQPKSTVGTPAYIAPEVLSRKEYDGKLSDVWSCGVTLYVMLVGSYPFEDSADPRNFRKTIQRILNVQYTIPDYVRVSQECRHLLSRIFVATPAKRITISEIKKHPWFLKNLPVELLQEADPTRPIDESSYS-QSVEDIMQ-------DM-EMDNELDLDVDGSGDFL------------
>EMJ03300_Pper_1_362
GHDSDRYDFVRDIGSGNFGVARLMRDRQTRELVAVKYIERGNKIDENVQREIINHRSLRHPNIIRFKEVILTPTHLAIVMEYASGGEMFERICNAGRFSEDEARFFFQQLISGVSYCHAMQVCHRDLKLENTLLDGSPAPRLKICDFGYSKSSVLHSQPKSTVGTPAYIAPEVLLRQEYDGKIADVWSCGVTLYVMLVGSYPFEDPDEPKDFRKTIQRILSVQYSIPDSVQISRECLELISRIFVPDPAARITIPEIKNHSWFLKNLPADLMDEMKIGSHFEEPDQPMQSLDVIMTLSLDMDDDMDDLDSESELDVDSSGEIVYAI---------
>EMJ06698_Pper_1_339
---MERYEILKDIGSGNFGVAKLVKDKWSGELYAVKFIERGLKIDEHVQREIMNHRSLKHPNIIRFKEVLLTPTDLAIVMEYAAGGELFERICTAGRFSEDEARYFFQQLISGVSYCHSMQICHRDLKLENTLLDGSSAPRLKICDFGYSKSSVLHSQPKSTVGTPAYIAPEVLSRKEYDGKIADVWSCGVTLYVMLVGAYPFEDPEDPRNFRKTLQRILSVHYSIPDYVRVSMECRHLLSRIFVANPEKRITIPEIKQHPWFLKNIPVEFMEEN--NLQSSNEQQSSQSIEEILAK---GSMDLDEID-DAIDDIETSGDFVCAL---------
>EMJ10363_Pper_1_427
---EERYEAMKDLGSGNFGVARLVRDKKTKELVAVKYIERGKKIDENVQREIINHRSLRHPNIVRFKEVLLTPSHLAIVMEYAAGGELFERICSAGRFSEDEARFFFQQLISGVSYCHSMEICHRDLKLENTLLDGSATPRLKICDFGYSKSALLHSQPKSTVGTPAYIAPEVLSRKEYDGKIADVWSCGVTLYVMLVGAYPFEDPEDPRNFRKTIERIMSVQYSIPDYVRVSAGCKQLLSRIFVANPSKRITLPEIKQHPWFLKNLPKELIEAEKTNYAAVERDQ-LQRIEEINSK--AGPSDSDDVEADLDSEVDVSGDFAVPP---------
>EMJ16435_Pper_1_515
DAYLPNYKLGKTLGIGSFGKVKIAEHALTGHKVAIKILNRRKIKEEKVRREIKILRLFMHPHIIRLYEVIETPSDIYVVMEYVKSGELFDYIVEKGRLQEDEARNFFQQIISGVEYCHRNMVVHRDLKPENLLLDSK--CNVKIADFGLSNIMRDGHFLKTSCGSPNYAAPEVISGKLYAGPEVDVWSCGVILYALLCGTLPFDDE----NIPNLFKKIKGGIYTLPSH--LSPGARDLIPRMLVVDPMKRMTIPEIRQHAWFQAHLPRYLAVPPPDTMQQ-AKKIDEEILQEVVKMGYDRNLLVESLRGRVQNEGTVAYYLLLDNRFRVSSGYL
>EMJ23465_Pper_1_350
---MEKYELVKDIGSGNFGVARLMRNKETKELVAMKYIDRGHKIDENVAREIINHRSLRHPNIIRFREVVLTPTHLAIVMEYAAGGELFERICNAGRFSEDEARYFFQQLISGVSYCHSLQICHRDLKLENTLLDGSPAPRLKICDFGYSKSSLLHSRPKSTVGTPAYIAPEVLSRREYDGKLADVWSCGVTLYVMLVGAYPFEDQEDPKNFRKTINRIMAVQYKIPDYVHISQDCRHLLSRIFVANPARRITIKEIKNHPWFLKNLPRELTEAAYRKEN-EEAKIPPPVSRSIGSFGWG-EEDGDTKE-EGEEEEDEYEKTVKEIHASGEVRVS
>EMJ23699_Pper_1_338
---MERYEIMKDIGFGNFGVARLVRDKLTRELFAVKFIERGHKIDEHVQREIMNHRSLKHPNIVRFKEVLLTPTHLAIVMEYAAGGELFGRICNAGRFSEDEARFFFQQLISGVSYCHSMQICHRDLKLENTLLDGSTAPRVKICDFGYSK-SVLHSQPKSTVGTPAYIAPEVLSKSKYDGQIADVWSCGVTLYVMIVGAYPFEDPQDPRNFRKTIGRILSVQYSIPDNVRVSIECRHLLSHIFVADPKKRITIPEIKSHPWFLKNLPMEMMEGG--SWQTHDVNNPSQSIEEVQPN--IGSMELDDLDA---EDIGTSGDFVLPNMSN------
>EMJ28680_Pper_1_319
---MERYEIVKDIGTGNFGVARLVRDKFTKELFAVKFVERGQKIAEHVRREIMNHRSLEHPNIVRFKEVLLTPTHLAIVMEYAEGGELFERIHSAGRFSEDEARYFFQQLISGVSYCHSMHICHRDLKLENTLLDGSTAPRVKICDFGHSK-SLLHSQPKSAVGTPAYIAPEVLSKSNYDGKISDVWSCGVTLYVMIVGSYPFEDPEEPINFKKTIERILSVHYSIPDFIRVSKECRHLLSLIFVANPEKRITIPEIESHPWFVKNLPIELMEGV-GSWQCKDANNPSQSVEEVLPN--MGSKSMDL----------------------------
>EMT04089_Atau_1_357
---MERYELLKDIGAGNFGVARLMRNKETKELVAMKYIPRGLKIDENVAREIINHRSLRHPNIIRFKEVVVTPTHLAIVMEYAAGGEVFDRICNAGRFSEDEARYFFQQLICGVSYCHFMQICHRDLKLENTLLDGSPAPRLKICDFGYSKSSLLHSKPKSTVGTPAYIAPEVLSRREYDGKTADVWSCGVTLYVMLVGGYPFEDPDDPKNFRKTIGRIMSIQYKIPEYVHVSQDCKQLLASIFVANPAKRITMREIRNHPWFLKNLPRELTEAAYKRDNSEEAQKPPPSTTPVAGFGWAEEDEQEDEEVEEEDEEDEYEKQLNEVRASGEFHIS
>EMT05579_Atau_1_389
--MASDRERLREVRSEHAGPPQLKQCKLSMHLASIHVCKKTKKIDENVFREIVNHRSLRHPNIIRFKEVVLTPTHLGIVMEYAAGGELFERICDAGRFHEDEARYFFQQLVCGVSFCHAMQICHRDLKLENTLLDGSPAPRLKICDFGYSKSSVLHSRPKSTVGTPAYIAPEVLSRREYDGKHADVWSCGVTLYVMLVGGYPFEDTKDPKNFRKTIARIMSVQYKIPEYVHVSQTCRHLLSRIFVADPRKRITMAEIKAHPWFLKNLPRELKEEAYNRRHVESQH-------------W----------------------------------IR
>EMT07223_Atau_1_432
YEALKSYNLGKTLRAGTFGKVMIADHKLTGHKVAIKILNHRKMKEEKANREIKILRLFIHPHIIRIYEVIETPTDIFVVMEYCQNGDLVDYIVEKRRLQEDEARRIFQQ---------------------------------------------------------------VISGELYAGPEVDVWSCGVILYALLCGAVPFDDD----NIPKLFNKIKGGFYILPNH--LYDLAMDLIPRMLIVDPMKRITIREIRDHPWFQNRLPLYLAVPPPNTAQQ-AKMIDEDTLQDVANLGYDKDH------------ETVAYYLLLENRFRATSGYL
>EMT07224_Atau_1_408
CEALKSYNLCKTLGAGTFGTGMIVELKHTGHKVAIKILNCRKMNEEKANREIKILRLFIHPHIIRIYEVIETPKDIFVVMEYCQNGDLLNYIVEKRRLQDDEARPIFQQ---------------------------------------------------------------VFSGELYAGPEVDVWSCGVILYALLCGAVPFDDD----NIPKLFNKIKGGFYILSNH--LSDLAMDLIPRMRIVDPMKRIRIHEIRDHPWFQDRLPRYLAMPPPNTAQQ-SQNIDEDTLQDVANLGYNKDHVCESLRNRLKNEETVAYYLLLDNRFRATSGYL
>EMT13636_Atau_1_540
SEALKSYNLGKTLGAGTFGKVMIAEHKLTGHKVAIKILNRRKMKEEKANREIKILRLFIHPHIIRIYEVIETPMDIFVVMEYCPNGELLDYIVEKRRLQEDEARRIFQQIISGVEYCHKNMVVHRDLKPENLLLDSK--YNVKLADFGLSNVMHDGHFLKTSCGTPNYAAPEVISGELYAGPEVDVWSCGVILYTPLCGAVPFDDD----SIPKLFKKIKGGFYILPNH--LSDLAMDLIARMLIVDPMKRITIREIRDHPWFQSRLPRHLAVPPPNTAQQ-AKMIDVDTLQDVVNLGYDKDDVCESLCNRLKNEETVAYYLLLDNRFWAASGYL
>EMT14983_Atau_1_509
SEALKNYNVGRTLGIGTFGKVRIAEHKHTGHKVAIKILNRRQMREEKAKREIKILRLFIHPHIIRLYEVIYTPTDIFVVMEYCKYGELFDCIVEKGRLQEDEARRIFQQIISGVEYCHRNMVAHRDLKPENLLLDSK--YNVKLADFGLSNVMHDGHFLKTSCGSPNYAAPEVISGKLYAGPEVDVWSCGVILYALLCGTLPFDDD----NIPKLFKKIKGGIYILPSH--LSALARDLIPRMLVVDPMKRITIREIREHPWFQNRLPRYLAVPPPDTAQQ-AKMIDEDTLKEIVNLGYDKDHVCESLCNRLQNEATVAYYLLLDNRFRATSGYL
>EMT15459_Atau_1_604
WQPFEDHRSGKTRGIGSFGKVKIAEHIKTGHKVAVKILNRRKIKEEKVKREIKILRLFMHPHIIRLYEVIEAPADIYVVMEYVKSGELFDYIVEKGRLQEEEARRFFQQIISGVQYCHRNMVVHRDLKPENLLLDNN--CDVKIADFGLSNVMRDGHFLKTSCGSPNYAAPEVISGKLYAGPEVDVWSCGVILYALLCGTLPFDDE----NIPNLFKKIKGGIYTLPSH--LSGPARDLIPRMLVVDPMKRITIREIREHPWFEAQLPRYLAVPPPDTAQQ-VKKIDEESLVKVISLGFDKNLLVESIHNRLQNEATVAYYLFLDNKSRTTTGYL
>EMT18947_Atau_1_373
--MMDKYEEVRDIGSGNFGVARLMRHRENDGLVAVKLIERGHRIDENVYREIVNHRSLRHPNIIQFIEVILTPTHLAIVMEYAAGGELFDRIVDRGRFSEDEARYFFQQLICGVSYCHHMQICHRDLKLENVLLDGSPAPRLKICDFGYSKSSVLHSRPKSAVGTPAYIAPEVLRRQEYDGKMADVWSCGVTLYVMLVGAYPFEDPDDPKNIKKIIQRIAAVDYTIPDNILISADCRQLISLIFVSNPTKRITMKEIKSHPWFLKNLPRELTEEAYERSSSQDARKKPRSSTS--GYGYADELSDDEKV-EQNDEEDECDKKVREVLESGELDMS
>EMT20439_Atau_1_308
---EERYEALKELGTGNFGVARLVRDKRTKELVAVKYIERGKKIDENVQREIINHRSLRHPNIIRFK----------------------------------EARYFFQQLLSGVSYCHSMEICHRDLKLENTLLDGSPTPRVKICDFGYSKSALLHSKPKSTVGTPAYIAPEVLSRKEYDGKVADVWSCGVTLYVMLIGSYPFEDPEDPRNFRKTISRILGVQYSIPDYVRVSSDCRRLLSQIFTADPSKRITIAEIKKLPWYLKSLPKEITERDRANFKEPEAAAAAQPVEEIMSS----LAELAELQSDDEEEG-PGAEGE------------
>EMT23593_Atau_1_588
SEALKNYNLGKTLGHGTFGKVMIAEHKLTGQKVAIKILNRHQMEVEKAKREIKILRLFIHPHIIRVYEVIETPKDIFVVMEYCQNGELLDYIVEKGRLQEDEARRIFQQIISGVEYCHRNMVVHRDLKPENLLLDSK--YNVKLVDFGLSNVMHDGHFLKTSCGSLNYAAPELISGNLYAGPEVDVWSCGVILYALLCGRVPFEDD----NIPNLIKKIKGGFYILPSY--LSDLAMDLIPRILIVDPMKRITIRGIRDHPWFQNRLPRYLAVPPPNTPQQ-AKMIDKDTLQDIVNLGYDKDHVGGSLCNRLQNEATVAYYLLLDNRFRATSGYL
>EMT25825_Atau_1_527
ANPLAGYRIGKTLGIGSFGKVKIAEHIITGHKVAIKILNRRKIKEEKVKREIKILRLFMHPHIIRLYEVIDTPADIYVVMEYVKSGELFDYIVEKGRLQEEEARRFFQQIISGVEYCHRNMVVHRDLKPENLLLDSK--CNVKIADFGLSNVMRDGHFLKTSCGSPNYAAPEVISGKLYAGPEVDVWSCGVILYALLCGTLPFDDE----NIPNLFKKIKGGIYTLPSH--LSPLARDLIPRMLVVDPMKRITIREIREHSWFKARLPRYLAVPPPDTAQQ-VKKLDDETLNDVIKMGFDKNQLTESLQKRLQNEATVAYYLLLDNKLRTTSGYL
>EMT26436_Atau_1_588
---MERYEVIKDIGSGNFGVAKLVRDVRTKELFAVKFIERGHKIDENVQREIMNHRSLRHPNIVRFKEVVLTPTHLAIVMEYAAGGELFERICGSGRFSENEARFFFQQLLSGVSYCHSMQICHRDLKLENTLLDGSEAPRLKICDFGYSK-------PKSTVGTPAYIAPEVLSRREYDGKVADVWSCGVTLYVMLVGAYPFEDPDEPKNFRKTIT---------------------------------RITIQEIKNHPWFLKNLPIEMTDEYQMSLHMVGVNAPPQTLEEIMSK--LGSMELDDID-DVDVDVEDSGDFVCALHQREFEGYI
>EMT27962_Atau_1_308
---MEKYEAVRDIGSGNFGVARLMRNRETRELVAVKCIERGHRIDENVYREIINHRSLRHPNIIRFKEVVLTPTNLMIVMEFAAGGELFERICDRGRFSEDEARYFFQQLICGVSYCHHMKLFYPFL----------------------DQSSVLHSRPKSAVGTPAYIAPEVLSRREYDGKLADVWSCGVTLYVMLVGGYPFEDQDDPKNIRKTIQ---------------------------------RITMREIKSHPWFLKNLPRELTETAFRRDNAQEARTMPKSSRP--SYGWGDEGSDDEEEEVEEEEEDEYDKRVKEVHASGELRMS
>EMT28997_Atau_1_303
------------------------------------------MIDENVQREIINHRSLKHPNIIRFKEVILTPTHLAIVMEYASGGELFERICKNIRFSEDEARYFFQQLISGVSYCHSMQVCHRDLKLENTLLDGSPAPRLKICDFGYSKSSVLHSQPKSTVGTPAYIAPEVLLKKEYDGKIADVWSCGVTLYVMVVGAYPFEDPEEPKNFRKTIQRILSVQYSIPDNVDISPECRHLISRIFVGDPALRITIPEIRSHNWFLKNLPADLMDDDSMSSQYEEPEQRMQTMDEIMSRGFDMDDDMDDLESDSDLDIDSSGEIVYAM---------
>EMT29739_Atau_1_406
GHDGDRYELVKDIGSGNFGVARLMRNRADGQLVAVKYIERGEKIDENVQREIINHRSLRHPNIIRFKEVILTPTHLAIVMEYASGGELFERICNAGRFSEDEARFFFQQLLSGVSYCHSMQVCHRDLKLENTLLDGSTAPRLKICDFGYSKSSVLHSQPKSTVGTPAYIAPEVLLKKEYDGKIADVWSCGVTLYVMLVGAYPFEDPDEPKNFRKTIQRILSVQYSIPDYVHISSECRDLIAKIFVGNPATRITIPEIRNHPWFLKNLPADLVDDSTMSSQYEEPEQPMQSMDEIMSRGLDLDDDMDDLDSDADLDVESSGEIVYAM---------
>EMT31935_Atau_1_1244
SHDADRYEAARDIAEGGAGGGRLMRNRASGELVAVKYIDRGEKIDENVQREIINHRSLRHPNIIRFKEVILTPTHLAIVMEYASGGELFERICTAGRFSVDEARFFFQQLISGVSYCHSMQVCHRDLKLENTLLDGSTTPRLKICDFGYSKSSVLHSQPKSTVGTPAYIAPEVLLKKEYDGKIADVWSCGVTLYVMLVGAYPFEDPENPKNFKVTIQKILGVQYSIPDYIHIPMDCRNLLSRIFVANPATRITIPEIKNHPWFLKNLPADLMDGPTVSNQYEEPDQPMQNMNEIMGW----SESISSLTTSTTTWTTTSTSTWTAA---------
>ENSCSAVP00000014086_Csav_1_562
GIKIGHYILGRTLGIGTFGKVKIATHQITGYQVAVKILNRQKLKVGKLKREIQNLKLFRHPHIIKLYQVICTPTDIFMVMEYVPGGELFDYIVKHGKLNENEARKFFQQIISGVNYCHRHKVVHRDLKPENLLLDAR--NNVRIADFGLSNMMADGEFLKTSCGSPNYAAPEVVSGKLYAGPEVDVWSCGVILYALLCGTLPFDDE----HIPTLFRKISSGVFEIPSH--LDRNAAKLIQHMLKVNPMKRATIHEICQYEWFKVNLPKYLFPDEGNVNTN---VINEDALVEVCKFGVKEEEVSHALHKSPHDPLNVAYHLIIDNKIIYNQAQD
>ENSP00000346148_Hsap_1_574
RVKIGHYILGDTLGVGTFGKVKVGKHELTGHKVAVKILNRQKIRVGKIRREIQNLKLFRHPHIIKLYQVISTPSDIFMVMEYVSGGELFDYICKNGRLDEKESRRLFQQILSGVDYCHRHMVVHRDLKPENVLLDAH--MNAKIADFGLSNMMSDGEFLRTSCGSPNYAAPEVISGRLYAGPEVDIWSSGVILYALLCGTLPFDDD----HVPTLFKKICDGIFYTPQY--LNPSVISLLKHMLQVDPMKRATIKDIREHEWFKQDLPKYLFPEDPSYSST---MIDDEALKEVCKFECSEEEVLSCLNRNHQDPLAVAYHLIIDNRRIMNEAKD
>ENSP00000360290_Hsap_1_552
RVKIGHYVLGDTLGVGTFGKVKIGEHQLTGHKVAVKILNRQKIRVGKIKREIQNLKLFRHPHIIKLYQVISTPTDFFMVMEYVSGGELFDYICKHGRVEEMEARRLFQQILSAVDYCHRHMVVHRDLKPENVLLDAH--MNAKIADFGLSNMMSDGEFLRTSCGSPNYAAPEVISGRLYAGPEVDIWSCGVILYALLCGTLPFDDE----HVPTLFKKIRGGVFYIPEY--LNRSVATLLMHMLQVDPLKRATIKDIREHEWFKQDLPSYLFPEDPSYDAN---VIDDEAVKEVCKFECTESEVMNSLSGDPQDQLAVAYHLIIDNRRIMNQASE
>EOX91316_Tcac_1_360
GHDSDRYDFVRDIGAGNFGVARLMRDKVTKDLVAVKYIERGDKIDENVQREIINHRSLRHPNIVRFKEVILTPTHLAIVMEYASGGELFERICAAGRFNEDEARFFFQQLISGVSYCHAMQVCHRDLKLENTLLDGSPAPRLKICDFGYSKSSVLHSQPKSTVGTPAYIAPEVLLRREYDGKIADVWSCGVTLYVMLVGAYPFEDPDEPKDFRKTIQRILSVQYSIPDVVQISPECRHLISRIFVADPTARITIPEIRNHEWFLKNLPADLMDENTMGNHFEEPDQPMQSTDTIMAIS--DDEYMDDLDSESELEVDSSGEIVYAM---------
>EOX92029_Tcac_1_342
---MERYEILKDIGSGNFGVAKLVRDKWSGGLYAVKYIERDSKIDEHVQREIMNHRSLKHPNIIRFKEVLLTPTHLAIVMEYAAGGELFERICNAGRFSEDEARFFFQQLISGVSYCHAMQICHRDLKLENTLLDGSTAPRLKICDFGYSKSSVFHSQPKSTVGTPAYIAPEVLSRKEYDGKIADVWSCGVTLYVMLVGAYPFEDPEDPRNFRKTIQRILSVHYSIPDYVRVSKECRHLLSRIFVSNPEKRITIPEIKQHPWFLKNLPTEFVEGEGGNLGTEEENDQSQSIEEILPK--GGSMDLDDIDADAIDDIETSGDFVCALQV-------
>EOX94083_Tcac_1_357
---MEKYEVVKDLGAGNFGVARLLRHKETKELVAMKYIERGHKIDENVAREIINHRSLRHPNIIRFKEVVLTPTHLVIVMEYAAGGELFERICSAGRFSEDEARYFFQQLISGVNYCHSMQICHRDLKLENTLLDGSPAPRLKICDFGYSKSSLLHSRPKSTVGTPAYIAPEVLSRREYDGKLADVWSCGVTLYVMLVGAYPFEDQEDPRNFRKTIQRIMAVQYKIPDYVHVSQDCRNLLSRIFVANPSRRITIKEIKNHPWFLKNLPRELTDTAYRRDN-EEARSPPPSSVPVKGFGWGQDDDEE-DA---EDDEDEYDKQVKEVHASGEYQIH
>EOX98097_Tcac_1_424
--MMEKYELVKDIGSGNFGVARLMRNKETKELVAMKYIERGHKIDENVAREIINHKSLRHPNIIRFIEVVLTPTHLAIVMEYAAGGELFERICNAGRFSEDEARYFFQQLISGVSYCHTMQICHRDLKLENTLLDGSPAPRLKICDFGYSKSSLLHSRPKSTVGTPAYIAPEVLSRREYDGKMADVWSCGVTLYVMLVGAYPFEDQEDPKNFRKTISRIMSVQYKIPDYVHVSQDCRHLLSRIFVASPSRRISIKDIKNHPWFLKNLPRELTEAAYRKEN-EEAKAAPPVLRSIGGFGWGGEEDGDAE--EEEEEEDEYEKRVKEAHASGEVNVS
>EOX98175_Tcac_1_370
GHDSDRYELVRDIGSGNFGVARLMRDKQTEELVAVKYIERGEKIDENVQREIINHRSLRHPNIVRFKEVILTPTHLAIVMEYASGGELFERICNAGRFSEDEARFFFQQLISGVSYCHAMQVCHRDLKLENTLLDGSPAPRLKICDFGYSKSSVLHSQPKSTVGTPAYIAPEVLLKKEYDGKVADVWSCGVTLYVMLVGAYPFEDPEDPKNFHKTIHRILNVQYSIPDYVHISPECRHLISRIFVADPAKRISIPEIRNHEWFLKNLPADLMDENAMNSQFEEPDQPMQSVDDIMTNSLDIDDEMEDLDSDPELDIDSSGEIIYAI---------
>EOY03546_Tcac_1_512
DNVLPNYKLGKTLGIGSFGKVKIAEHALTGHKVAIKILNRRKIKEEKVRREIKILRLFMHPHIIRLYEVIETATDIFVVMEYVKSGELFDYIVEKGRLQEDEARNFFQQIISGVEYCHRNMVVHRDLKPENLLLDSK--CNVKIADFGLSNIMRDGHFLKTSCGSPNYAAPEVISGKLYAGPEVDVWSCGVILYALLCGTLPFDDE----NIPNLFKKIKGGIYTLPSH--LSPGARDLIPRMLVVEPMKRMTIPEIRQHPWFQAHLPRYLAVPPPDTMQQ-AKKIDEEILQEVVRMGFERNQLVESLRNRIQNEGTVAYYLLLDNRFRVSSGYL
>EOY15950_Tcac_1_338
---MERYEIVKDIGSGNFGVAKLVRDKWTKELLAVKFIERGQKIDEHVQREIVNHRSLKHPNIVRFKEVHLTPTHLAIVMEYAAGGELFGRICNAGRFSEDEARFFFQQLISGVSYCHSMQICHRDLKLENTLLDGSTAPRVKICDFGYSKSSVFHSQPKSTVGTPAYIAPEVLSKKEYDGKIADVWSCGVTLYVMLVGAYPFEDPDDPKNFRKTIGRILSVHYSIPDYVRVSMECKHLLSRIFAANPEKRITILEIKSHPWFLKNLPIELMEGG--SWQSHDVNNPPQNLEEVQPK--GGSMDLDDLDADALEDVETSGDFVCPL---------
>EOY24158_Tcac_1_351
---GERYEPLKELGTGNFGVARLVKDKRTTELVAVKYIERGKKIDENVQREIINHRSLRHPNIIRFKEVLLTPTHLAIVMEYAAGGELFERICSAGRFSEDEARFFFQQLISGVSYCHSMQICHRDLKLENTLLDGSPTPRLKICDFGYSKSAVLHSQPKSTVGTPAYIAPEVLSRKEYDGKIADVWSCGVTLYVMLVGAYPFEDPEDPRNFRKTIGRIMSVQYSIPDYVRVSADCRYLLSHIFVADPAKRITIPEIKQHPWFLKNLPKELVEIEKTNYAESERGQPSQRVEEIMAK--AGSSDPDDAEADLESEIDVSGDFDAPM---------
>ERM97331_Atri_1_291
----------------------------------------------------MNHRSLRHPNIVRFKEVLLTPTHLAIVMEYAAGGELFARICNAGRFSEDEARFFFQQLISGVSYCHSMQICHRDLKLENVLLDGSPAPRLKICDFGYSKSSVLHSQPKSTVGTPAYIAPEVLARREYDGKIADVWSSGVTLYVMLVGTYPFEDPEDPRNFRKTIGRILSVHYSIPDYVRVSIECRHLLSRIFIANPEKRITIPEIKNHPWFLKNLPIELMEGAELNHQMDEPNSP-QSVEEIMPK--IGSMDLDDMDADDDDYIESSGDFVCEL---------
>ERM99072_Atri_1_511
ETILPNYRLGKTLGIGSFGKVKIAEHVLTGHKVAIKILNRRKIREDKVRREIKILRLFMHPHIIRLYEVIETTSDIYVVMEYVKCGELFDFIVEKGRLQEEEARGFFQQIISGVEYCHRNMIVHRDLKPENLLLDSK--WNVKIADFGLSNVMRDGHFLKTSCGSPNYAAPEVISGKLYAGPEVDVWSCGVILYALLCGTLPFDDE----NIPTLFKKIKGGIYTLPSH--LSPLARDLIPRMLVVDPMKRMTIPEIRQHPWFQAHLPRYLAVPPPDTQQQ-AKKIDEDILQEVVKMGFDRNQLIESLRSRAQNEATVAYFLLLDNRFRISSGYL
>ERN01074_Atri_1_338
---MDRYDPLKDIGSGNFGVARLVRDKKTKELVAVKYIERGKKIDENVQREIINHRSLRHPNIVRFKEVCLTPTHLAIVMEYAAGGELFEKICSAGRFSEDEARFFFQQLISGVSYCHSMQICHRDLKLENTLLDGSPTPRLKICDFGYSKSSVLHSQPKSTVGTPAYIAPEVLSRKEYDGKIADVWSCGVTLYVMLVGAYPFEDPEDPRNFRKTIGRILSVQYTIPDYVRVSAESKHLLSRIFVANPTKRITIPEIKNHPWFLKKLPTELIEGEQTNYEKEDRENPPQSIEDIMSE--VGDVDSDETDP--DAEVDSSGDYVCPV---------
>ERN05415_Atri_1_349
KMRLGDYKIGQTIGCGSFATVRLAEHIPTGLKVAIKMYKRSKVKEDKVTREIKILRLLKHPCITHLYEVIETESKIYIIMEYLEHGELFDYLVRKGRLHEGEARFFFQQVVSGLLYCHMNMVIHRDLKLENLLLDSK--YNVKIADFGLSNIMIDGHFLKTSCGS--YAAPEVISGNSNVGPEVDVWGCGVALYTLLCGSLPFDDE----NTAILYKKIKAGEYTIPSH--LSSEAKNLIQRMLEVEPLRRITIPEILCHPWFDPHHPHSIIVTSLHTTKR-ARKADFGFLVQASDFPF---------IHQNETKASVAWH--------------
>ERN08591_Atri_1_354
---MERYELVKDIGSGNFGVARLMRNKQTRELVAMKYIERGRKIDENVAREIINHRSLRHPNIIRFKEVVLTPTHLAIVMEYAAGGELFERICNAGRFSEDEARYFFQQLISGVSYCHSMQICHRDLKLENTLLDGSPAPRLKICDFGYSKSSLLHSRPKSTVGTPAYIAPEVLSRKEYDGKLADVWSCGVTLYVMLVGAYPFEDQEDPKNFRKTIQRIMGVQYKIPDYVHISQDCRHLLSRIFVANSSKRITIKEIKSHPWFLKNLPRELTEAAYQREN-GEARTPPPSSRSIGGFGWAPDEEDDADE-EDDGEEDEYDKRVKEAHASGEFHVT
>ERN14422_Atri_1_364
GHDSDRYELVKDIGSGNFGVARLMRDKQTKELVAVKYIERGEKIDENVQREIINHRSLRHPNIVRFKEVILTPTHLAIVMEYASGGELFERICNAGRFSEDEARFFFQQLISGVSYCHSMQVCHRDLKLENTLLDGSPAPRLKICDFGYSKSSVLHSQPKSTVGTPAYIAPEVLLKKEYDGKIADVWSCGVTLYVMLVGAYPFEDPEEPKNFRKTIQRILNVQYSIPDYVHISQECQQLISRIFVANPAMRITIPEIQNHEWFLKNLPGDLMNDHTMNNQFEEPDQPMQSADEIMTRSLDMDDDMEDLETDPDLDVDSSGEIVYAM---------
>FBpp0078832_Dmel_1_337
QKTIHGIILGKVIGTGNYAKVKIGFSEEYGKRVAVKIISKVKAPTQKLPREIEAVKGLHHENLITFYQSIETSHRVYLIMQLAENGTLLDYVRERKFLDEPQSRTLFKQLVSAVEYIHSKGVVHRDIKCENLLLDEN--WNLKLIDFGFARKDNQVILSKTFCGSYAYASPEILKGVAYDPFMSDIWACGVVCYAMVFGRLPYDGS----NVHILLKRINQS-LVFPKSPSASSECKHMIMHILAP-VKIRYNIPQVKEDPWYSP---S--------------------------K---------------------------------------
>GSMUA_Achr10P07190_001_Macu_1_620
DVVLQNYKLGKTLGIGSFGKVKIAEHLLTGHKVAIKILNRRKIKEEKVRREIKILRLFMHPHIIRLYEVIETHSDIYVVMEYVKSGELFDYIVEKGRLQEDEARRFFQQIISGVEYCHRNMVAHRDLKPENLLLDSK--CNVKIADFGLSNVMRDGHFLKTSCGSPNYAAPEVISGKLYAGPEVDVWSCGVILYALLCGTLPFDDE----NIPNLFKKIKSGIYTLPSH--LSALARDLIPRMLVVDPMKRITIREIREHPWFQMRLPRYLAVPPPDTMQQ-ARKIDDDIIQEVIKMGFDKNQLVESLHSRISNEATVSYYLLLDNRFRAMSGYL
>GSMUA_Achr10P09610_001_Macu_1_348
---MEKYELVKDIGSGNFGVARLMRDKVTGELVAMKYIPRGQKINENVAREIINQRSLCHPNIIRFKEVVLTPTHLAIVMEYAAGGELFERICHAGRFSEDEARYFFQQLISGVSYCHYMQICHRDLKLENTLLDGSPAPRLKICDFGYSKSSLLHSRPKSTVGTPAYIAPEVLSRREYDGKMADVWSCGVTLYVMLVGAYPFEDPDDPKNFRKTMARIVSVQYRIPEYVHISQDCRQLISRIFVADPSKRITVREIRNHPWFLKNLPRGLTEVAYKRDASEEARIPPAASTPSTA---GSEEEEE-----DDDDEYEYDMRVKEVHASGEFPII
>GSMUA_Achr11P18790_001_Macu_1_357
---MERYEVVRDIGSGNFGVAKLMRHKETKELVAMKYIERGPRIDENVAREIVNHRSLLHPNIIRFKEVVLTPTHLAIVMEYAAGGELFERICDAGRFSEDEARYFFQQLISGVSYCHFRQICHRDLKLENTLLDGSPAPRLKICDFGYSKSSLLHSRPKSTVGTPAYIAPEVLSRREYDGKQADVWSCGVTLYVMLVGAYPFEDQKDPKNFRKTIGRIMSVQYKIPDYVHISQDCKQLISRIFVANPMKRITIREIKSHPWFLKNLPRELTEAAYRKDNNTEARTPRKPSQPVPGTVGIEDEFEEENQQEEDDDDDEYDKTVKAVHASGEF---
>GSMUA_Achr1P21480_001_Macu_1_503
---MERYEVLRDIGSGNFGVAKLVRDVRTKELFAIKLIERGHKIDEHVQREIMNHRSLRHPNIVRFKEVLLTPTHLAIVMEYAAGGELFERICNAGRFSEDEARFFFQQLISGVSYCHSNQICHRDLKLENTLLDGSAAPRLKICDFGYSKSSVLHSQPKSTVGTPAYIAPEVLSRREYDGKIADVWSCGVTLYVMLVGSYPFEDPEDPRNFRKTLGRILSVQYCIPDYVRVSRDCAHLLSRIFVANPEQRITVPEIKNHPWFLKNLPMELTDGYQHGLETGDAMAPTQSIEEAMPK--GGSMDLDDMDGDMLDDIETSGDFKCNILQFEFKGYV
>GSMUA_Achr2P13360_001_Macu_1_365
GHDSDRYELVRDIGSGNFGIARLMRDKQTRELVAVKYIERGEKIDENVQREIINHRSLRHPNIIRFKEVILTPTHLAIVMEYASGGELFERICNAGRFSEDEARFFFQQLISGVSYCHSMQVCHRDLKLENTLLDGSTAPRLKICDFGYSKSSVLHSQPKSTVGTPAYIAPEVLHKKEYDGKIADVWSCGVTLYVMLVGAYPFEDPEEPKNFRKTLERILTVQYSIPDYIYVSPECRQLISRIFVANPATRITIPEIRNHEWFLRNLPADLMDDNRTSNQYEEPDQPMQSIDEIMTRGLDIDDDMEDLDSDPDLDVDSSGEMIYAM---------
>GSMUA_Achr3P01710_001_Macu_1_339
---MERYEVLRDLGSGNFGVAKLVRDVLTNELFAVKFLERGHKIDEHVQREIMNHRSLKHPNIIRFKEVLLTPTHLAIVMEYAAGGELFEKICNAGKFTEDEARFFFQQLISGVSYCHSMQICHRDLKLENTLLDDSSAPRLKICDFGYSKSSLLHSQPKSTVGTPAYIAPEILSKREYDGKIADVWSCGVTLYVMLVGAYPFGDPSDPKNFRKTIVRILTVQYTIPDHVQVSMECRHLLSRIFVPNPEERITIPEIKKHPWFMMNLPIELADEHQKGMQNVDTNNRLQSIEEIMSP--GGSLELDDLDED-MDDIETSGDFVCAI---------
>GSMUA_Achr4P23200_001_Macu_1_367
GHDSDRYELVRDIGSGNFGIARLMRDKQTKELVAVKYIERGEKIDENVQREIINHRSLRHPNIIRFREVILTPTHLAIVMEYASGGELFERICSAGRFNEDEARFFFQQLISGVSYCHSMQVCHRDLKLENTLLDGSAAPRLKICDFGYSKSSVLHSQPKSTVGTPAYIAPEVLLKKEYDGKIADVWSCGVTLYVMLVGAYPFEDPEEPKNFRKTIQRILSVQYSVPDGVHISLECQHLISRIFVANPAMRITIPEIRNHEWFLKNLPADLVDDKTITNEYEEPDQPMQKIEDIMARSLDIDDDMEDLDSDLDLDIDSSGEMVYAM---------
>GSMUA_Achr4P28190_001_Macu_1_363
GHDSDRYELVKDIGSGNFGIARLMRDKQTKELVAVKYIERGEKIDENVQREIINHRSLRHPNIIRFKEVILTPTHLAIVMEYASGGELFERICNAGRFSEDEARFFFQQLISGVSYCHSMQVCHRDLKLENTLLDGSTAPRLKICDFGYSKSSVLHSQPKSTVGTPAYIAPEVLLKKEYDGKIADVWSCGVTLYVMLVGAYPFEDPEEPKNFRKTIQRILSVQYSIPDYIHISPECRHLISRIFVANPATRITIPEIRNHEWFLKNLPADMMDDNTTSNQYEEPDQPMQSIDEIMTHSLDIDDDMEDLDSDPDLDVDSSGEMVYAM---------
>GSMUA_Achr5P01140_001_Macu_1_348
---MEKYEVVRNIGSGNFGVAKLMRHKETKELVAMKYIERGYRIDENVAREIVNHRSLRHPNIIRFKEVVLTPTHLAIVMEYAAGGELFDRICDAGRFSEDEARYFFQQLICGVSYCHFRQICHRDLKLENTLLDGSPAPRLKICDFGYSKSSLLHSRPKSTVGTPAYIAPEVLSRREYDGKQADIWSCGVTLYVMLVGAYPFEDQRDPKNFRKAIGRIMSVQYKIPDHVHISQDCKQLISRIFVANPMKRLTIREIKSHPWFLKNLPRELTETAYRRDNNTEARAHRKLSRPILGC--PQDESEEEEAKDEKEEDDEYDNTVKAV---GEFGFN
>GSMUA_Achr5P12610_001_Macu_1_339
---EERYELLKELGAGNFGVARLVKDKKTGELVAVKYIERGKKIDEHVLREIINHKSLRHPNIVRFKEVVLTPTHLAIVMEYAAGGELFERICSAGRFSEDEARYFFQQLISGVSYCHSMEICHRDLKLENTLLDGSPTPRVKICDFGYSKSALLHSQPKSTVGTPAYIAPEVLSRKEYDGKIADVWSCGVTLYVMLVGSYPFEDPEDPRNFRKTISRILNVQYSVPDYIRISSECRQLLSQIFVANPLKRITIPEIKQHPWFLKNLPKEIINGEKTNFEGND-DQPSQSVEDIMPK--SELVEVDEVDPDDETEVESSGDFLESI---------
>GSMUA_Achr6P07250_001_Macu_1_360
--MMEMYELVKDIGSGNFGVARLMRNKDTGELVAMKYIPRGPKINENVAREIINQRSLSHPNIIRFKEVMLTPTHLAIVLEYAAGGELFDRICHAGRFSEDEARYFFQQLISGVSYCHFMQICHRDLKLENTLLDGSPAPRLKICDFGYSKSSLLHSRPKSTVGTPAYIAPEVLSRREYDGKMADVWSCGVTLYVMLVGAYPFEDPEDTKNFRKTMTRIMSVQYTIPEYVHISKDCRQLLSGIFMADPSKRITIREIRHHPWFLKNLPRSLTEAAYKRDNTEEARITPGSPAPAAGFAWAKEDELEENQVEEEEDDDEYDKRVKEVHACGEYPIN
>GSMUA_Achr6P12960_001_Macu_1_328
---MEKYEVVRDIGSGNSGVARLMRNKETKELVAMKYIPRGEKIDEKVAREIINHRSLRHPNIIRFKEVVLTPTHLGIVMEYAAGGELFERICVTGRFSEDEARYFFQQLICGVSYCHFMQICHRDLKMENTLLDGSPAPRLKICDFGYSKSSVLHSRPKSTVGSPAYIAPEVLSQREYDGKMADVWSCGVTLYVMLVGAYPFEDPDDKKNFRKTIERIRSVQYKIPEYVHLSQDCRHLLSRIFVANPAKRITIKEIREHLWFLKNLPRELTEAARKKDDNRMARVPPSSAFD-AGFSWPDDEEEPQ----------------------------
>GSMUA_Achr6P18870_001_Macu_1_358
---MEKYEVVRDIGSGNFGVAKLMRHRDTKELVAMKHIERGQRIDENVAREIINHRSLRHPNIIRFKEVVLTPTHLAIVMEYAAGGELFERICDAGRFSEDEARYFFQQLICGVSYCHLRQICHRDLKLENTLLDGSPAPRLKICDFGYSKSSLLHSRPKSTVGTPAYIAPEVLSPREYDGKQADVWSCGVTLYVMLVGAYPFEDQNDPKNIRKTIRRIMSVQYKIPDYVHISQDCRQLISRIFDANPMRRIKMREIRTHPWFLKNLPRELTEAAYRRDNSTEARTLPKPSRSISGFGWSEADSEEENQVEEEEEDDEYDKTVKAVHASGEFHIN
>GSMUA_Achr6P25570_001_Macu_1_364
---MDKYEMVKDLGSGNFGVARLLRNKETKELVAIKYIPRGQKIDENVAREIINHRSLRHPNIIRFKEVVLTPTHLGIVMEYAAGGELFDRICTAGRFSEDEARYFFQQLICGVSYCHYMQICHRDLKLENTLLDGSPAPRLKICDFGYSKSSLLHSRPKSTVGTPAYIAPEVLSRREYDGKTADVWSCGVTLYVMLVGAYPFEDPADPKNFRKTIGRIVSVQYKIPEYVHISQDCRQLISRIFVANPARRITIREIRNHPWFLKNLPRELTEAQYKRDT-GEARTPPPSTTPVAGFGWTEEEDEEEKQAEEEEEEDEYDKRVKEVRASGEFPLV
>KEH20794_Mtru_1_339
---MERYEIIKDIGSGNFGVAKLIREKWSGELYAVKFIERGFKIDEHVQREIINHRSLKHPNIVRFKEVLLTPTHLAIVMEYAAGGELFERICTAGRFSEDEARYFFQQLISGVSYCHSMEICHRDLKLENTLLDGSPAPRLKICDFGYSKSSVLHSQPKSTVGTPAYIAPEVLSRREYDGKIADVWSCGVTLYVMLVGAYPFEDPEDPKNFKKTLQRILSVHYSIPDYVRITQECRHLLSRIFVANPDKRITIPEIKKHPWFLKNLPLEFMEDGE-NWSQNDESNSSQNIEEILPK--GGSMDFDDLDTDAIDDIETSGDFVCAL---------
>KEH25020_Mtru_1_431
DICLTNYKLVKTLYHWSSGKVRLAENVLTGEKVAIYLIDCRWKEEEKVRREINTLKLLRHPHIIQVYEVIETLTNIYVIMEYMESGELFDYIVEKGRLHEDEARKFFQQIISGVQHCHNNMVAHRDLKPETILLDSK--FNIKITDFGLSNTMQHGQLLKTRCGSLNYAAPEVISGKLYDGSKVDIWNCGTLLYALLCGALPFDDE----NIPTLYKKIKGGIYTIPSY--ISPGASDLITKLLEVDPTKRITILEIHQHPWFQISMPHYMAMPPLDKVQQ-SKKLEEE--EEKLRDGLDCKNVLFYILSRLS--------LLLPQKLAKCSRYF
>KEH27541_Mtru_1_355
-HDSDRYDFVRDIGSGNFGVARLMRDKHTKELVAVKYIERGDKIDENVKREIINHRSLRHPNIVRFKEVILTPTHLAIVMEYASGGEMFDRISRAGRFTEDEARFFFQQLISGVSYCHSMQVCHRDLKLENTLLDGDPALHLKICDFGYSKSSVLHSQPKSTVGTPAYIAPEVLLKQEYDGKVADVWSCGVTLYVMLVGSYPFEDPDNPKDFRKTIQRVLSVQYSVPDFVQISPECREVISRIFVFDPAERITIPEILKNEWFLKNLPADLVNEKLTDNQFEEPDQPMQSMDTIMSYN-DTDDDMDDMDSDYELDVDSSGEIVYAI---------
>KEH30920_Mtru_1_363
GHDSDRYELVRDIGSGNFGVARLMRDKQTEELVAVKYIERGEKIDENVQREIINHRSLRHPNIVRFKEVILTPTHLAIVMEYASGGELFERICNAGRFSEDEARFFFQQLISGVSYCHAMEVCHRDLKLENTLLDGSPAPRLKICDFGYSKSSVLHSQPKSTVGTPAYIAPEVLLKKEYDGKIADVWSCGVTLYVMLVGAYPFEDPEEPKNFRKTINRILNVHYSIPDYVHISPECQHLISRIFVADPAKRISIPEIRNHEWFLKNLPTDLMDDNGTNNQFEEPDQPTQSVEEIMTQSLDIDDDMEDLDTDPDLDIDSSGEIVYAM---------
>KEH31607_Mtru_1_337
---EERYEPLKELGSGNFGVARLAKDKNTGELVALKYIERGKKIDENVQREIINHRSLRHPNIIRFKEVLLTPSHLAIVLEYASGGELFERICSAGRFSEDEARYFFQQLISGVSYCHSMEICHRDLKLENTLLDGNPSPRLKICDFGYSKSAILHSQPKSTVGTPAYIAPEVLSRKEYDGKIADVWSCGVTLYVMLVGAYPFEEPEDPRNFRKTIGRIIGVQYSIPDYVRISAECRNLLSRIFVADPAKRVTIPEIKQNPWFLKNMPKEIIEAERKGYMETKKDQPSQSVEEIMSK--TGSMNMDD-----DEEIDVSGEYE------------
>KEH35291_Mtru_1_347
---EERYEIIKGIGSGNFGVAKLVRERQSGKLYAVKIIERGLKIDEHVQREIINHRSLKHPNIIRFKEVLCTPAHLAIVMEYAAGGELFERICSAGRFCEDEARYFFQQLISGVSYCHSMEICHRDLKLENTLLDGSSSPQLKICDFGYSKSSVLHSQPKSTVGTPAYIAPEVFSRKEYDGKVADVWSCGVTLYIMLVGGYPFEDADDPRNFRKTIERILKVHYSIPDYVRVSKDCRHLLSQIFVANPEKRITIPEIKMHPWFLNKLPVEFVEEGKNNKLESDVDDSSQSIEEILPK--GGEMDFDEMDADDDNDIETSDDFDCDM---------
>KEH35656_Mtru_1_355
---MDKYEAVKDLGSGNFGVAKLMRNKVTKELVAMKYIERGSKIDENVAREIMNHRSLRHPNIIRFKEVVLTPTHLAIVMEYAAGGELFERICNAGRFSEDEARYFFQQLISGVHFCHTMQICHRDLKLENTLLDGSPAPRLKICDFGYSKSSLLHSRPKSTVGTPAYIAPEVLSRREYDGKMADVWSCGVTLYVMLVGAYPFEDQDDPKNFRKTIQRIMAIQYKIPDYVHISQDCRHLISRIFVANPLRRITIKEIKSHPWFLKNLPRELTESAYQREN-GEARNPPPVSRPVKGFGWEGEEVEGEEE-EEVVEEDEYDKRVKEVHASGEFHIS
>KEH40741_Mtru_1_365
GHESDRYELVRDIGSGNFGVARLMRDKHTNQLVAVKYIERGDKIDENVQREIINHRSLRHPNIVRFKEVILTPTHLAIVMEYASGGELFERICNAGRFSEDEARFFFQQLISGVSYCHAMQVCHRDLKLENTLLDGSPAPRLKICDFGYSKSSVLHSQPKSTVGTPAYIAPEVLLKKEYDGKIADVWSCGVTLYVMLVGAYPFEDPEEPKNFRKTIHRILKVQYSIPDYVQISPECRHLISRIFVGDPAQRISMPEIRNHDWFLKNLPADLIVGNTTSEQFQEPEQPMQTIEEIMTQSLDIDDEMEDIDTDPDLDIDSSGEIVYAM---------
>MLOC_13479_1_Hvul_1_294
---MDKYEPVREIGSGNFGVAKLMRNRDTRELVAMKFIERGYRIDENVFREIVNHRSLRHPNIIRFKEVVLTPTHLGIVMEYAAGGELFERICDAGRFHEDEARYFFQQLVCGVSFCHAMQICHRDLKLENTLLDGSPAPRLKICDFGYSKSSVLHSRPKSTVGTPAYIAPEVLSRREYDGKHADVWSCGVTLYVMLVGGYPFEDTKDPKNFRKTIARIMSVQYKIPEYVHVSQTCRHLLSRIFVADPRKRITMAEIKAHPWFLKNLPRELKEEAYNRRHV------------------GT----------------------R-----------
>MLOC_22145_2_Hvul_1_361
GHDGDRYELVKDIGSGNFGVARLMRNRADGQLVAVKYIERGEKIDENVQREIINHRSLRHPNIIRFKEVILTPTHLAIVMEYASGGELFERICNAGRFSEDEARFFFQQLLSGVSYCHSMQVCHRDLKLENTLLDGSTAPRLKICDFGYSKSSVLHSQPKSTVGTPAYIAPEVLLKKEYDGKIADVWSCGVTLYVMLVGAYPFEDPDEPKNFRKTIQRILSVQYSIPDYVHISSECRDLIAKIFVGNPATRITIPEIRNHPWFLKNLPADLVDDSTMSSQYEEPEQPMQSMDEIMSRGLDLDDDMDDLDSDADLDVESSGEIVYAM---------
>MLOC_22271_1_Hvul_1_366
GHDSDRYELVRDIGSGNFGVARLMRDRRTMELVAVKYIERGEKIDENVQREIINHRSLKHPNIIRFKEVILTPTHLAIVMEYASGGELFERICKNIRFSEDEARYFFQQLISGVSYCHSMQVCHRDLKLENTLLDGSPAPRLKICDFGYSKSSVLHSQPKSTVGTPAYIAPEVLLKKEYDGKIADVWSCGVTLYVMVVGAYPFEDPEEPKNFRKTIQRILSVQYSIPDNVDISPECRHLISRIFVGDPALRITIPEIRSHNWFLKNLPADLMDDDSMSSQYEEPEQPMQTMDQIMSRGFDMDDDMDDLESDSDLDIDSSGEIVYAM---------
>MLOC_3013_1_Hvul_1_357
GLDGDRYELVRSIGSGNFGVARLMRNRASGELVAVKYIDRGEKIDENVQREIINHRSLRHPNIIRFKEVILTPTHLAIVMEYASGGELFDRICTAGRFSVDEARFFFQQLISGVSYCHSMQVCHRDLKLENTLLDGSTTPRLKICDFGYSKSSVLHSQPKSTVGTPAYIAPEVLIKKEYDGKIADVWSCGVTLYVMLVGAYPFEDPENPKNFKMTIQKILGVQYSIPDYIHIPMDCRNLLSRIFVANPATRITIPEIKNHPWFLKNLPADLMDGPTVSNQYEEPDQPMQNMNEIMALGLDLDDDMDDLDSDLDIDMDSSGEIVYAM---------
>MLOC_62759_3_Hvul_1_357
---MERYELLKDIGAGNFGVARLMRNKETKELVAMKYIPRGLKIDENVAREIINHRSLRHPNIIRFKEVVVTPTHLAIVMEYAAGGELFDRICNAGRFSEDEARYFFQQLICGVSYCHFMQICHRDLKLENTLLDGSPAPRLKICDFGYSKSSLLHSKPKSTVGTPAYIAPEVLSRREYDGKTADVWSCGVTLYVMLVGGYPFEDPDDPKNFRKTIGRIMSIQYKIPEYVHVSQDCKQLLASIFVANPAKRITMREIRNHPWFLKNLPRELTEAAYKRDNSEEAQKPPPSTTPVAGFGWAEEDEQEDEEAEEDDEEDEYEKQLNEVRASGEFHIS
>MLOC_63787_3_Hvul_1_362
---MEKYEAVRDIGSGNFGVARLMRNRETRELVAVKCIERGHRIDENVYREIINHRSLRHPNIIRFKEVVLTPTNLMIVMEFAAGGELFERICDRGRFSEDEARYFFQQLICGVSYCHHMQICHRDLKLENVLLDGSAAPRLKICDFGYSKSSVLHSRPKSAVGTPAYIAPEVLSRREYDGKLADVWSCGVTLYVMLVGGYPFEDQDDPKNIRKTIQRIMSVQYTIPDHVHISTECRQLMASIFVNVPSKRITMREIKSHPWFLKNLPRELTETAYRRDNAQEARTMPKSSRP--SYGWGDDGSDDEGEEEREEEEDEYDKRVKEVHASGELRMS
>MLOC_67799_1_Hvul_1_502
GNPLKNYRIGKTLGIGSFGKVKIAEHIKTGHKVAIKILNRRKIKEEKVKREIKILRLFMHPHIIRLYEVIEAPADIYVVMEYVKSGELFDYIVEKGRLQEQEARRFFQQIISGVQYCHRNMVVHRDLKPENLLLDNN--CDVKIADFGLSNVMRDGHFLKTSCGSPNYAAPEVISGKLYAGPEVDVWSCGVILYALLCGTLPFDDE----NIPNLFKKIKGGIYTLPSH--LSGPARDLIPRMLVVDPMKRITIQEIREHPWFEAQLPRYLAVPPPDTAQQ-VKKIDEESLGKVISLGFDKNLLVESIHNRLQNEATVAYYLFLDNKNRTTTGYL
>MLOC_68062_1_Hvul_1_517
SEVLKNYNLGKTLGLGTFGDVKVAEHKLTGQRVAIKILNRRKMEEEKANREIKILRLFIHPHIIRVYEVIETPKNIFVVMEHCNNGELLDYIIENGRLQEDEARRIFQQILAGVEYCHRIMVVHRDLKPENLLLDSK--YNVKLADFGLSNVMRDGHFLKTSCGSLNYAAPEIISSKLYAGPEVDVWSCGVILYALLCGSVPFDDD----NIPSLFRKIKGGTYILPSY--LSDSARDLIPKLLNIDPMKRITIHEIRVHPWFKNHLPCYLAVPPPYKEQQ-AKMIDEDILREVVNLGYDKDHVCESLWNRLQNEETVAYYLLLDNRFRSTSGYL
>MLOC_69212_1_Hvul_1_341
---MERYEVIKDIGSGNFGVAKLVRDVRTKELFAVKFIERGHKIDENVQREIMNHRSLRHPNIVRFKEVVLTPTHLAIVMEYAAGGELFERICGSGKFSENEARFFFQQLLSGVSYCHSMQICHRDLKLENTLLDGSEAPRLKICDFGYSKSSVLHSQPKSTVGTPAYIAPEVLSRREYDGKVADVWSCGVTLYVMLVGAYPFEDPDEPKNFRKTITRILSVQYSVPDYVRISMECRHLLSRIFVANPEQRITIQEIKNHPWFLKNLPIEMTDEYQMSLHMVGVNAPPQSLEEIMSK--LGSMELDDID-DVDADVEDSGDFVCAL---------
>MLOC_75806_1_Hvul_1_291
SEALKNYNLGRTLGIGTFGKVRIAEHKHTGHKVAIKILNRRQMREEKAKREIKILRLFIHPHIIRLYEVIYTPTDIFVVMEYCKYGELFDCIVEKGRLQEDEARRIFQQIISGVEYCHRNMVVHRDLKPENLLLDSK--YNVKLADFGLSNVMHDGHFLKTSCGSPNYAAPEVISGKLYAGPEVDVWSCGVILYALLCGTLPFDDD----NIPNLFKKIKGGIYILPSH--LSALARDLIPRMLVVDPMKRITIREIREHPWFQNRLPRYLAVPPPDTAQQ-AKMV-------------------------------------------------
>MLOC_82073_2_Hvul_1_382
--MMDKYEEVRDIGSGNFGVARLMRNRDNDGLVAVKLIERGHRIDENVYREIVNHRSLRHPNIIQFIEVILTPTHLAIVMEYAAGGELFDRIVDRGRFSEDEARYFFQQLICGVSYCHHMQICHRDLKLENVLLDGSPAPRLKICDFGYSKSSVLHSRPKSAVGTPAYIAPDVLCRREYDGKLADVWSCGVTLYVMLVGAYPFEDPDDPKNIKKTIQRIAAVDYKIPDNILISAECRQLISLIFVSNPTKRITMKEIKSHPWFLKNLPRELTDEAYTRSSSQDAKKMPRSLTS--GYDYADELSDEERV-EQIDEEDECDKKVREVLESGELDMS
>OS02T0551100_01_Osat_1_365
---MEKYELLKDIGSGNFGVARLMRNRETKELVAMKYIPRGLKIDENVAREIINHRSLRHPNIIRFKEVVLTPTHLAIVMEYAAGGELFDRICSAGRFSEDESRYFFQQLICGVSYCHFMQICHRDLKLENTLLDGSPAPRLKICDFGYSKSSLLHSKPKSTVGTPAYIAPEVLSRREYDGKMADVWSCGVTLYVMLVGAYPFEDPDDPKNFRKTIGRIVSIQYKIPEYVHISQDCRQLLSRIFVANPAKRITIREIRNHPWFMKNLPRELTEAAYKKDNSQEAKTPPPSSTPVAGFGWTEEEEQEDDDGEEGDSEDEYTKQVKQAHASCDLQKS
>OS03T0289100_02_Osat_1_548
SEALKNYNLGRTLGIGSFGKVKIAEHKLTGHRVAIKILNRRQMREEKAKREIKILRLFIHPHIIRLYEVIYTPTDIYVVMEYCKFGELFDYIVEKGRLQEDEARRIFQQIISGVEYCHRNMVVHRDLKPENLLLDSK--YNVKLADFGLSNVMHDGHFLKTSCGSPNYAAPEVISGKLYAGPEVDVWSCGVILYALLCGTLPFDDE----NIPNLFKKIKGGIYTLPSH--LSALARDLIPRMLVVDPMKRITIREIREHQWFQIRLPRYLAVPPPDTAQQ-AKMIDEDTLQDVVNLGYGKDHVCESLRNRLQNEATVAYYLLLDNRFRATSGYL
>OS03T0390200_01_Osat_1_342
---MERYEVMRDIGSGNFGVAKLVRDVATNHLFAVKFIERGLKIDEHVQREIMNHRSLKHPNIIRFKEVVLTPTHLAIVMEYAAGGELFERICNAGRFSEDEARFFFQQLISGVSYCHSMQVCHRDLKLENTLLDGSVTPRLKICDFGYSKSSVLHSQPKSTVGTPAYIAPEVLSRKEYDGKVADVWSCGVTLYVMLVGAYPFEDPDDPRNFRKTITRILSVQYSIPDYVRVSADCRHLLSRIFVGNPEQRITIPEIKNHPWFLKNLPIEMTDEYQRSMQLADMNTPSQSLEEVMMK--LGSMDLDDID-DIDIDIENSGDFVCAL---------
>OS03T0610900_01_Osat_1_362
GHDGDRYELVRDIGSGNFGVARLMRSRADGQLVAVKYIERGDKIDENVQREIINHRSLRHPNIIRFKEVILTPTHLAIVMEYASGGELFERICNAGRFSEDEARFFFQQLISGVSYCHSMQVCHRDLKLENTLLDGSTAPRLKICDFGYSKSSVLHSQPKSTVGTPAYIAPEVLLKKEYDGKIADVWSCGVTLYVMLVGAYPFEDPDEPKNFRKTIQRILGVQYSIPDYVHISPECRDLIARIFVANPATRISIPEIRNHPWFLKNLPADLMDDSKMSSQYEEPEQPMQSMDEIMSGGLDLDDDMEDLDSDPDLDVESSGEIVYAM---------
>OS04T0432000_02_Osat_1_359
---MERYELLKDIGAGNFGVARLMRNKETKELVAMKYIPRGLKIDENVAREIINHRSLRHPNIIRFKEVVVTPTHLAIVMEYAAGGELFDRICNAGRFSEDEARYFFQQLICGVSYCHFMQICHRDLKLENTLLDGSPAPRLKICDFGYSKSSLLHSKPKSTVGTPAYIAPEVLSRREYDGKTADVWSCGVTLYVMLVGAYPFEDPDDPKNFRKTIGRIMSIQYKIPEYVHVSQDCRQLLSRIFVANPAKRITIREIRNHPWFLKNLPRELTEAAYKKDNSEEARTPPRSSTPVAGFGWQEEDEQEDEEEEEEDAEDEYDKQVKQVHASGEFQLS
>OS04T0691100_01_Osat_1_370
---MEKYEPVREIGAGNFGVAKLMRNKETRELVAMKFIERGNRIDENVFREIVNHRSLRHPNIIRFKEVVVTGRHLAIVMEYAAGGELFERICEAGRFHEDEARYFFQQLVCGVSYCHAMQICHRDLKLENTLLDGSPAPRLKICDFGYSKSSLLHSRPKSTVGTPAYIAPEVLSRREYDGKLADVWSCGVTLYVMLVGAYPFEDPKDPKNFRKTISRIMSVQYKIPEYVHVSQPCRHLLSRIFVANPYKRISMGEIKSHPWFLKNLPRELKEEAYNRRGAQEAQTVPKPDKPVSGYGWGTDDDDDQQPAEEEDEEDDYDRTVREVHASVDLDMS
>OS05T0433100_00_Osat_1_246
---MDTYEEVRSIGSGNFGVTRLMCNRDTGELVAVKTIPRGHRINKSAYREIINHRSLRHPNIIQFIEAILTHTHLAIVMEYASGGELFDRIVDLERFSEDE-------------------------------------------------------------------------------------------------------------------LIKAIQYEIPQQVHISTDCRELISRIFVSDPSKRITMQEIKNHPWFLKNFPRELTEEAFTKNDYEEAQKIPKSF----GDGYIDYRSDEEEEEENEEEEDECDKILREVQEKETPNMK
>OS05T0530500_02_Osat_1_505
GNPLGGYRIGKTLGIGSFGKVKIAEHILTGHKVAIKILNRRKIKEEKVKREIKILRLFMHPHIIRLYEVIDTPADIYVVMEYVKSGELFDYIVEKGRLQEEEARRFFQQIISGVEYCHRNMVVHRDLKPENLLLDSK--CNVKIADFGLSNVMRDGHFLKTSCGSPNYAAPEVISGKLYAGPEVDVWSCGVILYALLCGTLPFDDE----NIPNLFKKIKGGIYTLPSH--LSPLARDLIPRMLVVDPMKRITIREIREHQWFTVGLPRYLAVPPPDTAQQ-VKKLDDETLNDVINMGFDKNQLIESLHKRLQNEATVAYYLLLDNRLRTTSGYL
>OS07T0194100_01_Osat_1_547
RELLERYELVRVRGRGSFAQVWEARHRRTGLSVAVKILNLAGLLIRKVEREIAVMRLLNHPHIVRFHEAIAGGGHVYIVMELATQGQLYDYVTQLGRLREDDARRIFQQIISGAEYCHHNMVVHRDLKLENILMDSE--MNVKIVDFGFSKFFRHNKVLSASCGSREYAAPELLAGRKYVGPPVDVWSCGVILYILFCGRLPFDSA----DVSELHRIIKRGEFSIPPY--VPDDARDLISSMLIVRPDKRLTITEVRTHRWLQHSIPRYLAMPPRTQITR----IDAETVDKVVGHGFERRYLVESLENRVENEATVAYNLILNKKFDAPTRYV
>OS07T0622000_01_Osat_1_339
---MERYEVIKDIGSGNFGVAKLVRDVRTKELFAVKFIERGQKIDENVQREIMNHRSLRHPNIVRFKEVVLTPTHLAIVMEYAAGGELFERICSAGRFSEDEARFFFQQLISGVSYCHSMQICHRDLKLENTLLDGSIAPRLKICDFGYSKSSLLHSQPKSTVGTPAYIAPEVLARKEYDGKVADVWSCGVTLYVMLVGAYPFEDPDEPRNFRKTITRILSVQYMVPDYVRVSMECRHLLSRIFVANPEQRITIPEIKNHPWFLKNLPIEMTDEYQMSVQMNDINTPSQGLEEIMSK--LGSMELDDV--DTDIDVEDSGDFVCAL---------
>OS08T0484600_01_Osat_1_509
SEALKNYNLGRTLGIGSFGKVKIAEHKLTGHRVAIKILNRRQMREEKAKREIKILRLFIHPHIIRLYEVIYTPTDIYVVMEYCKFGELFDYIVEKGRLQEDEARRIFQQIISGVEYCHRNMVVHRDLKPENLLLDSK--YNVKLADFGLSNVMHDGHFLKTSCGSPNYAAPEVISGKLYAGPEVDVWSCGVILYALLCGTLPFDDE----NIPNLFKKIKGGIYTLPSH--LSALARDLIPRMLVVDPMKRITIREIREHQWFQIRLPRYLAVPPPDTAQQ-AKMIDEDTLQDVVNLGYEKDHVCESLRNRLQNEATVAYYLLLDNRFRATSGYL
>OS10T0564500_01_Osat_1_334
---EERYEALKELGAGNFGVARLVRDKRSKELVAVKYIERGKKIDENVQREIINHRSLRHPNIIRFKEVCLTPTHLAIVMEYAAGGELFEQICTAGRFSEDEARYFFQQLISGVSYCHSLEICHRDLKLENTLLDGSPTPRVKICDFGYSKSALLHSKPKSTVGTPAYIAPEVLSRKEYDGKATDVWSCGVTLYVMLVGSYPFEDPGDPRNFRKTISRILGVQYSIPDYVRVSSDCRRLLSQIFVADPSKRITIPEIKKHTWFLKNLPKEISEREKADYKDTDAAPPTQAVEEIMA-----LAELAELKSDDEEE--AADEYD------------
>OS12T0586100_01_Osat_1_361
GHDGDRYELVKEIGSGNFGVARLMRNRASGDLVAVKYIDRGEKIDENVQREIINHRSLRHPNIIRFKEVILTPTHLAIVMEYASGGELFERICSAGRFSEDEARFFFQQLISGVSYCHSMQVCHRDLKLENTLLDGSTAPRLKICDFGYSKSSVLHSQPKSTVGTPAYIAPEVLLKKEYDGKIADVWSCGVTLYVMLVGAYPFEDPEDPKNFRKTIQKILGVQYSIPDYVHISPECRDLITRIFVGNPASRITMPEIKNHPWFMKNIPADLMDDGMVSNQYEEPDQPMQNMNEIMTSSLDLDDDMEDMDSDLDLDIESSGEIVYAM---------
>PGSC0003DMT400041670_Stub_1_300
---MERYEILKDIGSGNFGVAKLVKDKLTNELYAVKYIERGKKIDEHVQREIMNHRSLKHPNIIRFKEVFLTPTHLAIVMEYAAGGELFERICNAGRFSEDE-------------------------------------------------SSVLHSQPKSTVGTPAYIAPEVLLRKEYDGKLADVWSCGVTLYVMLVGAYPFEDPEDPRNFRKTLTRILSVQYSIPYYVRVSKECKLLLSQIFVADPSKRITIEEIKKHPWFLKDLPIEYMEGEDASLQMKEENEPTQSIDEVLPK--EGSQNYDD-----DHSLAMKMIFFMVV---------
>PGSC0003DMT400045810_Stub_1_336
---IEGYEFVKDLGCGNFGVAKLVRDYKTKELFAVKFFERGQKIDEHVQREIMNHRSLSHPNIIRFKEVLLTPTHLAIVMEYAAGGELFQRICKAGRFNENEARFFFQQLISGVSYCHFMQICHRDLKLENTLLDGSTAPRVKICDFGYSKSSVFHSQPKSTVGTPAYVAPEILSKKEYDGKVADVWSCGVTLYVMLVGAYPFEDPTDPKNIRKTISRIFSVQYSIPQNVRISVECQHLLSRIFVADPEKRITIPEIKNHPWFLKNLPVEFMEEGRN--ECIGVNNPRQSMEEVLLA----MEEFDELD-DAIEDIETSGDFLCYL---------
>PGSC0003DMT400060263_Stub_1_358
---MQNYEVVKELGSGNFGVARLMRHKETKQLVAMKYIERGRKIDENVAREIINHRSLRHPNIIRFKEVLLTSTHLGIVMEYAAGGELFDRICQAGRFSEPEARYFFQQLISGVHYCHNMQICHRDLKLENTLLDGSPAPRLKICDFGYSKSSVLHSRPKSTVGTPAYIAPEVLSRREYDGKSADVWSCGVTLYVMLVGGYPFEDVDDPKNFRKTISRIMGVQYKIPDYVHISHDCKHLLSRIFVASPARRITLKEIKNHPWFLKSLPKELTESAYKRDN-SEARNPPPPSRPVPHFGWGTEEEEEDEEDAEEDEEDEYEKQVKQVHASGEFHIT
>PGSC0003DMT400060762_Stub_1_344
---MERYEIQKDIGSGNFGVAKLVKDKWSGELFAVKYIERGKKIDEHVQREIMNHRSLRHPNIIRFKEVFLTPAHLAIVMEYASGGELFERICNAGRFSEDEARFFFQQLISGVSYCHSMQICHRDLKLENTLLDGSSTQCLKICDFGYSKSAALHSQPKSTVGTPAYIAPEVLSRKEYDGKIADVWSCGVTLYVMLVGAYPFEDPDDPRNFKKTITRILSVQYSIPYYVRVSKECNHLLSRIFVADPEKRITIEEIKKHPWFLKNLPKEFMKGEEASLQMNSEEKPLQSIEEALSK--HSSMDLDDFDTDADDEIDTSGDFVCAL---------
>PGSC0003DMT400061170_Stub_1_360
---MEKYELVKDIGSGNFGVARLMRNKETKELVAMKYIERGHKIDENVAREIINHKSLRHPNIIRFKEVVLTPTHLAIVMEYAAGGELFERICNAGRFSEDEARYFFQQLISGVHYCHNMQICHRDLKLENTLLDGSAAPRLKICDFGYSKSSLLHSRPKSTVGTPAYIAPEVLSRREYDGKLADVWSCGVTLYVMLVGAYPFEDQEDPKNFRKTIQRIMAVQYKIPDYVHISQDCRHLLSRIFVANSARRITIKEIKSHPWFLKNLPRELTEAAYRKEN-EEAKTPPPVSRSVSGFGWGGEEEEEEEE-EDEEEEDEYDKQVKQAHQSGEVRLT
>PGSC0003DMT400063153_Stub_1_504
SPYLRNYRVGKTLGHGSFGKVKIAEHLLTGHKVAIKILNRRKMKEEKLRREIKICRLFVHPHVIRLYEVIETPTDIYVVMEYVKSGELFDYIVEKGRLQEDEARKFFQQIIAGVEYCHKNMVVHRDLKPENLLLDAR--RNVKIADFGLGNIMRDGHFLKTSCGSPNYAAPEVVSGKLYAGPEVDVWSCGVILYALLCGTLPFDDE----NIPNLFKKIKSGVYTLPSH--LSPLARDLIPRMLIVDPMKRISVPDIRQHQWFKIHLPRYLAVPPPDARQH-LKKLDEEILQQVSRMRIDRDQLLDSLQKRIQDDATVAYYLLYDNRSMASSGYL
>PGSC0003DMT400066617_Stub_1_362
GHDSDRYELVRDIGAGNFGVARLMRDRQTNELVAVKYIERGEKIDENVKREIINHRSLRHPNIVRFKEVILTPTHLAIVMEFASGGELFERICNAGRFSEDEARFFFQQLISGVSYCHAMQVCHRDLKLENTLLDGSPAPRLKICDFGYSKSSVLHSQPKSTVGTPAYIAPEVLLKKEYDGKIADVWSCGVTLYVMLVGAYPFEDPEEPKNFRKTIQRILNVQYSIPDYVHISPECRHLISRIFVADPAKRISIPEIKNHEWFLKNLPADLMD-NTTNNQFEEPDQRMQSIDEIMTNSLDIDDDMEDLESDPDLDIDSSGEIVYAM---------
>PGSC0003DMT400067426_Stub_1_339
---EEKYELLKELGAGNFGVARLVKDKKTKELLAVKYIERGKKIDENVQREIINHRSLRHPNIVRFKEVLVTPSHLAIVMEYAAGGELFGRICSAGRFSEDEARFFFQQLISGVSYCHTMEICHRDLKLENTLLDGSPSPRLKICDFGYSKSGLLHSQPKSTVGTPAYIAPEVLSRKEYDGKIADVWSCGVTLYVMLVGAYPFEDPEDPKNFRKTIGRIMSAQHSIPDYVRITPDCKNLLSRIFVANPSKRITIPEIKKHPWFLKNLPKELMDVEHTKFEEAS-EQLQQSVEEIMSK--AGTTEQDDLEEDLESEIDSSNDFAVYV---------
>PGSC0003DMT400079214_Stub_1_335
---MERYEIVKELGSGNFGVAKLVCDKNTKELFAVKFIERGQKIDEHVQREIMNHRSLKHPNIVRFKEVLLTPTHLAIVMEYAAGGELFARICNAGRFNEDEARFFFQQLISGVSYCHFMQICHRDLKLENTLLDGSAAPRVKICDFGYSKSSVFHSQPKSTVGTPAYVAPEVLTRKEYDGELADVWSCGVTLYVMLVGAYPFQDSSDPKNFTKTISKILTARYSIPEQIQISLECRHLIARIFVADPEKRITIPEIKMHPWFLKNLPVELMEGG--SYQCADVNNPSQSMEEVLG---GGSMELDELD-EAEDVIETSADFAGLL---------
>POPTR_0002s09990_1_Ptri_1_337
---MERYEIIKDIGSGNFGVAKLVRDKWTKEFFAVKFIERGQKIDEHVQREIMNHRSLKHPNIVKFKEVLLTPTHLAIVMEYAAGGELFERICNAGRFSEDEARIFFQQLISGVSYCHSMQICHRDLKLENTLLDGSTAPRVKICDFGYSKSAVLHSQPKSTVGTPAYIAPEVLLKKEYDGKISDVWSCGVTLYVMLVGAYPFEDPDDPKNFRKTIGRILSVNYSIPDYIRVSVECNHLLSRIFVANPEKRITIPEIKNHPWFLKNLPIELMEGQ--SWQSIDVNNLSQSIEEVLSK--GGSMDLDDLDADALEDIETSGDFVCP----------
>POPTR_0003s01110_1_Ptri_1_357
---MENYELVKDIGSGNFGVARLMRHKQTRELVAMKYIERGRKIDENVAREIINHKSLRHPNIIRFREVVLTPTHLAIVMEYAAGGELFERICNAGRFSEDEARYFFQQLISGVSYCHSMQICHRDLKLENTLLDGSPAPQLKICDFGYSKSSLLHSRPKSTVGTPAYIAPEVLSRREYDGKLADVWSCGVTLYVMLVGAYPFEDHEDPKNFRKTINRIMAVQYKIPDYVHISQDCRHLLSHIFVANPSRRITIKEIKSHPWFLKNLPRELTEAAYRREN-EEAKIPPPVSRSIGGFGWEGEEDGDMEA-KIDNGEDEYEKRVKEAQASGEFHVS
>POPTR_0003s08240_1_Ptri_1_338
---EERYETIKEIGSGNFGVARLVRDKKTMELVAVKYIERGKKIDENVQREIINHRSLRHPNIVRFKEVLLTPTHLAIVMEYAAGGELFARICSAGRFSEDETRFFFQQLISGVSYCHSMEICHRDLKLENTLLDGSPAPRLKICDFGYSKSALLHSQPKSTVGTPAYIAPEVLSRKEYDGKISDVWSCGVTLYVMLVGAYPFEDPEDPRNFRKTIGRIMSVQYSIPDYVRVSADCKHLLSRIFVANPAKRITIPEIKQHPWFLKNLPKELVEIEKTNFTKSERDQPAQSVEEIMGK--AGTS--DDLDVDLDSEVDVSGDIMPSF---------
>POPTR_0004s14540_1_Ptri_1_360
---MEKYELVKDLGAGNFGVARLLRHKETKELVAMKYIERGHKIDENVAREIINHRSLRHPNIIRFKEVVLTPTHLVIVMEYAAGGELFERICNAGRFSEDEARYFFQQLISGVNFCHNMQICHRDLKLENTLLDGSPAPRLKICDFGYSKSSLLHSRPKSTVGTPAYIAPEVLSRREYDGKMADVWSCGVTLYVMLVGAYPFEDQDDPKNFRKTIQKIMAVQYKIPDYVHVSQACRHLLSRIFVANPSRRISLSEIKSHSWFLKNLPKELSESSYQRDN-AEARQPPPSSKPVRSFGWEVEEDEDDDA-EEDDGEDEYDKRVKEVHASGEFHIS
>POPTR_0004s15270_1_Ptri_1_363
GHDGDRYELVRDIGSGNFGVARLMRDKQADELVAVKYIERGEKIDENVQREIINHRSLRHPNIVRFKEVILTPTHLAIVMEYASGGELFERICNSGRFSEDEARFFFQQLISGVSYCHAMQVCHRDLKLENTLLDGSPAPRLKICDFGYSKSSVLHSQPTSTVGTPAYIAPEVLLKKEYDGKIADVWSCGVTLYVMLVGAYPFEDPDEPRNFRSTIHRILNVQYSIPDYVHISPECQHLISRIFVADPAKRITIPEIRNHDWFLKNFPADLMVENNMNNQFEEPDQPMQSIDEIMTPSLDIDDEMEDLESDPELDLDSSGEIVYAM---------
>POPTR_0007s05080_1_Ptri_1_340
---MERYEILKDIGSGNFGVAKLVREITTGELFAVKYIERGQKIDEHVQREIMNHRSLKHPNIIRFKEVLLTPTHLAIVMEYAAGGELFERICTAGRFSEDEARYFFQQLISGVSYCHSMQICHRDLKLENTLLDGTTAPRLKICDFGYSKSSVLHSQPKSTVGTPAYIAPEVLSRKEYDGKIADVWSCGVTLYVMLVGAYPFEDPEDSRNFRKTIQRILSVHYSIPDYVRVSKECKHLLSRIFVADPEKRITIPEIRTHSWFLRSFPVELKEEEDGSLQIDDRNEESQSIEEILHK--GGSMDLDDIDSDAIDDVETSGDFVCAL---------
>POPTR_0009s11010_1_Ptri_1_362
GHDGDRYELVKDIGSGNFGVARLMRDKQTDDLVAVKYIERGEKIDENVRREIINHRSLRHPNIVRFKEVILTPTHLAIVMEYASGGELFERICIAGRFSEDEARFFFQQLISGVSYCHAMQVCHRDLKLENTLLDGSPAPRLKICDFGYSKSSVLHSQPKSTVGTPAYIAPEVLLKKEYDGKIADVWSCGVTLYVMLVGAYPFEDPDEPMNFRNTIHRILNVQYSIPDYVHISPECQHLISRIFVADPAMRITIPEIRNHEWFLKNLPADLMVENTMNNEFEEPDQPMQSIEEIMTPSLDIDDDMEDLESDPELDLDSSGEIVYAM---------
>POPTR_0019s00790_1_Ptri_1_353
---MEKYELVKDLGAGNFGVARLLRHKETKELVAMKYIERGHKIDENVAREIINHRSLRHPNIIRFKEVVLTPTHLAIVMEYAAGGELFERICNAGRFSEDEARYFFQQLISGVNYCHNMQICHRDLKLENTLLDGSPAPRLKICDFGYSKSSLLHSRPKSTVGTPAYIAPEVLSRREYDGKLADVWSCGVTLYVMLVGAYPFEDQDDPRNFRKTIQRIMAVQYKIPDYVHVSQACRNLLSRIFVANSSRRISLSEIKSHPWFLKNLPKELTEPAYQRDN-AEARQQPPSSKPVKGFGWEVEEDEE-DA-EEEDDEDEYDKRVKEVHASGEYQIS
>PP1S3_550V6_1_Ppat_1_584
FYTEHKYRLMKTLGIGAFSKVKLAVHMPTGQKVAIKIMNRHKMREEKVRRELMVMKLVAHPHVVRLYEVIETPTEICMVMEYVESGDLFDYIVLNGRLSEDESRHFFQQIIAGVDYCHTNRVVHRDLKPENLLLDQE-RSSIKIADFGLSNIMRDGQFLKSSCGSPNYAAPEVIQRHWYAGPEVDVWSCGVILYAMLCGVLPFDDE----NISSLYRKIIDCMYMLPSH--LSVEARDLITSMLKADPLQRITIAEIRRHPFFQLKLPSYIALPPAETAHQ-VKRIDEALILRVEKMGFNREALVHSLIWEEQTKATVAYFLLLDSQEKQPNEYL
>PP1S113_72V6_1_Ppat_1_348
-IDHERYELVKDIGSGNFGVARLMRDKKTRELVAVKYIERGEKIDENVQREIINHRSLRHPNIVRFKEVMLTPTHLAIVMEYAAGGELFERICNAGRFSEDEARFFFQQLISGVSYCHVMQICHRDLKLENTLLDGSAAPRLKICDFGYSKSSLLHSQPKSTVGTPAYIAPEVLSKKEYDGKIADVWSCGVTLYVMLVGAYPFEDPEDPRNFRKTIGRILSVQYSIPDYVHISVECRHLLSRIFVASPAKRINIQEIKNHEWFLKNLPADLVDLADRSYDLEDPNHPPQSIEEIMAPPV---DDM-DLENDGDPDVDSSGEFVCTI---------
>PP1S28_12V6_1_Ppat_1_542
EYYLPNYKLGKTLGIGSFGKVKVAEHSPTGHKVAIKILNRRKVKEEKVRREIKILRLFMHPHIIRLYEVIETPADIFVVMEYVKSGELFDYIVEKGRLGEHEARRFFQQIVSGVEYCHRNMVVHRDLKPENLLLDSK--SNVKIADFGLSNVMRDGHFLKTSCGSPNYAAPEVISGKLYAGPEVDVWSCGVILYALLCGSLPFDDE----NIPNLFKKIKGGIYTLPSH--LSPGARDLIPRMLLVDPMKRVTIPEIRQHPWFLNHLPRYLAVPPPDTTQQ-AKRIDEEILERVVALNFDRDLLIDSLLNRVQNKATVAYYLMLDNRRRLSNGYL
>Sb01g007120_1_Sbic_1_366
GHDSDRYELVRDIGSGNFGVARLMRDRRTSELVAVKYIERGEKIDENVQREIINHRSLKHPNIIRFKEVILTPTHLAIVMEYASGGELFERICKNVRFSEDEARYFFQQLISGVSYCHSMQVCHRDLKLENTLLDGSDAPRLKICDFGYSKSSVLHSQPKSTVGTPAYIAPEVLLKKEYDGKIADVWSCGVTLYVMVVGAYPFEDPEEPKNFRKTIQRILNVQYAIPDNVNISPECRHLISRIFVGDPAMRITIPEIRNHSWFLKNLPADLMDDDSMSNQYEEPDQPMQTMDQIMSRGLDMDDDMDDLDSDSDLDVDSSGEIVYAM---------
>Sb01g014720_1_Sbic_1_362
GHDGDRYELVRDIGSGNFGVARLMRNRADGQLVAVKYIERGEKIDENVQREIINHRSLRHPNIIRFKEVILTPTHLAIVMEYASGGELFERICNAGRFSEDEARFFFQQLISGVSYCHSMQVCHRDLKLENTLLDGSTAPRLKICDFGYSKSSVLHSQPKSTVGTPAYIAPEVLLKKEYDGKVADVWSCGVTLYVMLVGAYPFEDPDEPKNFRKTIQRILGVQYSIPDYVHISPECQDLISRIFVANPATRITIPEIRNHPWFLKNLPADLMDDSTMSKQYEEPEQPMQSMDEIMSRGLDLDDDMEDLDSDADLDLESSGEIVYAM---------
>Sb01g028760_1_Sbic_1_333
---EERYEALKELGAGNFGVARLVRDKRTKELVAVKYIERGKKIDENVQREIINHQSLRHPNIVRFKEVCLTPTHLAIVMEYAAGGELFEKITTAGRFSEDESRYFFQQLISGVSYCHSMEICHRDLKLENTLLDGSPTPRVKICDFGYSKSALLHSKPKSTVGTPAYIAPEVLSRKEYDGKVADVWSCGVTLYVMLVGSYPFEDPEDPRNFRKTISRILGVQYSIPDYVRVSSECRRLLSQIFVADPSKRITIPEIKHHPWFLKNLPREISEREKANYKDSDAAEPAQAVDEIMSK----LAEMAELESDDEEAD-ADDAY-------------
>Sb01g033570_1_Sbic_1_344
---MERYEVIRDIGSGNFGVAKLVRDVTTKELFAVKFIERGQKIDEHVQREIMNHRSLKHPNIIRFKEVVLTPTHLAIVMEYAAGGELFERICNAGRFSENEARFFFQQLISGVSYCHSMQVCHRDLKLENTLLDGSVAPRLKICDFGYSKSSVLHSQPKSTVGTPAYIAPEVLSRKEYDGKVADVWSCGVTLYVMLVGAYPFEDPDDPKNFRKTITRILSVQYSIPDYVRVSTECRHLLSRIFVGNPEQRITIPEIKNHPWFLKNLPVEMTDEYQQSMQLADMNTPGQSLEEVMVS--LGSMDLDDIDLDIDIDIENSGDFVCAV---------
>Sb01g038560_1_Sbic_1_513
SEALRNYNLGRTLGIGTFGKVKIAEHKLTGHRVAIKIINCRQMKEEKAKREIKILKLFIHPHIIRLYEVIYTPTDIYVVMEYCKYGELFDYIVEKGRLQEDEARRIFQQIISGVEYCHRNMVVHRDLKPENLLLDSK--YNVKLADFGLSNVMHDGHFLKTSCGSPNYAAPEVISGKQYAGPEVDVWSCGVILYALLCGTLPFDDE----NIPNLFKKIKGGIYTLPSH--LSALARDLIPRMLVVEPMKRITIREIRDHQWFQTRLPRYLAVPPPDTTQQ-AKMIDEDTLRDVVNMGFNKNHVCESLCSRLQNEATVAYYLLLDNRFRATSGYL
>Sb02g039640_1_Sbic_1_339
---MERYEVIKDIGSGNFGVAKLVRDVRTKELFAVKFIERGMKIDENVQREIMNHRSLRHPNIVKFKEVVLTPTHLAIVMEYAAGGELFERICKAGRFSEDEARFFFQQLISGVSYCHSMQICHRDLKLENTLLDGSIAPRLKICDFGYSKSSVLHSQPKSTVGTPAYIAPEVLARKEYDGKVADVWSCGVTLYVMLVGAYPFEDPDEPKNFRKTLTRILSVQYAVPDFVRVSMECRHLLSRIFVAIPEQRITIPEIKNHPWFLKNLPIEMTDEYQMNLQLVDMNGPSQSLEEIMLK--LGSMELDDI--DVDIDVEDSGDFVCAL---------
>Sb03g033530_1_Sbic_1_499
GNPLRNYRIGKTLGIGSFGKVKIAEHISTGHKVAIKILNRRKIREEKVKREIKILRLFMHPHIIRLYEVIDTAADIYVVMEYVKSGELFDYIVEKGRLQEEEARRFFQQIISGVEYCHRNMVVHRDLKPENLLLDSK--CNVKIADFGLSNVMRDGHFLKTSCGSPNYAAPEVISGKLYAGPEVDVWSCGVILYALLCGTLPFDDE----NIPNLFKKIKGGIYTLPSH--LSGAARDLIPRMLVVDPMKRITIREIREHDWFKIHLPRYLTVPPPDSAQQ-VKKIDEETLREVIGMGYDKNLLVESIQNRLQNEATVAYYLLLDNRLRTTSGYL
>Sb03g041110_1_Sbic_1_361
---MDKYEAVRDIGSGNFGVARLMRNRETRELVAVKCIERGHRIDENVYREIINHRSLRHPNIIRFKEVILTPTHLMIVMEFAAGGELFDRICDRGRFSEDEARYFFQQLICGVSYCHYMQICHRDLKLENVLLDGSPAPRLKICDFGYSKSSVLHSRPKSAVGTPAYIAPEVLSRREYDGKLADVWSCGVTLYVMLVGAYPFEDPDDPKNIRKTIQQIMQVQYKIPDYVHISTECQQLLARIFVANPMRRITMKEIKSHPWFLKNLPRELTETAYRRDNRQDARTMPKSSRS--GYGWSTEYSDEEEEEEHEEQEDEYDRRVKEVHASGELRLD
>Sb04g022410_1_Sbic_1_364
---MDKYELLKDIGSGNFGVARLMRNKDTKELVAMKYIPRGLKIDENVAREIINHRSLRHPNIIRFKEVVLTPTHLAIVMEYAAGGELFDRICSAGRFSEDEARYFFQQLICGVSYCHFMQICHRDLKLENTLLDGSPAPRLKICDFGYSKSSLLHSKPKSTVGTPAYIAPEVLSRREYDGKMADVWSCGVTLYVMLVGAYPFEDPDDPKNFRKTIGRIVSIQYQIPEYVHISQDCRQLLARIFVANPAKRITIREIRNHPWFLKNLPRELTEAAYKKDNSEEARMPPESSTPVAGFGWAEEEEQEDEDDEEYDGEDEYDKQVKQVHASGDFQIK
>Sb06g016960_1_Sbic_1_377
---MEKYELLKDIGAGNFGVARLMRNRETKELVAMKYIPRGQKIDENVAREIINHRSLRHPNIIRFKEVVLTPTHLAIVMEYAAGGELFDRICNAGRFSEDEARYFFQQLICGVSYCHFMQICHRDLKLENTLLDGSPAPRLKICDFGYSKSSLLHSKPKSTVGTPAYIAPEVLSRREYDGKTADVWSCGVTLYVMLVGAYPFEDPDDPKNFRKTIGRIMSIQYKIPEYVHVSQDCKELLSRIFVANSAKRITIREIRNHPWFLKNLPRELTEPAYKKDNSEKARTPPPSSTPVAGFGWAEEDEQEDDGEEEEDGEDEYDKQLMDLIVCGLVKFS
>Sb06g033990_1_Sbic_1_379
---MDKYEPVREIGAGNFGVAKLMRNKETRELVAMKFIERGNRIDENVFREIVNHRSLRHPNIIRFKEVVLTPTHLAIVMEYAAGGELFERICEAGRFHEDEARYFFQQLVCGVSFCHAMNICHRDLKLENTLLDGSPAPRLKICDFGYSKSSVLHSRPKSTVGTPAYIAPEVLSRREYDGKHADVWSCGVTLYVMLVGAYPFEDPKDPKNFRKTISRIMSVQYKIPEYVHVSHNCRHLLSRIFVQNPYKRITMSEIKSHPWYLKNLPRELKEEAYSRRGVQEAQTLPKPARPVSGYGWDADDDDQYEEEAEPEEEDDYDRTVRQVHASGEFDMS
>Sb08g019700_1_Sbic_1_364
AHDGDRYEPVRDIGSGNFGVARLMRNRATGDLVAVKYIDRGDKIDENVQREIINHRSLRHPNIIRFKEVILTKTHLAIVMEYASGGELFNRICNAGRFSEDEARFFFQQLISGVSYCHSMQVCHRDLKLENTLLDGSTAPRLKICDFGYSKSSVLHSQPKSTVGTPAYIAPEILLNKEYDGKIADVWSCGVTLYVMLVGGYPFEDPEDPKNFKKTIQKILGVQYAIPDYVCVSPECRDLISRIFVANPADRITMPEIKSHPWFVKNLPADLVGDGTVS--YEEPDQPMQNMNEIMARDLDDFDDDMDLDSDLDLDIESSGEIVYAM---------
>Sb09g021410_1_Sbic_1_359
---MDKYEPVRDIGSGNFGVARLMRNRETRGLVAVKLIERGHRIDENVYREIVNHRSLRHPNIIQFIEVILTPTHLAIVMEYAAGGELFDRIVDRGRFSEDEARYFFQQLICGVSYCHHMQICHRDLKLENVLLDGSPAPRLKICDFGYSKSSVLHSRPKSAVGTPAYIAPEVLSRREYDGKLADVWSCGVTLFVMLVGAYPFEDQDDPKNIRKTIQRIAAIQYTIPDNIHISDDCRQLISRIFVSNPLRRITMREIKNHPWFLKNLPRELTEAVFRRDNSKEARTLPKSLRS--GYGYSEECSDVEEE-KEVEEEDECDKRVREVRESGELDMT
>Sb09g026450_1_Sbic_1_504
ANPLSGYRIGKTLGIGSFGKVKIAEHILTGHKVAIKILNRRKIREEKVKREIKILRLFMHPHIIRLYEVIDTPADIYVVMEYVKSGELFDYIVEKGRLHEEEARRFFQQIISGVEYCHRNMVVHRDLKPENLLLDSK--CNVKIADFGLSNVMRDGHFLKTSCGSPNYAAPEVISGKLYAGPEVDVWSCGVILYALLCGTLPFDDE----NIPNLFKKIKGGIYTLPSH--LSPSARDLIPRMLVVDPMKRITIREIREHVWFKIRLPRYLAVPPPDTAQQ-VKKLDEETLNDVIKMGFDKNQLIESVQNRLQNEATVAYYLLFDNRLRTTSGYL
>Si000965m_Sita_1_537
VNPLRNYRIGKTLGIGSFGKVKIAEHISTGHKVAIKILNRRKIKEEKVKREIKILRLFMHPHIIRLYEVIDTQADIYVVMEYVKSGELFDYIVEKGRLQEEEARRFFQQIISGVEYCHRNMVVHRDLKPENLLLDSK--CNVKIADFGLSNVMRDGHFLKTSCGSPNYAAPEVISGKLYAGPEVDVWSCGVILYALLCGTLPFDDE----NIPNLFKKIKGGIYTLPSH--LSGAARDLIPRMLVVDPMKRITIREIREHDWFKIHLPRYLTVPPPDSAQQ-VKKIDEETLREVIGMGYDKNLLVESIQNRLQNEATVAYYLLLDNRLRTTSGYL
>Si001965m_Sita_1_362
---MEKYEAVRDIGSGNFGVARLMRNRETRELVAVKCIERGHRIDENVYREIINHRSLRHPNIIRFKEVILTPTHLMIVMEFAAGGELFDRICDRGRFSEDEARYFFQQLICGVSYCHHMQICHRDLKLENVLLDGSPAPRLKICDFGYSKSSVLHSRPKSAVGTPAYIAPEVLSRREYDGKLADVWSCGVTLYVMLVGAYPFEDPDDPKNIRKTIQQIMQVQYDIPDYVHISTECKQLIARIFVANPMRRITMKEIKSHPWFLKNLPRELTETAYRRDNRQDARTMLKSSRS--GYVSSTECSDEEEEEENEEEEDEYDRRVKEVHASGELRMD
>Si010093m_Sita_1_448
--MMERYELLKDIGAGNFGVARLMRNKETKELVAMKYIPRGQKIDENVAREIINHRSLRHPNIIRFKEVVLTPTHLAIVMEYAAGGELFDRICNAGRFSEDEARYFFQQLICGVSYCHFMQICHRDLKLENTLLDGSPAPRLKICDFGYSKSSLLHSKPKSTVGTPAYIAPEVLSRREYDGKSADVWSCGVTLYVMLVGAYPFEDPDDPKNFRKTIGRIMSTQYKIPEYVHVSQDCKELLSRIFVANSAKRITIREIRNHPWFLKNLPRELTEAAYKKDNSEKARTPPPSSTPVAGFGWAQEDEEEDEEEEEEDGEDEYEKQVKQVHASGEFHIS
>Si017369m_Sita_1_410
---MERYELLKDIGSGNFGVARLMRNKETKELVAMKYIPRGLKIDENVAREIINHRSLRHPNIIRFKEVVLTPTHLAIVMEYAAGGELFDRICSAGRFSEDEARYFFQQLICGVSYCHFMQICHRDLKLENTLLDGSPAPRLKICDFGYSKSSLLHSKPKSTVGTPAYIAPEVLSRREYDGKMADVWSCGVTLYVMLVGAYPFEDPDDPKNFRKTIGRIVSIQYQIPEYVHISQDCRQLLSRIFVANPAKRITIREIRNHPWFLKNLPRELTEAVYKKDNSEEARTPPQSSTPVAGFGWAEEDEQEDDDEEEYDGEDEYDKQVKQVHASGDFRIK
>Si019716m_Sita_1_528
RPRTAMKPLPPAHLAALRGRVWEARHLRTGLRVAIKILCHAKMR--KPEREPRVMRLLSHPHVARFYEAIRPNQYTYIVMELAESGELHDHVAVRERLPEAEARRIFQQLAAAVAYCHRNRVAHRDLKMENVLLDAE--GSVKIADFGFSKLWSPGKMQSRSLGSPEYAAPELLEGRSYRGPEVDVWSCGVILYAMLCGRYPFDGA----DMSDLARNIRRGEFRLPSW--VSDDARDLISSMLIVRPEKRATLAEVTAHRWLQPDMPPHLAMPPTAAAAR--QGVNAATVELLVRHGFERTSLLQSIRLDDGSEEAVAYQLVLSKQHDAATLYQ
>Si021825m_Sita_1_503
ANPLSGYRIGKTLGIGSFGKVKIAEHILTGHKVAIKILNRRKIREEKVKREIKILRLFMHPHIIRLYEVIDTPADIYVVMEYVKSGELFDYIVEKGRLHEEEARRFFQQIISGVEYCHRNMVVHRDLKPENLLLDSK--CNVKIADFGLSNVMRDGHFLKTSCGSPNYAAPEVISGKLYAGPEVDVWSCGVILYALLCGTLPFDDE----NIPNLFKKIKGGIYTLPSH--LSPSARDLIPRMLVVDPMKRITIREIREHVWFKIRLPRYLAVPPPDTAQQ-VKKLDEETLNDVIKMGFDKNLLIESVQNRLQNEATVAYYLLLDNRLRTTSGYL
>Si022358m_Sita_1_380
---MERYEPVREIGAGNFGVAKLMRNKETRELVAMKFIERGNRIDENVFREIVNHRSLRHPNIIRFKEVVLTPTHLAIVMEYAAGGELFERICEAGRFHEDEARYFFQQLVCGVSYCHAMQICHRDLKLENTLLDGSPAPRLKICDFGYSKSSVLHSRPKSTVGTPAYIAPEVLSRREYDGKHADVWSCGVTLYVMLVGAYPFEDPKDPKNFRKTISRIMSVQYKIPEYVHVSQNCRHLLSRIFVANPYKRITMSEIKSHPWFLKNLPRELKEEAYSRRGGQEAQTVPRPARPVAGYGWGADDDDDAQDQEEEGEEDDYDRTVRQVHASGEFDMS
>Si022378m_Sita_1_374
PHDGDRYEHVRDIGSGNFGVARLMRCRATDALVAVKYIERGDKIDDNVQREIINHRSLRHP-IIRFKEVILTPTHLAIVMEYASGGELFTRISNAGRFSENEARFFFQQLISGVSYCHSMQICHRDLKLENTLLDGSTAPRLKICDFGYSKSALLHSQPKSTVGTPAYIAPELLMKKEYNGKIADVWSCGVTLYVMLVGGYPFEDPEDPKNFRKTVQKIMGAQYAIPDYVHVSPECRDLLSRIFVVNPDHRITMAQIISHPWFVINLPIDIMIDGTM--DYEEPDQPMQNMNEIMTRGLDMDEDTEDSDSDMDTDTDSSGELILAL---------
>Si022448m_Sita_1_360
---MDKYEPVRDIGSGNFGVARLMRNRETRGLVAVKLIERGHRIDENVYREIVNHRSLRHPNIIQFIEVILTPTHLAIVMEYAAGGELFDRIVDRGRFSEDEARYFFQQLICGVSYCHHMQICHRDLKLENVLLDGSPAPRLKICDFGYSKSSVLHSRPKSAVGTPAYIAPEVLSRREYDGKLADVWSCGVTLFVMIVGAYPFEDQDDPKNIRKTIQRIAAIQYKIPDNIHISDECRELISRIFVSNPLRRITMREIKSHPWFLKNLPRELTEAVFRRDNTKEARTMPKSSRS--GYGYNDEFSDEEEEKVEEEEEDECDKRVREVRESGELDMA
>Si030417m_Sita_1_339
---MERYEVIKDIGSGNFGVAKLVRDVRTKDLFAVKFIERGMKIDENVQREIMNHRSLRHPNIVKFKEVVLTPTHLAIVMEYASGGELFERICNAGRFSEDEARFFFQQLISGVSYCHSMQICHRDLKLENTLLDGSIAPRLKICDFGYSKSSVLHSQPKSTVGTPAYIAPEVLARKEYDGKVADVWSCGVTLYVMLVGAYPFEDPDEPKNFRKTLTRILSVQYAIPDFVRVSMECRHLLSRIFVANPEQRITIPEIKNHPWFLKNLPIEMTDEYQMSVLTADMNFPSQSLEEIMMK--LGSMELDDI--DVDIDVDDSGDFVCAL---------
>Si035270m_Sita_1_509
SDALRNYNLGRTLGIGTFGKVKIAEHKLTGHRVAIKIINCRQMKEEKAKREIKILKLFIHPHIIRLYEVIYTPTDIYVVMEYCKYGELFDYIVEKGRLQEDEARRIFQQIISGVEYCHRNMVVHRDLKPENLLLDSK--YNVKLADFGLSNVMHDGHFLKTSCGSPNYAAPEVISGKLYAGPEVDVWSCGVILYALLCGTLPFDDE----NIPNLFKKIKGGIYTLPSH--LSALARDLIPRMLVVEPMKRITIREIREHQWFQNRLPRYLAVPPPDTTQQ-AKMIDEDTLRDVVNMGFNKDHVCESLCSRLQNEATVAYYLLLDNRFKATSGYL
>Si036041m_Sita_1_394
---MERYEVIRDIGSGNFGVAKLVRDVTTKELFAVKFIERGQKIDEHVQREIMNHRSLKHPNIIRFKEVVLTPTHLAIVMEYAAGGELFERICTAGRFSEDEARFFFQQLISGVSYCHSMQVCHRDLKLENTLLDGSVAPRLKICDFGYSKSSVLHSQPKSTVGTPAYIAPEVLSRKEYDGKVADVWSCGVTLYVMLVGAYPFEDPDDPRNFRKTITRILSVQYSIPDYVRVSMECRHLLSRIFVGNPEQRITIPEIKNHPWFLKNLPIEMTDDYQQSMQLADMNSSEQSLEEVMMK--LGSMDLDDIDLDIDIDIENSGDFVCAM---------
>Si036283m_Sita_1_366
GHDSDRYELVRDIGSGNFGVARLMRDRRTSELVAVKYIERGEKIDENVQREIINHRSLKHPNIIRFKEVILTPTHLAIVMEYASGGELFERICKNVRFSEDEARYFFQQLISGVSYCHSMQVCHRDLKLENTLLDGSDAPRLKICDFGYSKSSVLHSQPKSTVGTPAYIAPEVLLKKEYDGKIADVWSCGVTLYVMVVGAYPFEDPEEPKNFRKTIQRILNVQYAIPDNVNISLECRHLISRIFVGDPAMRITIPEIRNHSWFLKNLPADLMDDDSMSNQYEEPDQPMQTMDQIMSRGLDMDDDMDDIESDSDLDVDSSGEIVYAM---------
>Si036309m_Sita_1_362
GHDGDRYELVRDIGSGNFGVARLMRNRADGQLVAVKYIERGEKIDENVQREIINHRSLRHPNIIRFKEVILTPTHLAIVMEYASGGELFERICNAGRFSEDEARFFFQQLISGVSYCHSMQVCHRDLKLENTLLDGSTAPRLKICDFGYSKSSVLHSQPKSTVGTPAYIAPEVLLKKEYDGKVADVWSCGVTLYVMLVGAYPFEDPDEPKNFRKTIQRILGVQYSIPDYVHISPECQDLISRIFVANPATRITIPEIRNHPWFLKNLPADLMDDSTMSNQYEEPEQPMQSMDEIMSSGLDLDDDMEDLDSDADLDLESSGEIVYAM---------
>Si036531m_Sita_1_333
---EERYEALKELGAGNFGVARLVRDKQTKELVAVKYIERGKKIDENVQREIINHQSLRHPNIVRFKEVCLTPTHLAIVMEYAAGGELFEKICTAGRFSEDESRYFFQQLISGVSYCHSMEICHRDLKLENTLLDGSPTPRVKICDFGYSKSALLHSKPKSTVGTPAYIAPEVLSRKEYDGKVADVWSCGVTLYVMLVGSYPFEDPEDPKNFRKTISRILGVQYSIPDYVRVSSDCRRLLSQIFVSDPSKRITIPEIKQHPWFLKNLPREISEREKANYKDKEAAEPAQAVDEIMSK----LAEMAELESEEEEAD-PEDTY-------------
>Solyc01g103940_2_1_Slyc_1_361
---MEKYELVKDIGSGNFGVARLMRNKETKELVAMKYIERGHKIDENVAREIINHKSLRHPNIIRFKEVVLTPTHLAIVMEYAAGGELFERICNAGRFSEDEARYFFQQLISGVHYCHNMQICHRDLKLENTLLDGSAAPRLKICDFGYSKSSLLHSRPKSTVGTPAYIAPEVLSRREYDGKLADVWSCGVTLYVMLVGAYPFEDQEDPKNFRKTIQRIMAVQYKIPDYVHISQDCRHLLSRIFVANSARRITIKEIKSHPWFLKNLPRELTEAAYRKEN-EEAKTPPPVSRSVSGFGWGGEEEEEEEEDDDEEEEDEYDKQVKQAHQSGEVRLT
>Solyc01g108280_2_1_Slyc_1_362
GHDSDRYELVRDIGAGNFGVARLMRDRQTNELVAVKYIERGEKIDENVKREIINHRSLRHPNIVRFKEVILTPTHLAIVMEFASGGELFERICNAGRFSEDEARFFFQQLISGVSYCHAMQVCHRDLKLENTLLDGSPAPRLKICDFGYSKSSVLHSQPKSTVGTPAYIAPEVLLKKEYDGKIADVWSCGVTLYVMLVGAYPFEDPEEPKNFRKTIQRILNVQYSIPDYVHISPECRHLISRIFVADPAKRISIPEIKNHEWFLKNLPADLMD-NTTNNQFEEPDQRMQSIDEIMTNSLDIDDDMEDLESDPDLDIDSSGEIVYAM---------
>Solyc02g067030_2_1_Slyc_1_514
DSFLRNYKLGKTLGIGSFGKVKIAEHTLTGHKVAVKILNRRKIREEKVRREIKILRLFMHPHIIRLYEVIETPSDIYVVMEYVKSGELFDYIVEKGRLQEDEARNFFQQIISGVEYCHRNMVVHRDLKPENLLLDSK--WNVKIADFGLSNIMRDGHFLKTSCGSPNYAAPEVISGKLYAGPEVDVWSCGVILYALLCGTLPFDDE----NIPNLFKKIKGGIYTLPSH--LSAGARDLIPRMLIVDPMKRMTIPEIRLHPWFQAHLPRYLAVPPPDTTQQ-AKKIDEEILQEVVKMGFDRNNLTESLRNRVQNEGTVAYYLLLDNRHRVSTGYL
>Solyc02g090390_2_1_Slyc_1_352
GHDSDRYDFVRDIGSGNFGVARLMTDKQTKELVAVKYIERGDKIDENVQREIINHRSLRHPNIIRFKEVILTPTHLAIVMEYASGGELFERISNAGRFNEDEARFFFQQLISGVSYCHSMQVCHRDLKLENTLLDGSPAPRLKICDFGYSKSALLHSQPKSTVGTPAYIAPEVLLRKEYDGKIADVWSCGVTLYVMLVGAYPFEDPDEPKDFRKTINRILSVQYSVPENIQISEECRHLISRIFVGDPAQRITMPEIRNHVWFLKNLPADLIDDRMISDQFEEPDQPMQSIDTIMLY---MDDDMDDLDSEPDLDIDSSGEIIYAM---------
>Solyc03g115700_2_1_Slyc_1_504
SPYLRNYRVGKTLGHGSFGKVKIAEHLLTGHKVAIKILNRRKMKEEKLRREIKICRLFVHPHVIRLYEVIETPTDIYVVMEYVKSGELFDYIVEKGRLQEDEARKFFQQIIAGVEYCHRNMVVHRDLKPENLLLDAR--RNVKIADFGLGNIMRDGHFLKTSCGSPNYAAPEVVSGKLYAGPEVDVWSCGVILYALLCGTLPFDDE----NIPNLFKKIKSGVYTLPSH--LSPLARDLIPRMLIVDPMKRISVADIRQHQWFKIHLPRYLAVPPPDARQH-LKKLDEEILQQVTRMGLDRDQLLDSLQKRIQDDATVAYYLLYDNRSMASSGYL
>Solyc04g012160_2_1_Slyc_1_345
---MERYEIQKDIGSGNFGVAKLVKDKWSGELFAVKYIERGKKIDEHVQREIMNHRSLRHPNIIRFKEVFLTPAHLAIVMEYASGGELFERICSAGRFSEDEARFFFQQLISGVSYCHSMQICHRDLKLENTLLDGSSTQCLKICDFGYSKSAALHSQPKSTVGTPAYIAPEVLSRKEYDGKIADVWSCGVTLYVMLVGAYPFEDPDDPRNFKKTITRILSVQYSIPYYVRVSKECNHLLSRIFVADPEKRITIEEIKKHPWFLKNLPKEFMKGEEASLQMNSEEKPLQSIEEALSK--NSSMDLDDFDTDADDEIDTSGDFVCAL---------
>Solyc04g074500_2_1_Slyc_1_335
---MERYEIVKELGSGNFGVAKLVCDKNTKELFAVKFIERGQKIDEHVQREIMNHRSLKHPNIVRFKEVLLTPTHLAIVMEYAAGGELFARICNAGRFNEDEARFFFQQLISGVSYCHFMQICHRDLKLENTLLDGSAAPRVKICDFGYSKSSVFHSQPKSTVGTPAYVAPEVLTRKEYDGKLADVWSCGVTLYVMLVGAYPFQDSSDPKNIKKTISKILTARYSIPEQIQISLECRHLITRIFVADPEKRITIPEIKMHPWFLKNLPVELMEGG--SYQCVDVNNPSQSMEEVLG---GGSMELDELD-EAEDVIETSADFAGLL---------
>Solyc05g056550_2_1_Slyc_1_356
---MQNYEVVKELGSGNFGVARLMRHKETKQLVAMKYIERGRKIDENVAREIINHRSLRHPNIIRFKEVLLTSTHLGIVMEYAAGGELFDRICQAGRFSEPEARYFFQQLISGVHYCHNMQICHRDLKLENTLLDGSPAPRLKICDFGYSKSSVLHSRPKSTVGTPAYIAPEVLSRREYDGKSADVWSCGVTLYVMLVGGYPFEDVDDPKNFRKTISRIMGVQYKIPDYVHISHDCKHLLSRIFVASPARRITLKEIKNHPWFLKSLPKELTETAYKRDN-SEARNPAPPSRPVPHFGWGTEEEEEVEEEEEEEEEDEYDKQVKQVHASGEFHII
>Solyc08g077780_2_1_Slyc_1_339
---EEKYELLKELGAGNFGVARLVKDKKTKELLAVKYIERGKKIDENVQREIINHRSLRHPNIVRFKEVLVTPSHLAIVMEYAAGGELFGRICSAGRFSEDEARFFFQQLISGVSYCHTMEICHRDLKLENTLLDGSPSPRLKICDFGYSKSGLLHSQPKSTVGTPAYIAPEVLSRKEYDGKIADVWSCGVTLYVMLVGAYPFEDPEDPKNFRKTIGRIMSAQHSIPDYVRVTPDCRNLLSRIFVANPSKRITIPEIKKHPWFLKNLPKELMDVEHARFEEAS-EQLQQSVEEIMSK--AGTAEQDDLEEDLESEIDSSNDFAVYV---------
>T01C8_1b_Cele_1_626
QIKIGHYILKETLGVGTFGKVKVGIHETTQYKVAVKILNRQKIKVGKIRREIQNLSLFRHPHIIRLYQVISTPSDIFMIMEHVSGGELFDYIVKHGRLKTAEARRFFQQIISGVDYCHRHMVVHRDLKPENLLLDEQ--NNVKIADFGLSNIMTDGDFLRTSCGSPNYAAPEVISGKLYAGPEVDVWSCGVILYALLCGTLPFDDE----HVPSLFRKIKSGVFPTPDF--LERPIVNLLHHMLCVDPMKRATIKDVIAHEWFQKDLPNYLFPPINESEAS---IVDIEAVREVTRYHVAEEEVTSALGDDPHHHLSIAYNLIVDNKRIADETAK
>TRAES3BF015700010CFD_t1_Taes_1_513
YEALKSYNLGKTLGASTFGKVIIADHKLTGLKVAVKILNRRKMKEEKANREIKILRSFIHPHIIRIYEVIETPKDIFVVMEYCQNGDLLDYIVEKRRLQEDVARRIFQQIISVVEYCHTNMVVHRDLKPENLLVDSK--YNVKLADFGLSNVMHDGHFLKTSCGSINYAAPEVISGELYAGPEVDVWSCGVILYALLCGAVPFDDD----NISKLFNKIKGGFYILPNH--LSDLAMDLIPRMLIVDPMKRITICEIRDHPWFQNRLPRYLAVPPPKIAQQ-AKMIDEDTLQDVANLGYDKDHVCESLCNRLKNEETVAYYLLLDNRFRATSGYL
>TRAES3BF015700030CFD_t1_Taes_1_512
SEALKNYNVGKTLGHGTFGKVMIAEHKLTGQKVAIKILNRRQMEEEKAKREIKILRLFIHPHIIRVYEVIETPKDIFVVMEYCQNGELLDYIVEKGRLQEDEARRIFQQIISGVEYCHRNMVVHRDLKPENLLLDSK--YNVKLVDFGLSNVMHDGHFLKTRCGSLNYAAPELISGNLYAGPEVDVWSCGVILYALLCGRVPFEDD----NIPNLFKKIKGGFYILPSY--LSDLAMDLIPRILIVDPIKRITIRGIRDHPWFQNRLPRSLAVTPPNTPQQ-AKMIDEKTLQDVVNLGYDKYHVGGSLCNRLQNEATVAYYLLLDNRFRATSGYL
>TRAES3BF044200200CFD_t1_Taes_1_363
---MEKYEAVRDIGSGNFGVARLMRNRETRELVAVKCIERGHRIDENVYREIINHRSLRHPNIIRFKEVVLTPTNLMIVMEFAAGGELFERICDRGRFSEDEARYFFQQLICGVSYCHHMQICHRDLKLENVLLDGSAAPRLKICDFGYSKSSVLHSRPKSAVGTPAYIAPEVLSRREYDGKLADVWSCGVTLYVMLVGGYPFEDQDDPKNIRKTIQRIMSVQYTIPDHVHISMECRQLMARIFVNVPSKRITMREIKNHPWFLKNLPRELTETAFRRDNAQEARTMPKSSRP--SYGWGDEGSDDEEEEAEEEEEDEYDKRVKEVHASGELRMS
>TRAES3BF073300030CFD_t1_Taes_1_503
GNPLKNYRIGKTLGIGSFGKVKIAEHIKTGHKVAVKILNRRKIKEEKVKREIKILRLFMHPHIIRLYEVIEAPADIYVVMEYVKSGELFDYIVEKGRLQEEEARRFFQQIISGVQYCHRNMVVHRDLKPENLLLDNN--CDVKIADFGLSNVMRDGHFLKTSCGSPNYAAPEVISGKLYAGPEVDVWSCGVILYALLCGTLPFDDE----NIPNLFKKIKGGIYTLPSH--LSGPARDLIPRMLVVDPMKRITIREIREHPWFEAQLPRYLAVPPPDTAQQ-VKKIDEESLVKVISLGFDKNLLVESIHNRLQNEATVAYYLFLDNKSRTTTGYL
>TRIUR3_02214_P1_Tura_1_373
--MMDKYEEVRDIGSGNFGVARLMRHRENDGLVAVKLIERGHRIDENVYREIVNHRSLRHPNIIQFIEVILTPTHLAIVMEYAAGGELFDRIVDRGRFSEDEGRYFFQQLICGVSYCHHMQICHRDLKLENVLLDGSPAPRLKICDFGYSKSSVLHSRPKSAVGTPAYIAPEVLRRQEYDGKMADVWSCGVTLYVMLVGAYPFEDPDDPKNIKKIIQRIAAVDYTIPDNILISADCRQLISLIFVSNPTKRITMKEIKSHPWFLKNLPRELTEEAYERSSSQDARKKPRSSTS--GYGYADELSDDEKV-EQTDEEDECDKKVREVLESGELDMS
>TRIUR3_03945_P1_Tura_1_342
---MDRYEVVRDIGSGNFGVAKLVRDVRTKEHFAVKFIERGHKIDEHVQREIMNHRSLKHPNIIRFKEVVLTPTHLAIVMEYASGGELFQRICNAGRFSEDEGRFFFQQLISGVSYCHSMQVCHRDLKLENTLLDGSVAPRLKICDFGYSKSSVLHSQPKSTVGTPAYIAPEVLSRREYDGKVADVWSCGVTLYVMLVGAYPFEDPDEPRNFRKTITRILSVQYSVPDYVRVSMDCIHLLSRIFVGNPQQRITIPEIKNHPWFLKRLPVEMTDEYQRSMQLADMNTPSQSLEEAMAG--LGSMDLDDIDFDIDIDVESSGDFVCPL---------
>TRIUR3_09218_P1_Tura_1_427
GLDGDRYELVRSIGSGNFGVARLMRNRASGELVAVKYIDRGEKIDENVQREIINHRSLRHPNIIRFKEVILTPTHLAIVMEYASGGELFERICTAGRFSVDEARFFFQQLISGVSYCHSMQVCHRDLKLENTLLDGSTTPRLKICDFGYSKSSVLHSQPKSTVGTPAYIAPEVLLKKEYDGKIADVWSCGVTLYVMLVGAYPFEDPENPKNFKMTIQKILGVQYSIPDYIHIPMDCRNLLSRIFVANPATRITIPEIKNHPWFLKNLPADLMDGPTVSNQYEEPDQPMQNMNEIMALGLDLDDDMDDLDSDLDIDMDSSGEIVYAILSASSGEIV
>TRIUR3_14892_P1_Tura_1_374
GHDGDRYELVKDIGSGNFGVARLMRNRADGQLVAVKYIERGEKIDENVQREIINHRSLRHPNIIRFKEVILTPTHLAIVMEYASGGELFERICNAGRFSEDEARFFFQQLLSGVSYCHSMQVCHRDLKLENTLLDGSTAPRLKICDFGYSKSSVLHSQPKSTVGTPAYIAPEVLLKKEYDGKIADVWSCGVTLYVMLVGAYPFEDPDEPKNFRKTIQRILSVQYSIPDYVHISSECRDLIAKIFVGNPATRITIPEIRNHPWFLKNLPADLVDDSTMSSQYEEPEQPMQSMDEIMSRGLDLDDDMDDLDSDADLDVESSGEIVYAM---------
>TRIUR3_16943_P1_Tura_1_543
SEALKNYNLGKILGHGTFGKVMIAEHKLTGQKVAIKILNRHKMEEEKAKREIKILRLFIHPHIIRVYEVTETPKDIFVVMEYCQNGELLDYIIEKGRLQEDEARRIFQQIISSVEYCHRNMVVHRDLKPENLLLDSE--YNVKLVDFGLSNVMHDGHFLKTSCGSLNYAAPELISGNLYAGPEVDVWSCGVILYALLCGRVPFEDD----NIPNLFKKIKGGFYILPSY--LSDLAMDLIPRILIVDPMKRITIRGIRDHPWFQNRLPRYLAVPPPNTPQQ-AKMIDEKTLQDVVNLGYDKDHVGGSLCNRLQNEATVAYYLLLDNRFRATSGYL
>TRIUR3_16944_P1_Tura_1_353
SEALKNYNLGRSLGIGSFGKVKLAEHKLTGHKVAIKILNRRQMEEEKANREIKISRLFIHPHIIRVYEVIDTPKDIFIVMEYCKNGELFDYIVEKGRLQEDEARRIFQQIISGVEYCHRNMVVHRDLKLENLLLDSK--YNVKLVDFGSSNVMHDDHFLKTSCGSTNYAAPEIISGKPYAGPEVDVWSCGVILYALLCGSVPFDDE----YTPNLFKKITGGNYILPSH--LSDLAKDLIPRMLLVDPMKRITIREVRDHSWFQNRLPHYLAMPPPETTLQ-AKVDIKLGPKNIVKPHVD----LLSSKHPAQSKSEKALTRVEDDLLKVNPTFN
>TRIUR3_18945_P1_Tura_1_358
---MEKYEPVREIGSGNFGVAKLMRNRDTRELVAMKFIERGYRIDENVFREIVNHRSLRHPNIIRFKEVVLTPTHLGIVMEYAAGGELFERICDAGRFHEDEARYFFQQLVCGVSFCHAMQICHRDLKLENTLLDGSPAPRLKICDFGYSKSSVLHSRPKSTVGTPAYIAPEVLSRREYDGKHADVWSCGVTLYVMLVGGYPFEDTKDPKNFRKTIARIMSVQYKIPEYVHVSQTCRHLLSRIFVADPRKRITMAEIKAHPWFLKNLPRELKEEAYNRRHILDGSSAPRLKICDFGYSKGTEEDGNQEGEEEEYREDEYDRAVREVHTSGDFGMS
>TRIUR3_24695_P1_Tura_1_372
---MEKYEAVRDIGSGNFGVARLMRNRETRELVAVKCIERGHRIDENVYREIINHRSLRHPNIIRFKEVVLTPTNLMIVMEFAAGGELFERICDRGRFSEDEARYFFQQLICGVSYCHHMQICHRDLKLENVLLDGSAAPRLKICDFGYSKSSVLHSRPKSAVGTPAYIAPEVLSRREYDGKLADVWSCGVTLYVMLVGGYPFEDQDDPKNIRKTIQ---------------------------------RITMREIKSHPWFLKNLPRELTETAFRRDNAQEARTMPKSSRP--SYGWGDEGSDDEEEEAEEEEEDEYDKRVKEVHASGELRMS
>TRIUR3_30248_P1_Tura_1_579
GNPLKNYRIGKTLGIGSFGKVKIAEHIKTGHKVAVKILNRRKIKEEKVKREIKILRLFMHPHIIRLYEVIEAPADIYVVMEYVKSGELFDYIVEKGRLQEEEARRFFQQIISGVQYCHRNMVVHRDLKPENLLLDNN--CDVKIADFGLSNVMRDGHFLKTSCGSPNYAAPEVISGKLYAGPEVDVWSCGVILYALLCGTLPFDDE----NIPNLFKKIKGGIYTLPSH--LSGPARDLIPRMLVVDPMKRITIREIREHPWFEAQLPRYLAVPPPDTAQQ-VKKIDEESLVKVISLGFDKNLLVESIHNRLQNEATVAYYLFLDNKSRTTTGYL
>TRIUR3_30393_P1_Tura_1_334
GHDSDRYELVRDIGSGNFGVARLMRDRRTMELVAVKYIERGEKIDENVQREIINHRSLKHPNIIRFKEVILTPTHLAIVMEYASGGELFERICKNIRFSEDEARYFFQQLISGVSYCHSMQVCHRDLKLENTLLDGSPAPRLKICDFGYSKSSVLHSQPKSTVGTPAYIAPEVLLKKEYDGKIADVWSCGVTLYVMVVGAYPFEDPEEPKNFRKTIQRILSVQYSIPDNVDISPECRHLISRIFVGDPAL--------------------------------EPEQRMQTMDEIMSRGFDMDDDMDDLESDSDLDIDSSGEIVYAM---------
>TRIUR3_30613_P1_Tura_1_383
---MERYELLKDIGAGNFGVARLMRNKETKELVAMKYIPRGLKIDENVAREIINHRSLRHPNIIRFKEVVVTPTHLAIVMEYAAGGELFDRICNAGRFSEDEARYFFQQLICGVSYCHFMQICHRDLKLENTLLDGSPAPRLKICDFGYSKSSLLHSKPKSTVGTPAYIAPEVLSRREYDGKTADVWSCGVTLYVMLVGGYPFEDPDDPKNFRKTIGRIMSIQYKIPEYVHVSQDCKQLLASIFVANPAKRITMREIRNHPWFLKNLPRELTEAAYKRDNSEEAQKPPPSTTPVAGFGWAEEDEQEDEEAEEEDEEDEYEKQLNEIFADAHMQIS
>TRIUR3_31197_P1_Tura_1_332
---EERYEALKELGTGNFGVARLVRDKSTKELVAVKYIERGKKIDENVQREIINHRSLRHPNIIRFKEVCVTPTHLAIVMEYAAGGELFERICTAGRFSEDEARYFFQQLLSGVSYCHSMEICHRDLKLENTLLDGSPTPRVKICDFGYSKSALLHSKPKSTVGTPAYIAPEVLSRKEYDGK-----------------------------------RILGVQYSIPDYVRVSSDCRRLLSQIFTADPSKRITIAEIKKLPWYLKSLPKEIAERDRANFKEPEAAAAAQPVEEIMSK----LAELAELQSDDEEEPGAEGETY------------
>TRIUR3_32385_P1_Tura_1_509
SDALKNYNVGRTLGIGTFGKVRIAEHKHTGHKVAIKILNRRQMREEKAKREIKILRLFIHPHIIRLYEVIYTPTDIFVVMEYCKYGELFDCIVEKGRLQEDEARRIFQQIISGVEYCHRNMVAHRDLKPENLLLDSK--YNVKLADFGLSNVMHDGHFLKTSCGSPNYAAPEVISGKLYAGPEVDVWSCGVILYALLCGTLPFDDD----NIPKLFKKIKGGIYILPSH--LSALARDLIPRMLVVDPMKRITIHEIREHPWFQNRLPRYLAVPPPDTAQQ-AKMIDEDTLKEIVNLGYDKDHVCESLCNRLQNEATVAYYLLLDNRFRATSGYL
>Traes_1AL_5FFFBAB47_1_Taes_1_373
--MMDKYEEVRDIGSGNFGVARLMRHRENDGLVAVKLIERGHRIDENVYREIVNHRSLRHPNIIQFIEVILTPTHLAIVMEYAAGGELFDRIVDRGRFSEDEARYFFQQLICGVSYCHHMQICHRDLKLENVLLDGSPAPRLKICDFGYSKSSVLHSRPKSAVGTPAYIAPEVLRRQEYDGKMADVWSCGVTLYVMLVGAYPFEDPDDPKNIKKIIQRIAAVDYTIPDNILISADCRQLISLIFVSNPTKRITMKEIKSHPWFLKNLPRELTEEAYERSSSQDARKKPRSSTS--GYGYADELSDDEKV-EQTDEEDECDKKVREVLESGELDMS
>Traes_1AL_7D6DC73FC_2_Taes_1_452
--------------------------------------------EEKVKREIKILRLFMHPHIIRLYEVIDTPADIYVVMEYVKSGELFDYIVEKGRLQEEEARRFFQQIISGVEYCHRNMVVHRDLKPENLLLDSK--CNVKIADFGLSNVMRDGHFLKTSCGSPNYAAPEVISGKLYAGPEVDVWSCGVILYALLCGTLPFDDE----NIPNLFKKIKGGIYTLPSH--LSPLARDLIPRMLVVDPMKRITIREIREHSWFKARLPRYLAVPPPDTAQQ-VKKLDDETLNDVIKMGFDKNQLTESLQKRLQNEATVAYYLLLDNKLRTTSGYL
>Traes_1AL_E1701918C_1_Taes_1_342
---EERYEALKELGTGNFGVARLVRDKSTKELVAVKYIERGKKIDENVQREIINHRSLRHPNIIRFKEVCVTPTHLAIVMEYAAGGELFERICTAGRFSEDEARYFFQQLLSGVSYCHSMEICHRDLKLENTLLDGSPTPRVKICDFGYSKSALLHSKPKSTVGTPAYIAPEVLSRKEYDGKVADVWSCGVTLYVMLIGSYPFEDPEDPRNFRKTISRILGVQYSIPDYVRVSSDCRRLLSQIFTADPSKRITIAEIKKLPWYLKSLPKEIAERDRANFKEPEAAAAAQPVEEIMSS----LAELAELQSDDEEEE-PGAEGE------------
>Traes_1BL_805626CBB_1_Taes_1_256
----------------------------------------------------------MHPHIIRLYEVIDTPADIYVVMEYVKSGELFDYIVEKGRLQEEEARRFFQQIISGVEYCHRNMVVHRDLKPENLLLDSK--CNVKIADFGLSNVMRDGHFLKTSCGSPNYAAPEVISGKLYAGPEVDVWSCGVILYALLCGTLPFDDE----NIPNLFKKIKGGIYTLPSH--LSPLARDLIPRMLVVDPMKRITIREIREHSWFKARLPRYLAVPPPDTAQQ-VKKLDDETLNDVIKMGFDKNQLTESLQKRLQNEV-------------------
>Traes_1BL_AC5FE4599_1_Taes_1_340
-----------------------MRHRENDGLVAVKLIERGHRIDENVYREIVNHRSLRHPNIIQFIEVILTPTHLAIVMEYAAGGELFDRIVDRGRFSEDETRYFFQQLICGVSYCHHMQICHRDLKLENVLLDGSPAPRLKICDFGYSKSSVLHSRPKSAVGTPAYIAPEVLRRQEYDGKMADVWSCGVTLYVMLVGAYPFEDPDDPKNIKKIIQRIAAVDYNIPDNILISAECRQLISLIFVSNPTKRITMKEIKSHPWFLKNLPRELTEEAYKRSSSQDARKKPRSSTS--GYGYADELSDDEKV-EQNDEEDECDKKVREVLESGELDMS
>Traes_1BL_D20749C1D_1_Taes_1_342
---EERYEALKELGTGNFGVARLVRDKRTKELVAVKYIERGKKIDENVQREIINHRSLRHPNIIRFKEVCVTPTHLAIVMEYAAGGELFERICTAGRFSEDEARYFFQQLLSGVSYCHSMEICHRDLKLENTLLDGSPTPRVKICDFGYSKSALLHSKPKSTVGTPAYIAPEVLSRKEYDGKVADVWSCGVTLYVMLIGSYPFEDPEDPRNFRKTISRILGVQYSIPDYVRVSSDCRRLLSQIFTADPSKRITIAEIKKLPWYLKSLPKEIAERDRANFKEPEAAAAAQPVEEIMSS----LAELAELQSDEEEEE-PGAEGE------------
>Traes_1DL_7F180BC11_1_Taes_1_503
ANPLAGYRIGKTLGIGSFGKVKIAEHIITGHKVAIKILNRRKIKEEKVKREIKILRLFMHPHIIRLYEVIDTPADIYVVMEYVKSGELFDYIVEKGRLQEEEARRFFQQIISGVEYCHRNMVVHRDLKPENLLLDSK--CNVKIADFGLSNVMRDGHFLKTSCGSPNYAAPEVISGKLYAGPEVDVWSCGVILYALLCGTLPFDDE----NIPNLFKKIKGGIYTLPSH--LSPLARDLIPRMLVVDPMKRITIREIREHSWFKARLPRYLAVPPPDTAQQ-VKKLDDETLNDVIKMGFDKNQLTESLQKRLQNEATVAYYLLLDNKLRTTSGYL
>Traes_1DL_E331E6071_2_Taes_1_270
------YEALKELGTGNFGVARLVRDKRTKELVAVKYIERGKKIDENVQREIINHRSLRHPNIIRFKEVCVTPTHLAIVMEYAAGGELFERICTAGRFSEDEARYFFQQLLSGVSYCHSMEICHRDLKLENTLLDGSPTPRVKICDFGYSKSALLHSKPKSTVGTPAYIAPEVLSRKEYDGKVADVWSCGVTLYVMLIGSYPFEDPEDPRNFRKTISRILGVQYSIPDYVRVSSDCRRLLSQIFTADPSKVLLLLILLFFSCLL------VTSKETSDCSKR-----------------------------------------------------
>Traes_2AL_2FF604DA9_2_Taes_1_342
---MDRYEVVRDIGSGNFGVAKLVRDVRTKEHFAVKFIERGHKIDEHVQREIMNHRSLKHPNIIRFKEVVLTPTHLAIVMEYASGGELFQRICNAGRFSEDEGRFFFQQLISGVSYCHSMQVCHRDLKLENTLLDGSVAPRLKICDFGYSKSSVLHSQPKSTVGTPAYIAPEVLSRREYDGKVADVWSCGVTLYVMLVGAYPFEDPDEPRNFRKTITRILSVQYSVPDYVRVSMDCIHLLSRIFVGNPQQRITIPEIKNHPWFLKRLPVEMTDEYQRSMQLADMNTPSQSLEEAMAG--LGSMDLDDIDFDIDIDVESSGDFVCPL---------
>Traes_2AL_C37FA7FDC_1_Taes_1_391
---MEKYEPVREIGSGNFGVAKLMRNRDTRELVAMKFIERGYRIDENVFREIVNHRSLRHPNIIRFKEVVLTPTHLGIVMEYAAGGELFERICDAGRFHEDEARYFFQQLVCGVSFCHAMQICHRDLKLENTLLDGSPAPRLKICDFGYSKSSVLHSRPKSTVGTPAYIAPEVLSRREYDGKHADVWSCGVTLYVMLVGGYPFEDTKDPKNFRKTIARIMSVQYKIPEYVHVSQTCRHLLSRIFVADPRKRITMAEIKAHPWFLKNLPRELKEEAYNRRHVQEAQTVPKPDKPVSGYGWGTEDEGNQEGEEEEYGEDEYDRTVREVHASGDFGMS
>Traes_2AL_E6C281385_1_Taes_1_357
---MERYELLKDIGAGNFGVARLMRNKETKELVAMKYIPRGLKIDENVAREIINHRSLRHPNIIRFKEVVVTPTHLAIVMEYAAGGELFDRICNAGRFSEDEARYFFQQLICGVSYCHFMQICHRDLKLENTLLDGSPAPRLKICDFGYSKSSLLHSKPKSTVGTPAYIAPEVLSRREYDGKTADVWSCGVTLYVMLVGGYPFEDPDDPKNFRKTIGRIMSIQYKIPEYVHVSQDCKQLLASIFVANPAKRITMREIRNHPWFLKNLPRELTEAAYKRDNSEEAQKPPPSTTPVAGFGWAEEDEQEDEEAEEEDEEDEYEKQLNEVRASGEFHIS
>Traes_2AS_A56BC88C0_1_Taes_1_265
-------------------------------------------------------------------------------MEYAAGGELFERICGSGRFSENEARFFFQQLLSGVSYCHSMQICHRDLKLENTLLDGSEAPRLKICDFGYSKSSVLHSQPKSTVGTPAYIAPEVLSRREYDGKVADVWSCGVTLYVMLVGAYPFEDPDEPKNFRKTITRILSVQYSVPDYVRISMECRHLLSRIFVANPEQRITIQEIKNHPWFLKNLPIEMTDEYQMSLHMVGVNAPPQTLEEIMSK--LGSMELDDID-DVDADVEDSGDFVCAL---------
>Traes_2BL_616F08780_1_Taes_1_343
---MDRYEVVRDIGSGNFGVAKLVRDVRTKEHFAVKFIERGHKIDEHVQREIMNHRSLKHPNIIRFKEVVLTPTHLAIVMEYASGGELFQRICNAGRFSEDEGRFFFQQLISGVSYCHSMQVCHRDLKLENTLLDGSVAPRLKICDFGYSKSSVLHSQPKSTVGTPAYIAPEVLSRREYDGKVADVWSCGVTLYVMLVGAYPFEDPDEPRNFRKTISRILSVQYSVPDYVRVSMDCMHLLSRIFIGNPQQRITMPEIKNHPWFLKQLPVEMTDEYQRSMQLADMNTPSQSMEEAMAG--LGSMDLDDIDFDIDIDIENSGDFVCPL---------
>Traes_2BL_A2B17613C_2_Taes_1_394
---MEKYEPVREIGSGNFGVAKLMRNRDTRELVAMKFIERGYRIDENVFREIVNHRSLRHPNIIRFKEVVLTPTHLGIVMEYAAGGELFERICDAGRFHEDEARYFFQQLVCGVSFCHAMQICHRDLKLENTLLDGSPAPRLKICDFGYSKSSVLHSRPKSTVGTPAYIAPEVLSRREYDGKHADVWSCGVTLYVMLVGGYPFEDTKDPKNFRKTIARIMSVQYKIPEYVHVSQTCRHLLSRIFVADPRKRITMAEIKAHPWFLKNLPRELKEEAYNRRHAQEAQTVPKPDKPVSGYGWGTEEDGNQEGEEEEYGEDEYDRTVREVHASGDFGMS
>Traes_2BL_B805C339B_1_Taes_1_337
-----------------------MRNKETKELVAMKYIPRGLKIDENVAREIINHRSLRHPNIIRFKEVVVTPTHLAIVMEYAAGGELFDRICNAGRFSEDEARYFFQQLICGVSYCHFMQICHRDLKLENTLLDGSPAPRLKICDFGYSKSSLLHSKPKSTVGTPAYIAPEVLSRREYDGKTADVWSCGVTLYVMLVGGYPFEDPDDPKNFRKTIGRIMSIQYKIPEYVHVSQDCKQLLASIFVANPAKRITMREIRNHPWFLKNLPRELTEAAYKRDNSEEAQKPPPSTTPVAGFGWAEEDEQEDEEAEEEDEEDEYEKQLNEVRASGEFHIS
>Traes_2BS_9D77461D8_2_Taes_1_353
---MERYEVIKDIGSGNFGVAKLVRDVRTKELFAVKFIERGHKIDENVQREIMNHRSLRHPNIVRFKEVVLTPTHLAIVMEYAAGGELFERICSSGRFSENEARFFFQQLLSGVSYCHSMQICHRDLKLENTLLDGSEAPRLKICDFGYSKSSVLHSQPKSTVGTPAYIAPEVLSRREYDGKVADVWSCGVTLYVMLVGAYPFEDPDEPKNFRKTITRILSVQYAVPDYVRISMECRHLLSRIFVANPEQRITIQEIKNHPWFLKNLPIEMTDEYQMSLHMVGVNAPPQTLEEVMSK--LGSMELDDID-DVDADVEDSGDFVCAL---------
>Traes_2DL_355E90C65_1_Taes_1_357
---MERYELLKDIGAGNFGVARLMRNKETKELVAMKYIPRGLKIDENVAREIINHRSLRHPNIIRFKEVVVTPTHLAIVMEYAAGGELFDRICNAGRFSEDEARYFFQQLICGVSYCHFMQICHRDLKLENTLLDGSPAPRLKICDFGYSKSSLLHSKPKSTVGTPAYIAPEVLSRREYDGKTADVWSCGVTLYVMLVGGYPFEDPDDPKNFRKTIGRIMSIQYKIPEYVHVSQDCKQLLASIFVANPAKRITMREIRNHPWFLKNLPRELTEAAYKRDNSEEAQKPPPSTTPVAGFGWAEEDEQEDEEVEEEDEEDEYEKQLNEVRASGEFHIS
>Traes_2DL_6CD064E13_1_Taes_1_359
---MDRYEVVRDIGSGNFGVAKLVRDVRTKEHFAVKFIERGHKIDEHVQREIMNHRSLKHPNIIRFKEVVLTQTHLAIVMEYASGGELFQRICNAGRFSEDEGRFFFQQLISGVSYCHSMQVCHRDLKLENTLLDGSVAPRLKICDFGYSKSSVLHSQPKSTVGTPAYIAPEVLSRREYDGKVADVWSCGVTLYVMLVGAYPFEDPDEPRNFRKTITRILSVQYSVPDYVRVSMDCIHLLSRIFVGNPQQRITIPEIKNHPWFLKRLPVEMTDEYQRSMHLADMNTPSQSLEEAMAG--LGSMDLDDIDFDIDIDVESSGDFVCPL---------
>Traes_2DS_34BEEC8AB_1_Taes_1_353
---MERYEVIKDIGSGNFGVAKLVRDVRTKELFAVKFIERGHKIDENVQREIMNHRSLRHPNIVRFKEVVLTPTHLAIVMEYAAGGELFERICGSGRFSENEARFFFQQLLSGVSYCHSMQICHRDLKLENTLLDGSEAPRLKICDFGYSKSSVLHSQPKSTVGTPAYIAPEVLSRREYDGKVADVWSCGVTLYVMLVGAYPFEDPDEPKNFRKTITRILSVQYSVPDYVRISMECRHLLSRIFVANPEQRITIQEIKNHPWFLKNLPIEMTDEYQMSLHMVGVNAPPQTLEEIMSK--LGSMELDDID-DVDVDVEDSGDFVCAL---------
>Traes_3AL_3E120EB98_3_Taes_1_290
----------------------------------------------------------------------------MIVMEFAAGGELFERICDRGRFSEDEARYFFQQLICGVSYCHHMQICHRDLKLENVLLDGSAAPRLKICDFGYSKSSVLHSRPKSAVGTPAYIAPEVLSCREYDGKLADVWSCGVTLYVMLVGGYPFEDQDDPKNIRKTIQRIMSVQYTIPDHVHISMECRQLMARIFVNVPSKRITMREIKSHPWFLKNLPRELTETAFRRDNAQEARTMPKSSRP--SYGWGDEGSDDEEEEAEEEEEDEYDKRVKEVHASGELRMS
>Traes_3AL_BC984321A_1_Taes_1_503
GNPLKNYRIGKTLGIGSFGKVKIAEHIKTGHKVAVKILNRRKIKEEKVKREIKILRLFMHPHIIRLYEVIEAPADIYVVMEYVKSGELFDYIVEKGRLQEEEARRFFQQIISGVQYCHRNMVVHRDLKPENLLLDNN--CDVKIADFGLSNVMRDGHFLKTSCGSPNYAAPEVISGKLYAGPEVDVWSCGVILYALLCGTLPFDDE----NIPNLFKKIKGGIYTLPSH--LSGPARDLIPRMLVVDPMKRITIREIREHPWFEAQLPRYLAVPPPDTAQQ-VKKIDEESLVKVISLGFDKNLLVESIHNRLQNEATVAYYLFLDNKSRTTTGYL
>Traes_3DL_116F5A1FE_1_Taes_1_503
GNPLKNYRIGKTLGIGSFGKVKIAEHIKTGHKVAVKILNRRKIKEEKVKREIKILRLFMHPHIIRLYEVIEAPADIYVVMEYVKSGELFDYIVEKGRLQEEEARRFFQQIISGVQYCHRNMVVHRDLKPENLLLDNN--CDVKIADFGLSNVMRDGHFLKTSCGSPNYAAPEVISGKLYAGPEVDVWSCGVILYALLCGTLPFDDE----NIPNLFKKIKGGIYTLPSH--LSGPARDLIPRMLVVDPMKRITIREIREHPWFEAQLPRYLAVPPPDTAQQ-VKKIDEESLVKVISLGFDKNLLVESIHNRLQNEATVAYYLFLDNKSRTTTGYL
>Traes_3DL_5F257C9CD_2_Taes_1_290
----------------------------------------------------------------------------MIVMEFAAGGELFERICDRGRFSEDEARYFFQQLICGVSYCHHMQICHRDLKLENVLLDGSAAPRLKICDFGYSKSSVLHSRPKSAVGTPAYIAPEVLSRREYDGKLADVWSCGVTLYVMLVGGYPFEDQDDPKNIRKTIQRIMSVQYTIPDHVHISMECRQLMARIFVNVPSKRITMREIKSHPWFLKNLPRELTETAFRRDNAQEARTMPKSSRP--SYGWGDEGSDDEEEEVEEEEEDEYDKRVKEVHASGELRMS
>Traes_3DL_84CDD48B8_2_Taes_1_515
SEALKNYNLGKTLGHGTFGKVMIAEHKLTGQKVAIKILNRHQMEVEKAKREIKILRLFIHPHIIRVYEVIETPKDIFVVMEYCQNGELLDYIVEKGRLQEDEARRIFQQIISGVEYCHRNMVVHRDLKPENLLLDSK--YNVKLVDFGLSNVMHDGHFLKTSCGSLNYAAPELISGNLYAGPEVDVWSCGVILYALLCGRVPFEDD----NIPNLIKKIKGGFYILPSY--LSDLAMDLIPRILIVDPMKRITIRGIRDHPWFQNRLPRYLAVPPPNTPQQ-AKMIDKDTLQDIVNLGYDKDHVGGSLCNRLQNEATVAYYLLLDNRFRATSGYL
>Traes_4AL_44E99BA01_1_Taes_1_235
-------------------------------------------------------------------------------MEYASGGELFERICNAGRFSEDEARFFFQQLLSGVSYCHSM-------------------------------SSVLHSQPKSTVGTPAYIAPEVLLKKEYDGKIADVWSCGVTLYVMLVGAYPFEDPDEPKNFRKTIQRILSVQYSIPDYVHISSECRHLIAKIFVGNPATRITIPEIRNHPWFLKNLPADLVDDSTMSSQYEEPEQPMQSMDEIMSRGLDLDDDMDDLDSDADLDVESSGEIVYAM---------
>Traes_4AS_6C6B346BA_2_Taes_1_331
SDALKNYNVGRTLGIGTFGKVRIAEHKHTGHKVAIKILNRRQMREEKAKREIKILRLFIHPHIIRLYEVIYTPTDIFVVMEYCKYGELFDCIVEKGRLQEDEARRIFQQIISGVEYCHRNMVAHHDLKPENLLLDSK--YNVNLADFGLSNVMHDGHFLKTACGSPNYAAPEVISRKLYAGPEADVWSCGVILYALLCGTLPFNDD----NIPKLFKKIKGGIYTLPSH--LSALARDLIPRMLVVDPMKRITIREIREHPWFQNRFPRYLAVPPPDTAQQ-AKMID------------------------------------------------
>Traes_4BL_5910480FE_2_Taes_1_513
SEALKNYNVGRTLGIGTFGKVRIAEHKHTGHKVAIKILNRRQMREEKAKREIKILRLFIHPHIIRLYEVIYTPTDIFVVMEYCKYGELFDCIVEKGRLQEDEARRIFQQIISGVEYCHRNMVAHRDLKPENLLLDSK--YNVKLADFGLSNVMHDGHFLKTSCGSPNYAAPEVISGKLYAGPEVDVWSCGVILYALLCGTLPFDDD----NIPKLFKKIKGGIYILPSH--LSALARDLIPRMLVVDPMKRITIREIREHPWFQNRLPRYLAVPPPDTAQQ-AKMIDEDTLKEIVNLGYDKDHVCESLCNRLQNEATVAYYLLLDNRFRATSGYL
>Traes_4BS_0A234D9E6_1_Taes_1_361
GHDGDRYELVKDIGSGNFGVARLMRNRADGQLVAVKYIERGEKIDENVQREIINHRSLRHPNIIRFKEVILTPTHLAIVMEYASGGELFERICNAGRFSEDEARFFFQQLLSGVSYCHSMQVCHRDLKLENTLLDGSTAPRLKICDFGYSKSSVLHSQPKSTVGTPAYIAPEVLLKKEYDGKIADVWSCGVTLYVMLVGAYPFEDPDEPKNFRKTIQRILSVQYSIPDYVHISAECRDLIAKIFVGNPATRITIPEIRNHPWFLKNLPADLVDDSTMSSQYEEPEQPMQSMDEIMSRGLDLDDDMDDLDSDADLDVESSGEIVYAM---------
>Traes_4DL_D3BCE22E7_2_Taes_1_513
SEALKNYNVGRTLGIGTFGKVRIAEHKHTGHKVAIKILNRRQMREEKAKREIKILRLFIHPHIIRLYEVIYTPTDIFVVMEYCKYGELFDCIVEKGRLQEDEARRIFQQIISGVEYCHRNMVAHRDLKPENLLLDSK--YNVKLADFGLSNVMHDGHFLKTSCGSPNYAAPEVISGKLYAGPEVDVWSCGVILYALLCGTLPFDDD----NIPKLFKKIKGGIYILPSH--LSALARDLIPRMLVVDPMKRITIREIREHPWFQNRLPRYLAVPPPDTAQQ-AKMIDEDTLKEIVNLGYDKAHVCESLCNRLQNEATVAYYLLLDNRFRATSGYL
>Traes_4DS_A5BFD8743_1_Taes_1_361
GHDGDRYELVKDIGSGNFGVARLMRNRADGQLVAVKYIERGEKIDENVQREIINHRSLRHPNIIRFKEVILTPTHLAIVMEYASGGELFERICNAGRFSEDEARFFFQQLLSGVSYCHSMQVCHRDLKLENTLLDGSTAPRLKICDFGYSKSSVLHSQPKSTVGTPAYIAPEVLLKKEYDGKIADVWSCGVTLYVMLVGAYPFEDPDEPKNFRKTIQRILSVQYSIPDYVHISSECRDLIAKIFVGNPATRITIPEIRNHPWFLKNLPADLVDDSTMSSQYEEPEQPMQSMDEIMSRGLDLDDDMDDLDSDADLDVESSGEIVYAM---------
>Traes_5AL_4EE2511FA_2_Taes_1_316
-----------------------------MELVAVKYIERGEKIDENVQREIINHRSLKHPNIIRFKEVILTPTHLAIVMEYASGGELFERICKNIRFSEDEARYFFQQLISGVSYCHSMQVCHRDLKLENTLLDGSPAPRLKICDFGYSKSSVLHSQPKSTVGTPAYIAPEVLLKKEYDGKIADVWSCGVTLYVMVVGAYPFEDPEEPKNFRKTIQRILSVQYSIPDNVDISPECRHLISRIFVGDPALRITIPEIRSHNWFLKNLPADLMDDDSMSSQYEEPEQRMQTMDEIMSRGFDMDDDMDDLESDSDLDIDSSGEIVYAM---------
>Traes_5AS_16B1B6B87_1_Taes_1_318
-----------------------MRNRASGELVAVKYIDRGEKIDENVQREIINHRSLRHPNIIRFKEVILTPTHLAIVMEYASGGELFDRICTAGRFSVDEARFFFQQLISGVSYCHSMQVCHRDLKLENTLLDGSTTPRLKICDFGYSKSSVLHSQPKSTVGTPAYIAPEVLLKKEYDGKIADVWSCGVTLYVMLVGAYPFEDPENPKNFKMTIQKILGVPYSIPDYIHIPMDCRNLLSRIFVANPATRITIPEIKNHPWFLKNLPADLMDGPTV-----XXXXXMQNMNEIMALGLDLDDDMDDLDSDLDIDMDSSGEIVYAM---------
>Traes_5BL_2D13CB817_1_Taes_1_366
GHDSDRYELVRDIGSGNFGVARLMRDRRTMELVAVKYIERGEKIDENVQREIINHRSLKHPNIIRFKEVILTPTHLAIVMEYASGGELFERICKNIRFSEDEARYFFQQLISGVSYCHSMQVCHRDLKLENTLLDGSPAPRLKICDFGYSKSSVLHSQPKSTVGTPAYIAPEVLLKKEYDGKIADVWSCGVTLYVMVVGAYPFEDPEEPKNFRKTIQRILSVQYSIPDNVDISPECRHLISRIFVGDPALRITIPEIRSHNWFLKNLPADLMDDDSMSSQYEEPEQRMQTMDEIMSRGFDMDDDMDDLESDSDLDIDSSGEIVYAM---------
>Traes_5BS_78EC147D8_2_Taes_1_363
GLDGDRYELVRSIGSGNFGVARLMRNRASGELVAVKYIDRGEKIDENVQREIINHRSLRHPNIIRFKEVILTPTHLAIVMEYASGGELFERICTAGRFSVDEARFFFQQLISGVSYCHSMQVCHRDLKLENTLLDGSTTPRLKICDFGYSKSSVLHSQPKSTVGTPAYIAPEVLLKKEYDGKIADVWSCGVTLYVMLVGAYPFEDPENPKNFKMTIQKILGVQYSIPDYIHIPMDCRNLLSRIFVANPATRITIPEIKNHPWFLKNLPADLMDGPTASNQYEEPDQPMQNMNEIMALGLDLDDDMDDLDSDLDIDMDSSGEIVYAM---------
>Traes_5DL_EFDDC1FFB_1_Taes_1_303
------------------------------------------MIDENVQREIINHRSLKHPNIIRFKEVILTPTHLAIVMEYASGGELFERICKNIRFSEDEARYFFQQLISGVSYCHSMQVCHRDLKLENTLLDGSPAPRLKICDFGYSKSSVLHSQPKSTVGTPAYIAPEVLLKKEYDGKIADVWSCGVTLYVMVVGAYPFEDPEEPKNFRKTIQRILSVQYSIPDNVDISPECRHLISRIFVGDPALRITIPEIRSHNWFLKNLPADLMDDDSMSSQYEEPEQRMQTMDEIMSRGFDMDDDMDDLESDSDLDIDSSGEIVYAM---------
>Traes_5DS_4ABE4DD6F_2_Taes_1_364
GLDGDRYELVRSIGSGNFGVARLMRNRASGELVAVKYIDRGEKIDENVQREIINHRSLRHPNIIRFKEVILTPTHLAIVMEYASGGELFERICTAGRFSVDEARFFFQQLISGVSYCHSMQVCHRDLKLENTLLDGSTTPRLKICDFGYSKSSVLHSQPKSTVGTPAYIAPEVLLKKEYDGKIADVWSCGVTLYVMLVGAYPFEDPENPKNFKVTIQKILGVQYSIPDYIHIPMDCRNLLSRIFVANPATRITIPEIKNHPWFLKNLPADLMDGPTVSNQYEEPDQPMQNMNEIMALGLDLDDDMDDLDSDLDIDMDSSGEIVYAM---------
>Traes_7AL_013624ECB_2_Taes_1_344
---MDKYTGIP--G------SDVLRSRADGQLVAVTYIPRGEQVDEAVRREIIRHRSLRHPSVVRLRELVLTPTHLAVVSEHAP--DLRRRPVQRGRGAPGQARVLFRQLVSGVSYCHSMQVCHRDLKLENILLDGSCAPRLKICGPGVSKRQSQPGAPRASDQTRVYIAPEVFQQREYDGKIVDVWSCGVTLYAMLVGAYPFQCPDDPINFRKIIQRIQSVEYSVPDDLHISAEWRDLISKIFVADPAARITVPEIRNHPWFFKNFPAD---DSTMST--EEAEQPTQSMDEMM----------------YLLPMT------------------
>Traes_7DL_671DB4DA4_1_Taes_1_311
---MDNYTGIP--G------SDVLRSRADSQLVAVTYIPRGEQVDEAVRREILRHRSLRHPSVVRLRELVLTPTHLAVVSEHAP--DLHRRVRDAGRFSEDEARLLFRQLVSGVSYCHSMQVCHRDLKLENILLDGSCAPRLKICGPGVSKRQSQPGAPRASDQTRVYIAPEVFQQREYDGKIADVWSCGMTLYAMLVGAYPFQCPDDPINFRKIIQRIQSVEYSVPDDLHISAECRDLISKIFVADPAARITVPEIRNHPWFLMNLPAD---DSTMST--EEAEQPVQSMDEIM----DTGDDMEEVDSDPCIDITTC----------------
>VIT_02s0236g00130_t01_Vvin_1_340
---EERYDALKELGSGNFGVARLVRDKKTKELVAVKYIERGKKIDENVQREIINHRSLRHPNIVRFKEVLLTPTHLAIVMEYAAGGELFERICNAGRFSEDEARFFFQQLISGVSYCHSMEICHRDLKLENTLLDGSPMPRLKICDFGYSKSALLHSQPKSAVGTPAYIAPEVLSRKEYDGKIADVWSCGVTLYVMLVGAYPFEDPEDPRNFRKTIGRIMSVQYSIPDYVHVSAECRQLLSRIFVANPAKRITIPEIKQHPWFLKNFPKELIEGEKTNYGELHHDQLVQSVEEIMSK--DGALDSDDLEADLESEIDVSGEFMAPV---------
>VIT_03s0063g01080_t01_Vvin_1_363
GHDSDRYELVRDIGSGNFGVARLMRDKQTGELVAVKYIERGEKIDENVQREIINHRSLRHPNIVRFKEVILTPTHLAIVMEYASGGELFERICNAGRFSEDEARFFFQQLVSGVSYCHAMQVCHRDLKLENTLLDGSPAPRLKICDFGYSKSSVLHSQPKSTVGTPAYIAPEVLLKKEYDGKIADVWSCGVTLYVMLVGAYPFEDPEEPKNFHKTIQRILKVQYSIPDYVHISPECRHLISRIFVADPATRITIAEIRNHEWFLKNLPADLMDETKMDNQYEEPEQPMQSIDEIMTQSLDIDDEMEDLETDPDLDIDSSGEIVYAM---------
>VIT_07s0031g03210_t01_Vvin_1_355
---MEKYEMVKDLGSGNFGVARLMRVKETKELVAMKFIERGHKIDENVAREIINHRSLRHPNIIRFKEVVLTPTHLGIVMEYAAGGELFERICNAGRFSEDEARYFFQQLISGVSYCHSMQICHRDLKLENTLLDGSPAPRLKICDFGYSKSSLLHSRPKSTVGTPAYIAPEVLSRREYDGKLADVWSCGVTLYVMLVGAYPFEDPDDPKNFRKTIGRIMAVQYKIPEYVHISQDCKQLLSRIFVANSSRRITIKEIKNHPWFLKNLPRELTESTYQRDN-GEARIRCPSSRSIGGFGWGAEEGKGGDLEEEIEEEDEYDKRVREVHASGEFHVS
>VIT_07s0191g00070_t01_Vvin_1_338
---MERYEILKDIGSGNFGVAKLVRDKWSGELYAVKYIERGQKIDEHVQREIMNHRSLKHPNIVRFKEVLLTPTHLAIVMEYAAGGELFERICNAGRFSEDEARYFFQQLISGVSYCHSMQICHRDLKLENTLLDGSPAPRLKICDFGYSKSSVLHSQPKSTVGTPAYIAPEVLSRKEYDGKIADVWSCGVTLYVMLVGAYPFEDPDDPRNFRKTIARILSVHYSIPDYVRVSMECKHLLSRIFVANPEKRITIPEIQNHPWFIRNLPIEFMQGGEASAQTDYVNDPSQSIDDIVPK--GASMDLDDLDEDALDDIEASGDFVCAL---------
>VIT_07s0197g00080_t01_Vvin_1_361
GHDSDRYDFVRDIGSGNFGIARLMRDKLTKELVAVKYIERGDKIDENVQREIINHRSLRHPNIVRFKEVILTPTHLAIVMEYAAGGELFERICKAGRFIEDEARFFFQQLISGVSYCHAMQICHRDLKLENTLLDGSPAPRLKICDFGYSKSSVLHSQPKSTVGTPAYIAPEVLMRQEYDGKIADVWSCGVTLYVMLVGAYPFEDPDEPKDFRKTIQRILSVQYSIPSSVQISTECHHLISRIFVADPGARITIPEIKNHEWFLKNLPADLMDEKTIGNQFEEPDQPMQSHDEIMVYGLDMDDDM-DLENDSDIDVDSSGEVVYAM---------
>VIT_08s0040g00720_t01_Vvin_1_547
QKTLGNYRLGKTLGIGAFGKVKVALHTTTKLKVAIKILDRQSIDADRVKREINILRLFSHPHIVRLYEVIETRTKIYVVMEYMNSGELFDYITENDRLQEDEARHFFQQIISGVECCHVNMVVHRDLKPENLLLDTK--RNVKVADFGLSNVMRDGHFLKTSCGSPNYAAPEVISEQLYSGPEVDVWSCGVILFALLCGRLPFDAD----SLSGLYAKIKSGIYTFPNH--LSRAARDLIARILVVDPIKRISIPEIRRHPWFQQHLPKYIALRTIDAIYT-TNKVDEEIVQQVVKIGFDINEVIQSLQNRLQNEATVAYHLLLDNHFRIHCSYL
>VIT_12s0035g00310_t01_Vvin_1_356
---MEKYELVKDIGSGNFGVARLMRNKETKELVAMKYIERGQKIDENVAREIINHRSLRHPNIIRFKEVVLTPTHLAIVMEYAAGGELFERICNAGRFSEDEARYFFQQLISGVSYCHSMQICHRDLKLENTLLDGSPAPRLKICDFGYSKSSLLHSRPKSTVGTPAYIAPEVLSRREYDGKLADVWSCGVTLYVMLVGAYPFEDQEDPKNFRKTISRIMAVQYKIPDYVHISQDCRHLLARIFVANPSRRVTIKDIKNHPWFLKNLPRELTEAAYRREN-DEAKTPPPVSRSIGGFGWGGEEEEEEEE-TEEEEEDEYEKQVKEAHASGEVHVS
>VIT_14s0108g01230_t01_Vvin_1_514
DMFLSNYKLGKTLGIGSFGKVKIAEHALTGHKVAIKILNRRKIKEEKVRREIKILRLFMHPHIIRLYEVIETPSDIFVVMEYVKSGELFDYIVEKGRLQEEEARNFFQQIISGVEYCHRNMVVHRDLKPENLLLDSK--CNVKIADFGLSNIMRDGHFLKTSCGSPNYAAPEVISGRLYAGPEVDVWSCGVILYALLCGTLPFDDE----NIPNLFKKIKGGIYTLPSH--LSTGARDLIPRMLIVDPMKRMTIPEIRQHPWFQAHLPRYLAVPPPDTIQQ-AKKIDEEILQEVVKMGFDRNLLVESLRNRVQNDATVAYYLLLDNRFRVSSGYL
>VIT_18s0001g06310_t01_Vvin_1_335
---MERYEIIKDIGSGNFGVARLVSDKRTRELFAVKFIERGQKIDEHVQREIMNHRSLMHPNIVRFKEVLLTPTHLAIVMEYAAGGELFGRICNAGRFSEDEARFFFQQLISGVSYCHSMRICHRDLKLENTLLDGSTAPRVKICDFGYSKSSVLHSQPKSTVGTPAYIAPEVLSRKEYDGKLSDVWSCGVTLYVMLVGAYPFEDPDDPRNFRKTIGRILSVHYSIPDYVRVSIECRHLLSRVFVANPDKRITIPEIKTHPWFLKNLPIEMMDGG--SWQKNDVNNPSQSVEEILRK--EGSMDLDDIDAD--EDIETSGDFVCPL---------
>YDR477W_Scer_1_633
GAHIGNYQIVKTLGEGSFGKVKLAYHTTTGQKVALKIINKKVLAQGRIEREISYLRLLRHPHIIKLYDVIKSKDEIIMVIEYAG-NELFDYIVQRDKMSEQEARRFFQQIISAVEYCHRHKIVHRDLKPENLLLDEH--LNVKIADFGLSNIMTDGNFLKTSCGSPNYAAPEVISGKLYAGPEVDVWSCGVILYVMLCRRLPFDDE----SIPVLFKNISNGVYTLPKF--LSPGAAGLIKRMLIVNPLNRISIHEIMQDDWFKVDLPEYLLPPDSSPDND---EIDDNLVNILSTMGYEKDEIYESLESSEDTEIRDAYMLIKENKSLIKDMKA
>fgenesh1_pg_C_scaffold_7000184_Alyr_1_350
---MERYDILRDLGSGNFGVAKLVREKANGEFYAVKYIERGIKIDEHVQREIINHRDLKHPNIIRFKEVFVTPTHLAIVMEYAAGGELFERICSAGRFSEDEARYYFKQLISGVSYCHAMQICHRDLKLENTLLDGSPSSQLKICDFGYSKSSVLHSQPKSTVGTPAYVAPEVLSRKEYNGKIADVWSCGVTLYVMLVGAYPFEDPEDPRNIRKTIQRILSVHYTIPDYVRISSECKHLLSRIFVADPDKRITVPEIEKHPWFLKDMPPEEVKDNGVEDEEAAEEKCRQSVEEIVMN--DGSIDLDDID-DADDDEERNGDFVCAL---------
>fgenesh1_pm_C_scaffold_3000097_Alyr_1_509
ESILPNYKLGRTLGIGSFGRVKIAEHALTGHKVAIKILNRRKIKEEKVRREIKILRLFMHPHIIRLYEVIETPTDIYLVMEYVNSGELFDYIVEKGRLQEDEARNFFQQIISGVEYCHRNMVVHRDLKPENLLLDSK--CNVKIADFGLSNIMRDGHFLKTSCGSPNYAAPEVISGKLYAGPEVDVWSCGVILYALLCGTLPFDDE----NIPNLFKKIKGGIYTLPSH--LSAGARDLIPRMLVVDPMKRVSIPEIRQHPWFQAHLPRYLAVPPPDTVQQ-AKKIDEEILQEVINMGFDRNHLIESLRNRTQNDGTVTYYLILDNRFRASSGYL
>fgenesh1_pm_C_scaffold_7002776_Alyr_1_491
VSILPNYKIGKTLGHGSFAKVKLALHVATGHKVAIKILNRAKIKEIKVQREIKILRLLMHPHIIRQYEVIETPDNIYVVMEYVKSGELFDYIIEKGRLQEDEARHLFQQIISGVEYCHRNMIVHRDLKPENMLLDSK--CNIKIVDFGLSNVMHDGHFLKTSCGSPNYAAPEVISGKPYSGPEVDIWSCGVILYALLCGTLPFDDE----NIPTLFDKIKKGMYTLPDH--LSYVARDLIPRMLMVDPLMRISITEIRQHPWFNNHVPLYLYMPPLDTIEE-AKKIDEEIIQKVVNIGFDRNQVVESLVNRIQNEATIAYHLILDNRNQNPNDPF
>fgenesh2_kg_2__367__AT1G60940_1_Alyr_1_352
---MDKYELVKDIGAGNFGVARLMRVKNSKELVAMKYIERGPKIDENVAREIINHRSLRHPNIIRFKEVVLTPTHIAIAMEFAAGGELFERICSAGRFSEDEARYFFQQLISGVSYCHAMQICHRDLKLENTLLDGSPAPLLKICDFGYSKSSLLHSMPKSTVGTPAYIAPEVLSRGEYDGKMADVWSCGVTLYVMLVGAYPFEDQEDPKNFKKTIQRIMAVKYKIPDYVHISQDCKHLLSRIFVANSNKRIKIAEIKKHPWFLKNLPRELTETAFSKEN-EEAKTPAPVSRSIGAFGWGGEEDAEG---VKEVEEDEYDKTVKQVHASGEVRVS
>fgenesh2_kg_4__234__AT2G23030_1_Alyr_1_334
---MEKYEMVKDLGFGNFGLARLMRNKQTNELVAVKFIDRGYKIDENVAREIINHRALNHPN-----SVVLTPTHLGIVMEYAAGGELFDRISSAGRFSEAEARYFFQQLICGVHYLHAMKICHRDLKLENTLLDGSPAPRLKICDFGYSKSSVLHSNPKSTVGTPAYIAPEVFCRSEYDGKSVDVWSCGVALYVMLVGAYPFEDPKDPRNFRKTVQKIMAVQYKIPGYVHISEDCRKLLSRIFVANPLHRSTLKEIKSHAWFVKNLPRELKESAYQRNVNGEARTIPNLSRPVESLGPGKIDDE--EEANDEEWYDDYA---------------
>fgenesh2_kg_5__1391__AT3G50500_1_Alyr_1_353
-HDSDRYDFVKDIGSGNFGVARLMTDRVTKELVAVKYIERGEKIDENVQREIINHRSLRHPNIVRFKEVILTPTHLAIVMEYAAGGELYERICVAGRFSEDEARFFFQQLISGVSYCHAMQICHRDLKLENTLLDGSPAPRLKICDFGYSKSSVLHSQPKSTVGTPAYIAPEILLRQEYDGKLADVWSCGVTLYVMLVGAYPFEDPQEPRDYRKTIQRILSVTYSIPEDLHLSPECRHLISRIFVADPATRITIPEITSDKWFLKNLPGDLMDENRMGSQFQEPEQPMQSLDTIMNRNLDLDDDMDDFDSESEIDVDSSGEIVYAL---------
>fgenesh2_kg_5__675__AT3G29160_2_Alyr_1_512
ESILPNYKLGKTLGIGSFGKVKIAEHVVTGHKVAIKILNRRKIKEEKVRREIKILRLFMHPHIIRQYEVIETPSDIYVVMEYVKSGELFDYIVEKGRLQEDEARNFFQQIISGVEYCHRNMVVHRDLKPENLLLDSR--CNIKIADFGLSNVMRDGHFLKTSCGSPNYAAPEVISGKLYAGPEVDVWSCGVILYALLCGTLPFDDE----NIPNLFKKIKGGIYTLPSH--LSSEARDLIPRMLIVEPVKRITIPEIRQHRWFQTHLPRYLAVSPPDTVEQ-AKKINEEIIQEVVNMGFDRNQVLESLRNRIQNDATVTYYLLLDNRFRVPSGYL
>fgenesh2_kg_7__713__AT4G33950_1_Alyr_1_362
GHDSDRYELVKDIGSGNFGVARLMRDKQSNELVAVKYIERGEKIDENVKREIINHRSLRHPNIVRFKEVILTPTHLAIVMEYASGGELFERICNAGRFSEDEARFFFQQLISGVSYCHAMQVCHRDLKLENTLLDGSPAPRLKICDFGYSKSSVLHSQPKSTVGTPAYIAPEVLLKKEYDGKVADVWSCGVTLYVMLVGAYPFEDPEEPKNFRKTIHRILNVQYAIPDYVHISPECRHLISRIFVADPAKRISIPEIRNHEWFLKNLPADLMNDNTMNSQYDESDQPGQSIEEIMTQSLDIDDDMEDLESDLDLDIDSSGEIVYAM---------
>scaffold_101184_1_Alyr_1_364
---MDKYELVKDIGAGNFGVARLMKVKNSKELVAMKYIERGPKIDENVAREIINHRSLRHPNIIRFKEVVLTPTHLAIAMEYAAGGELFERICSAGRFSEDEARYFFQQLISGVSYCHAMQICHRDLKLENTLLDGSPAPRLKICDFGYSKSSLLHSRPKSTVGTPAYIAPEVLSRREYDGKMADVWSCGVTLYVMLVGAYPFEDQEDPKNFRKTIQKIMAVQYKIPDYVHISQDCKNLLSRIFVANSLKRITIAEIKKHPWFLKNLPRELTETAFKKEN-ADAKTPPPISRSIGGFGWGGNGDGEGEEEEEEDDEDEYDKTVKEVHASGEVRIS
>scaffold_600896_1_Alyr_1_351
---MDKYDIVKDLGAGNFGVARLLRHKDTKELVAMKYIERGRKIDENVAREIINHRSLKHPNIIRFKEVILTPTHLAIVMEYASGGELFDRICTAGRFSEAEARYFFQQLICGVDYCHSLQICHRDLKLENTLLDGSPAPLLKICDFGYSKSSILHSRPKSTVGTPAYIAPEVLSRREYDGKHADVWSCGVTLYVMLVGAYPFEDPNDPKNFRKTIQRIMAVQYKIPDYVHISQECKHLLSRIFVTNSAKRITLKEIKNHPWYLKNLPKELLESAYKRDT-GEARNPAPSTSAVKSSGSGAEEEEE-EA--EEDEEDEYEKHVKEAQSCQEPHKD
>scaffold_803059_1_Alyr_1_356
---MDKYEVVKDLGAGNFGVARLLRHKETKELVAMKYIERGRKIDENVAREIINHRSLRHPNIIRFKEVVLTPTHLAIVMEYASGGELFERICNAGRFSEAEARYFFQQLICGVDYCHSLQICHRDLKLENTLLDGSPAPLLKICDFGYSKSSLLHSRPKSTVGTPAYIAPEVLSRREYDGKHADVWSCGVTLYVMLVGGYPFEDPDDPRNFRKTIQRIMAVQYKIPDYVHISLECKHLLSRIFVTNSAKRITLKEIKKHPWYLKNLPKELTESAYKRET-GEARSPAPSSNAVKGFDEDEEDVEDEEEEEEEEEEDEYEKHVKEAHSCQDPPKA
>scaffold_803430_1_Alyr_1_361
THDSDRYDFVKDIGSGNFGVARLMRDKLTKELVAVKYIERGDKIDENVQREIINHRSLRHPNIVRFKEVILTPTHLAIIMEYASGGELYERICNAGRFNEDEARFFFQQLISGVSYCHAMQICHRDLKLENTLLDGSPAPRLKICDFGYSKSSVLHSQPKSTVGTPAYIAPEVLLRQEYDGKIADVWSCGVTLYVMLVGAYPFEDPDEPRDYRKTIQRILSVKYSIPDDIRISPDCCHLISRIFVADPATRISIPEIKTHNWFLKNLPADLMNESNTGSQFQEPEQPMQSLDTIMNRNLDLDDDMDDFDSESEIDIDSSGEIVYAL---------
