# Supplementary material for: Evolutionary Analysis of Snf1-Related Protein Kinase2 (SnRK2) and Calcium Sensor (SCS) Gene Lineages, and Dimerization of Rice Homologs, Suggest Deep Biochemical Conservation across Angiosperms
Source: Front Plant Sci. 2017 Apr 5;8:395. doi: 10.3389/fpls.2017.00395 (PMC5381359; doi:10.3389/fpls.2017.00395)
Supplement: Supplementary file 5 [file DataSheet3.FASTA]

>EFJ19433Selaginella_moellendorffii
MAT----------------------------------------------------------------------------------------------------------------------------------------------------------------------------------------------------------------------------------------------------------------------------------QQQQR--------------EDEIV----------------------------------------------------------------------------------------------------------------------------------GMGNDGVVDGSSIKALVEDKTAFARFVDGKFSALDASHTGDLTPQELKPAVLGIGG-----ALGLPPQGS--SPDTDPIYDQV-MESFL--DGRAKKVSKEKFAVVLREILLGLADGL-EREPINISL-DGSKLREYARHPDAEISAVNAFVENDLESTGKVKASVLRDALKRLSVDHGAPPYGEASL--PVVDAALSRS---GVNEDALIDQNEYVALFKKVLLEMSTIMSEKPLTVAHVRKKFDGQSVKAFLSDKKASKKVISEAWKTLPKEKNGSI--KKDDFIFGLDFVSPRAGLPPLGA-IEEMDSEIIGALKMM--DNGGAASHKNHHENLI-DREMFEQYLRQVLGSMMLQLEGKPIVIQS-SAIV-SGAQAGNPAAIF----------------------------------------------
>PP1S218100V61Physcomitrella_patens
MA-------------------------------------------------------------------------------------------------------------------------------------------------------------------------------------------------------------------------------------------------------------------------------------------------------------------------------------------------------------------------------------------------------------------------------------------------ETLMDGRSLKKFVENDQLWSKFVDEKFAKLDKGHTGKLKHSDLEPAISGVGK-----ALGMPPMGK--DPEADHIYSEM-FGEFT--RSG-EGVTKETFSTVMRDILLGLGDGL-EREPIAISRLNGSKLEQWARSPEFEIEAVAAFGAIDTDVSGHVKAGTIKKAMGRISVDQGMPPQSDGSV-SGYIDRAFQEV---GINVKQDLDQFQFVDVYRKVALAVARQMQNKPLTVAHTEKIFDGKLIGTLLKDKAALDLALELAWEIMPKTSNGSA--PKSYLRVGLDTLAPHAGLPPVGA-VPEMDSVVNESFKMI--DDDAV--------GRV-DKPEFDKCMLEVLGGIMLQLEGKPIGVRS-SGVVPPERENSLNSGMP---------------------------------------------F
>GSMUA_Achr5P04060_001Musa_acuminata_subsp_malaccensis
MAS-----------------------------------------------------------GR-------WF------------------------------------------------------------------GRRNK----------SGGG--------KG-------------------------------------------------------------------------------------------------------------KE--------------------------------------------------------------------------------------------------------------------------------------------------------ETRKAVVLDGSDIKELVEDEATFSGFVESKFRELDVDGDGRLSVKELQPAVSDIGA-----AIGLPAPGS--SPKSDHIYSEV-LSEFT--HGKQEEVSKSEFKEVLSDILLG-AAGL-NRDPIVILRIDGEDLKEFVESPMFETEAISMFSGTESA-HASLR-KCLTTALQQLTVDHGMPPASDSWVITNIVEPSFQSF--SSDLLEQPASQDI-LENFKKLLGNVIRRLQEHPVIVAHSENTFDGSGIKRLLSNKFELDKLLDSVWRDLPKDHNQQT--SKEYLRIALDRMAASASLPPYSA-VDQVDVIINEAIGMV--KGDDG--------KIV-EEAGFKRTLTEILGSIMLQLEGNPVFVST-NSVV-HEPLAASSTVLP---STSIST-------------EVNE--------------------
>GSMUA_Achr5P04060
MAS-----------------------------------------------------------GR-------WF------------------------------------------------------------------GRRNK----------SGGG--------KG-------------------------------------------------------------------------------------------------------------KE--------------------------------------------------------------------------------------------------------------------------------------------------------ETRKAVVLDGSDIKELVEDEATFSGFVESKFRELDVDGDGRLSVKELQPAVSDIGA-----AIGLPAPGS--SPKSDHIYSEV-LSEFT--HGKQEEVSKSEFKEVLSDILLGMAAGL-NRDPIVILRIDGEDLKEFVESPMFETEAISMFSGTESA-HASLR-KCLTTALQQLTVDHGMPPASDSWVITNIVEPSFQSF--SSDLLEQPASQDI-LENFKKLLGNVIRRLQEHPVIVAHSENTFDGSGIKRLLSNKFELDKLLDSVWRDLPKDHNQQT--SKEYLRIALDRMAASASLPPYSA-VDQVDVIINEAIGMV--KGDDG--------KIV-EEAGFKRTLTEILGSIMLQLEGNPVFVST-NSVV-HEPLAASSTVLP---STSIST-------------EVNE--------------------
>OsI32
MAS-----------------------------------------------------------GK------------------------------------------------------------------------------------------MENGQQQ----QQQQQQ----------------------------------------------------------------------------------------------------------QEVRR-----------------------------------------------------------------------------------------------------------------------------------------------------RRNGEVVVDGSEILQLVENKEAFGKFVEQKFRLLDGDGDGRLSVRELQPAVADIGA-----AIGLPARGS--SAQADHIYSEV-LNEFT--KGKKESVSKSEFQRVLSDILLGMAAGL-KRDPIVILRINGEDLNEFVESPRYEPEMAAIFSQVESG-NSTLQ-QCMLAAIRQLTVDHGMPPASDSWVMENIIEPALQEL--RGDNLEQPVTQEVFFQEFRKFLAILTQRLQGHPVIVAHTENTFDGNGIKKLLSNKLELDKLLDCVWRGVPKE-KDRT--AKQYIRVAFDRMADSINLPPYGA-VEQVDAVVDEAFKMA--KAEDG--------KAV-DETEFKKLLTEILGAVMLQLDGNPISVST-NSVL-HEPMSTSSTLLS---PSPPSPMVS----------SPSE--------------------
>Os951
MAS-----------------------------------------------------------GK------------------------------------------------------------------------------------------MENG--------QQQQQ----------------------------------------------------------------------------------------------------------QEVRR-----------------------------------------------------------------------------------------------------------------------------------------------------RRNGEVVVDGSEILQLVENKEAFGKFVEQKFRLLDADGDGRLSVRELQPAVADIGA-----AIGLPARGS--SAQADHIYSEV-LNEFT--KGKKESVSKSEFQRVLSDILLGMAAGL-KRDPIVILRINGEDLNEFVESPRYEPEMAAIFSQVESG-NSTLQ-QCMLAAIRQLTVDHGMPPASDSWVMENIIEPALQEL--RGDNLEQPVTQEVFFQEFRKFLAILTQRLQGHPVIVAHTENTFDGNGIKKLLSNKLELDKLLDCVWRGVPKE-KDRT--AKQYIRVAFDRMADSINLPPYGA-VEQVDAVVDEA-KMA--KAEDG--------KAV-DETEFKKLLTEILGAVMLQLDGNPISVST-NSVL-HEPMSTSSTLLS---PSPPSPMVS----------SPSE--------------------
>OS10T01772
MAS-----------------------------------------------------------GK------------------------------------------------------------------------------------------MENG--------QQQQQ----------------------------------------------------------------------------------------------------------QEVRR-----------------------------------------------------------------------------------------------------------------------------------------------------RRNGEVVVDGSEILQLVENKEAFGKFVEQKFRLLDADGDGRLSVRELQPAVADIGA-----AIGLPARGS--SAQADHIYSEV-LNEFT--KGKKESVSKSEFQRVLSDILLGMAAGL-KRDPIVILRINGEDLNEFVESPRYEPEMAAIFSQVESG-NSTLQ-QCMLAAIRQLTVDHGMPPASDSWVMENIIEPALQEL--HGDNLEQPVTQEVFFQEFRKFLAILTQRLQGHPVIVAHTENTFDGNGIKKLLSNKLELDKLLDCVWRGVPKE-KDRT--AKQYIRVAFDRMADSINLPPYGA-VEQVDAVVDEAFKMA--KAEDG--------KAV-DETEFKKLLTEILGAVMLQLDGNPISVST-NSVL-HEPMSTSSTLLS---PSPPSPMVS----------SPSE--------------------
>Traes_2BL
MQS----------------------------------------------------------------------------------------------------------------------------------------------------------G--------QQ-------------------------------------------------------------------------------------------------------------QA--------------------------------------------------------------------------------------------------------------------------------------------------------RRKNAQVLDGSDIRELVESKEAFAKFVENKFRHLDADGDGRLSLTELQPAVADIGA-----AIGLPARGS--SAQADHIYSEV-LNEFT--HGKQDSVSKPEFQHVLSDILLGMAAGL-KRDPIMILRMDGEDLNEFVESTAYEAEAVAIFSQIESG-NASLR-QCLPAALRQLTVDHGMPPASDSLVMEKVIEPALQEL--PADQLDRPASQEVFFQEFKKYLGVIARRLQERPIIVAHTENTFDGAGIRKILSNKFEFEKLLDSVWVDVPKEHKDRT--SKKYLRVALDKLAASVNLPPYGA-VDQVDAVVNEAFKMA--NADDG--------KAV-NEAEFKKLLTEILGAVMLQLDGNAIAVST-NTVL-HEPMSTSSTLLS---PSPLSPTVS----------SPSE--------------------
>Traes_2DL
MQS----------------------------------------------------------------------------------------------------------------------------------------------------------A--------QQ-------------------------------------------------------------------------------------------------------------KA--------------------------------------------------------------------------------------------------------------------------------------------------------RRKNAQVLDGSDIRELVENEGAFAKFVENKFRHLDADGDGRLSLRELQPAVADIGA-----AIGLPAKGS--SAQADHIYSEV-LNEFT--HGKQDSVSKPEFQHVLSDILLGMAAGL-KRDPIMILRMEGEDLNEFVESTAYEAEAVAIFSQIESG-NASLR-QCLPAALRQLTVDHGMPPASDSLVMEKVVEPALQEL--PADQLDRTASQEIFFQEFKKYLGVIARRLQECPVIVAHTENTFDGAGIRKILSNKFEFDKLLDSVWGDVPKEHKDRT--SKKYLRVALDKLAASVNLPPYGA-VDQVDVVVNEAFKMA--NADDG--------KEV-DEAEFKKLLTEILGAVMLQLDGNAIAVST-NTVL-HEPMSTSSTLLS---PSPSPPTVS----------PPSE--------------------
>TtEMT24814
MQS----------------------------------------------------------------------------------------------------------------------------------------------------------A--------QQ-------------------------------------------------------------------------------------------------------------KA--------------------------------------------------------------------------------------------------------------------------------------------------------RRKNAQVLDGSDIRELVENEGAFAKFVENKFRHLDADGDGRLSLRELQPAVADIGA-----AIGLPAKGS--SAQADHIYSEV-LNEFT--HGKQDSVSKPEFQHVLSDILLGMAAGL-KRDPIMILRMDGEDLNEFVESTAYEAEAVAIFSQIESG-NASLR-QCLPAALRQLTVDHGMPPASDSLVMEKVVEPALQEL--PADQLDRTASQEIFFQEFKKYLGVIARRLQECPVIVAHTENTFDGAGIRKILSNKFEFDKLLDSVWGDVPKEHKDRT--SKKYLRVALDKLAASVNLPPYGA-VDQVDVVVNEAFKMA--NADDG--------KEV-DEAEFKKLLTEILGAVMLQLDGNAIAVST-NTVL-HEPMSTSSTLLS---PSPSPPTVS----------PPSE--------------------
>Traes_2AL
MQS----------------------------------------------------------------------------------------------------------------------------------------------------------G--------QQ-------------------------------------------------------------------------------------------------------------QA--------------------------------------------------------------------------------------------------------------------------------------------------------RRKNAQVLDGSDIRELVENEGAFAKFVENKFRHLDADGDGRLSLRELQPAVADIGA-----AIGLPARGS--SAQADHIYSEV-LNEFT--HGKQDSVSKPEFQHVLSDILLGMAAGL-KRDPIMILRMDGEDLNEFVESTAYEAEAVAIFSQIESG-SALLR-QCLPAALRQLTVDHGMPPASDSLVMEKVIEPALQEL--PADQLDRPASQEVFFQEFKKYLAVIAQRLQECPVIVAHTENTFDGAGIRKILSKKFEFDKLLDSVWVDVPKEHKDGT--SKKYLRVALDKLAASVNLPPYGA-VDQVDAVVNEAFKMA--NADDG--------KAV-DEAEFKKLLTEILGAVMLQLDGNAIAVST-NTVL-HEPMSTSSTLLS---PSPSPPTVS----------SPSE--------------------
>CaBP
MER-----------------------------------------------------------TR------SWF------------------------------------------------------------------GRRRRRKA----RGEGGGG--------GG-------------------------------------------------------------------------------------------------------------EE--------------------------------------------------------------------------------------------------------------------------------------------------------GEGQKVVVDGSEIRELVEDREAFGMFAESKFRELDADGDGRLSVSELQPAVEGIGA-----ALGLPARGS--SPNADHIYSEA-ISELT--HGKKEEVSRTEFQEVLSDILLGMAAGL-KRDPIVILRIDGEDLRDFVDSPRYEPEAAAIFSKIGSE-DMSLR-QCLLAALQLLNVDNGMPPASDPWVAENIIEPALQKL--PAGQLEQPASQDIFLDQLKKLLSNIAERLHEQPVIVAHTENTFDGSCVKRLLDNKFELDKLLDSVWKDVLIEHKNKG--SRECLIAALDKMADAAGLPPYGA-VNQVDAVVNEALKTV--NADER--------TAV-DEAGFKKLLTDILRAVMMQLNRQPIFVSN-STVV-HEPLFSSSAI-S---SPPVKS-------------SPSE--------------------
>BGIOSGA011
MER-----------------------------------------------------------TR------SWF------------------------------------------------------------------GRRRRRKA----RGEGGGG--------GG-------------------------------------------------------------------------------------------------------------EE--------------------------------------------------------------------------------------------------------------------------------------------------------GEGEKVVVDGSEIRELVEDREAFGMFAESKFRELDADGDGRLSVSELQPAVEGIGA-----ALGLPARGS--SPNADHIYSEA-ISELT--HGKKEEVSRTEFQEVLSDILLGMAAGL-KRDPIVILRIDGEDLRDFVDSPRYEPEAAAIFSKIGSE-DMSLR-QCLLAALQLLNVDNGMPPASDPWVAENIIEPALQKL--PAGQLEQPASQDIFLDQLKKLLSNIAERLQEQPVIVAHTENTFDGSCVKRLLDNKFELDKLLDSVWKDVLIEHKNKG--SRECLIAALDKMADAAGLPPYGA-VNQVDAVVNEALKTV--NADER--------TAV-DEAGFKKLLTDILRAVMMQLNRQPIFVSN-STVV-HEPLFSSSAILS---SPPVKS-------------SPSE--------------------
>Traes
MER-------------------------------------------------------------------SWF------------------------------------------------------------------GWRKAKQG----GGGGAGG--------GGGER---------------------------------------------------------------------------------------------------------EEE--------------------------------------------------------------------------------------------------------------------------------------------------------EDRAKVVVDGSGIRELVEDREAFGMFAESKFRQLDADGDGRLSVRELQPAVADIGA-----SLGLPAQGS--SPNADHIYSEA-MSEFAHGHGNQEGVSRAEFQEVLSDILLGMAAGL-KKDPIVILRIDGEDLRDFVSSPRYEPAAAAIFSQVGSG-DAPLR-QCLLAAVQQLGVDHGMPPAADPWVVENVVEPALQQL--STDELEQPASRDVFLEQLKKLLGSVAEQLQERHVIVAHTENTFDGTGVRRLLGNKFELDKLLDSVWRDVPAELRKKAPKDKEHLRVALDKMADAASLPPHGS-VAQVDAVVDEALKVA--DAGDG--------KVV-EEAEFKKLLTEVLGAVMLRLSGEPIFFST-STVV-HEPLSSSSALLP---SPAVAS-------------PPSE--------------------
>TU3_07109
MER-------------------------------------------------------------------SWF------------------------------------------------------------------GWRKAKQG----GGGGAGG--------GGGER---------------------------------------------------------------------------------------------------------EEE--------------------------------------------------------------------------------------------------------------------------------------------------------EDRAKVVVDGSGIRELVEDREAFGMFAESKFRQLDADGDGRLAGRELQPAVADIGA-----SLGLPAQGS--SPNADHIYSEA-MSEFAHGHGNQEGVSRAEFQEVLSDILLGMAAGL-KKDPIVILRIDGEDLRDFVSSPRYEPAAAAIFSQVGSG-DAPLR-QCLLAAVQQLGVDHGMPPAADPWVVENVVEPALQQL--STDELEQPASRDVFLEQLKKLLGSVAEQLQERHVIVAHTENTFDGTGVRRLLGNKFELDKLLDSVWRDVPAELRKKAPKDKEHLRVALDKMADAASLPPHGS-VAQVDAVVDEALKVA--DAGDG--------KAV-EEAEFKKLLTEVLGAVMLRLSGEPIFFST-STVV-HEPLSRSNFPPPPPKSPALASHAATYLRLLPPPPPPPRATKPKLMAATATALDHPTTS
>TtEMT23176
MER-------------------------------------------------------------------SWF------------------------------------------------------------------GWRKAKQG----GGGGAGG--------GGGER----------------------------------------------------------------------------------------------------------EE--------------------------------------------------------------------------------------------------------------------------------------------------------EDQAKVVVDGSGIRELVEDREAFGMFAETKFRQLDADGDGRLSVRELQPAVADIGA-----SLGLPAQGS--SPNADHIYSEA-MSEFTHGHGNQEGVSRAEFQGVLSDILLGMAAGL-KKDPIVILRIDGEDLRDFVSSPRYEPAVAAIFSQVGSE-DAPLR-QCLLAAVQQLGVDHGMPPAADPWVVENVVEPALQQL--SADELEQPASRDVFFEQLKKLLGSVAEQLQERHVIVAHTENTFDGSGVRRLLGNKFELDKLLDSVWRDVPAEHKKKAPKDKEHLRVALDKMADAASLPPHGA-VAQVDAVVDEALKVA--DAGDG--------KAV-QEGEFKKLLTEVLGAVMLRLSGEPIFIST-STVV-HEPLSSSAAPVP---SLAVAS-------------PPSE--------------------
>Traes4DL37
-----------------------------------------------------------------------------------------------------------------------------------------------------------------------------------------------------------------------------------------------------------------------------------------------------------------------------------------------------------------------------------------------------------------------------------------------------------------------------------------------------------------------------------MSEFTHGHGNQEGVSRAEFQEVLSDILLGMAAGL-KKDPIVILRIDGEDLRDFVSSPRYEPAVAAIFSQVGSE-DAPLR-QCLLAAVQQLGVDHGMPPAADPWVVENVVEPALQQL--SADELEQPASRDVFFEQLKKLLGSVAEQLQERHVIVAHTENTFDGSGVRRLLGNKFELDKLLDSVWRDVPAEHKKKAPKDKEHLRVALDKMADAASLPPHGA-VAQVDAVVDEALKVA--DAGDG--------KAV-QEGEFKKLLTEVLGAVMLRLSGEPIFFST-STVV-HEPLSSSSALLP---SLAVAS-------------PPSE--------------------
>_vvTA39641
MAS----------------------------------------------------------------------------------------------------------------------------------------------------------------------------------------------------------------------------------------------------------------------------------------------------------------------------------------------------------------------------------------------------------------------------------GSAKNKAVGGGGGAGQVLDGSDIMELVENEEVFSSFVDHKFQELDRDCDGKLSVKELEPAVADIGA-----ALGLPAQGT--SADSDHIYSEV-LNEFT--HGKQEQVSKTEFKEVLSDILLGMAAGL-KRDPIVILRIDGEDLREFINSPSFEPEMISIFSQFDLP-EGSLR-NYITKALQQLTVEQGMPPSTDSWVMSNIVEPALQTV--AGCAHEQPISQDTFLAEFKKVAESVAQHLAEQPVIVAHSENTFDGSGIKRLLANKFELDKSLEAALKTVPKDRNGKM--SKEYLRVALDVVGPSAGLPPYGG-LEEMDKVVTDVFNMV--NADDG--------KVV-KEDEFKKLLTEILGSIMLQLEGSPISVSS-NSVV-HEPLTSS-TLLS---PSSFHV---------------------------------CNFG
>VIT_03s0038g01380_t01Vitis_vinifera
------------------------------------------------------------------------------------------------------------------------------------------------------------------------------------------------------------------------------------------------------------------------------------------------------------------------------------------------------------------------------------------------------------------------------------------------------------MELVENEEVFSSFVDHKFQELDRDCDGKLSVKELEPAVADIGA-----ALGLPAQGT--SADSDHIYSEV-LNEFT--HGKQEQVSKTEFKEVLSDILLG-AAGL-KRDPIVILRIDGEDLGEFINSPSFEPEMISIFSEFDLP-EGSLR-DYITKALQQLTVEQGMPPSTDSWV-SNIVEPALQTV--AGCAHEQPISQDTFLAEFKKVAESVAQHLAEQPVIVAHSENTFDGSGIKRLLANKFELDKSLEAALKTVPKDRNGKM--SKEYLRVALDVVGPSAGLPPYGG-LEEMDKVVTDVFNMV--NADDG--------KVV-KEDEFKKLLTEILGSIMLQLEGSPISVSS-NSVV-HEPLTSS-TLLS---PSS----------------------------------------
>_St670
------------------------------------------------------------------------------------------------------------------------------------------------------------------------------------------------------------------------------------------------------------------------------------------------------------------------------------------------------------------------------------------------------------------------------------------------------MDGSDIMKLVGNEAVFSNFVDHKFQELDIDKDGKLSVKELQPAVADIGV-----ALGLPPQGS--SPESDHIYSEV-LQEFT--HGKQEKVSKTEFKEVLSDILLGMAAGL-KRDPIVLLRMDGEDLLEFVKSPAFEPEMLSLYSELELP-DGSLK-DYIIKAFEKLTVDQGMPPASDSWVMSNVVEPVVESC--IGASNDQPVTQETFLAEFKKVAESAAQRLKEQPVIVAHSENTFDGSGIKRLLSNKFELDKTLDSALKTIPRDRHGKM--SKEYLRVALDVLAPSAGLPPIGA-VDQMDKVIQEVCKML--DADDG--------KMV-KEEEFKKLLTEILGSMMLQLEGNPVSVST-NSVV-HEPLASSSTLLQ---PPSISE-------------M-----------------------
>PGSC0003DMT400004142Solanum_tuberosum
MEK--------------------------------------------------------------------------------------------------------------------------------------------------------------------------------------------------------------------------------------------------------------------------------------------------------------------------------------------------------------------------------------------------------------------------------------NEVMKMKSSESQVMDGSDIMKLVGNEAVFSNFVDHKFQELDIDKDGKLSVKELQPAVADIGV-----ALGLPPQGS--SPESDHIYSEV-LQEFT--HGKQEKVSKTEFKEVLSDILLG-AAGL-KRDPIVLLRMDGEDLLEFVKSPAFEPEMLSLYSELELP-DGSLK-DYIIKAFEKLTVDQGMPPASDSWV-SNVVEPVVESC--IGASNDQPVTQETFLAEFKKVAESAAQRLKEQPVIVAHSENTFDGSGIKRLLSNKFELDKTLDSALKTIPRDRHGKM--SKEYLRVALDVLAPSAGLPPIGA-VDQMDKVIQEVCKML--DADDG--------KMV-KEEEFKKLLTEILGSMMLQLEGNPVSVST-NSVV-HEPLASSSTLLQ---PPSISE-------------M-----------------------
>Solyc01g111040_21Solanum_lycopersicum_str_Heinz_1706
------------------------------------------------------------------------------------------------------------------------------------------------------------------------------------------------------------------------------------------------------------------------------------------------------------------------------------------------------------------------------------------------------------------------------------------------------MDGSDIMKLVGNEAVFSNFVDHKFEELDIDKDGKLSVKELQPAVADIGV-----ALGLPPQGS--SPESDHIYSEV-LQEFT--HGKQEKVSKTEFKEVLSDILLG-AAGL-KRDPIVLLRMDGEDLLEFVKSPAFEPEMISLYSELELP-DGSLK-DYIIKAFEKLTVDQGMPPASDSWV-SNVVEPVVESC--IGATNEQPVTQETFLAEFKKVAESAAQRLKEQPVIVAHSENTFDGSGIKRLLSNKFELDKTLDSALKTIPRDRNGKM--SKEYLRVALDVLAPSAGLPPIGA-VDQMDKVIQEVCKML--DADDG--------KMV-KEEEFKKLLTEILGSMMLQLEGKPVSVST-NSVV-HEPLASSSTLLQ---PPSISE-------------M-----------------------
>697162238N_tomentosiformis
M------------------------------------------------------------------------------------------------------------------------------------------------------------------------------------------------------------------------------------------------------------------------------------------------------------------------------------------------------------------------------------------------------------------------------------------------EKNEVMDGSDIMKLVGNEAVFSNFVDHKFEELDIDQDGKLSVKELQPAVADIGV-----ALGLPAQGS--SPESDHIYSEV-LQEFT--HGKQEKVSKTEFKEVLSDILLGMAAGL-KRDPIVLLRMDGEDLVEFVKSPAFEPEILSIFSEIELP-DGSLK-DHIIKAFEKLTVDQGMPPASDSWVMSNVVEPVVDSC--IGASNEQPVSQETFLAEFKKVAESAAQRLKEQPVIVAHSENTFDGSGIRRLLSNKFELDKALDSAAKTVPKDRHGKM--SKEYLRVALDLLAPSAGLPPIGA-VDQMDKIIIEACKML--DADDG--------KMV-KEEEFKKLLTEVLGSMMLQLEGNPVSVAT-NSVV-HEPLASASTLLQ---PPSNSE-------------M-----------------------
>698508137N_sylvestris
M------------------------------------------------------------------------------------------------------------------------------------------------------------------------------------------------------------------------------------------------------------------------------------------------------------------------------------------------------------------------------------------------------------------------------------------------EKNEVMDGSDIMKLVGNEAVFSNFVDHKFEELDIDQDGKLSVKELQPAVADIGV-----ALGLPAQGS--SPESDHIYSEV-LQEFT--HGKQEKVSKTEFKEVLSDILLGMAAGL-KRDPIVLLRMDGEDLLEFVKSPAFEPEILSIFSEIELP-DGSLK-DHIIKAFEKLTVDQGMPPASDSWVMSNVVEPVVESC--IGASNEQPVSQETFLAEFKKVAESAAQRLKEQPVIVAHSENTFDGSGIRRLLSNKFELDKALDSAVKTVPKDRHGKM--SKEYLRVALDLLAPSAGLPPIGA-VDQMDKIIIEACKML--DADDG--------KMV-KEEEFKKLLTEILGSMMLQLEGNPVSVST-NSVV-HEPLASASTLLQ---PPSNSE-------------M-----------------------
>EOX97782Theobroma_cacao
MGSFLSR------TLLLAFG-YAYPAYECFKAVEKDEPEIEQL---RFWCQYWILVAILTVCGRIGDVFISWLPLYNEVKLALVIYLWHPNWKGTAYVYNSFLRPYAVKHVTEVDGKLFKLKLKAREVGILYWHRAMNYGRTRSLDML--QHLASQKGSDLPLDQQQQNLRKTDKLALSQ------------ASATKPEQLKIPLPDSSSLSEEQPETNNEPGCLLASQSNKRMISSQSCVKTTSQSSVSRVQTGTIQPTSSIGNGNSNSSQEQTPYKEAARG--------QNSEQESSIVKCCKDGWDISRWLSSVDLAVVLMNKDKTFRSTKLEICTTHQWTIVLRLWRMSNCKNGTPHLSQEITWMRNVFHQISCVTHGTHNKNKGQAVSSFITRLTRKAPAFDPKRKKKKGAKELMETSTATTGTPPKKKSEQVLDGSDIMELVENEEVFSSFVDHKFKELDKDSDGQLSVKELQPAVADIGA-----ALGLPAQGS--SPDSDHFYSEV-LNEFT--HGNQEKVNKTEFKEVLSDILLG-AAGL-KRDPIVILRIDGEDLLEFINGPSYEAEMVSVFSQLGSD-DTSLR-DCLVKALEKLTVDQGMPPSSDSWV-SNIVEPALQSW--DSNEQEKPVSQETFLEEFKEVAERVAQNLKEQPVIVAHSENIFDGSSIKRLLSNKFELDKSLNTALENVPKDRNGKV--SKEYLRVVLDIVAPSAGLPPIGA-VEQINKVVADVFSMI--NADDG--------KMV-KEDEFKKLLAEILGSIMLQLEGNPISVSS-NSVV-HEPLASSSTVLQ---PSS----------------------------------------
>AtTC36
MDL-------------------------------------------------------------------------------------------------------------------------------------------------------------------KS-------------------------------------------------------------------------------------------------------------NN--------------------------------------------------------------------------------------------------------------------------------------------------------HQQQQQVLDGSDIVELVENEKVFDKFVEQKFQQLDQDEDGKLSVTELQPAVADIGA-----ALGLPAQGT--SPDSDHIYSEV-LNEFT--HGSQEKVSKTEFKEVLSDILLGMAAGL-KRDPIVILRMDGEDLSEFVHGPGYEIESISVFSELSSSKDASLR-DCIVKALQSLSVDHGMPPSNDPWVMSNIVEPIVDSCLDEEDKREKSASQERFLEAFKRVVESVAQRLNEQPVIVAHSENTFDGSGIRRLLSNKFEFDKALNVAMETIPKDRQGKV--SKGYLRAVLDTVAPSATLPPIGA-VSQMDNMIMEALKMV--NGDDG--------NVV-KEEEFKKTMAEILGSIMLQLEGSPISVSS-NSVV-HEPLTSATFLPS---TSTDTE-------------EPSN--------------------
>AT4G38810
MDL-------------------------------------------------------------------------------------------------------------------------------------------------------------------KS-------------------------------------------------------------------------------------------------------------NN--------------------------------------------------------------------------------------------------------------------------------------------------------HQQQQQVLDGSDIVELVENEKVFDKFVEQKFQQLDQDEDGKLSVTELQPAVADIGA-----ALGLPAQGT--SPDSDHIYSEV-LNEFT--HGSQEKVSKTEFKEVLSDILLGMAAGL-KRDPIVILRMDGEDLSEFVHGPGYEIESISVFSELSSSKDASLR-DCIVKALQSLSVDHGMPPSNDPWVMSNIVEPIVDSCLDEEDKREKSASQERFLEAFKRVVESVAQRLNEQPVIVAHSENTFDGSGIRRLLSNKFEFDKALNVAMETIPKDRQGKV--SKGYLRAVLDTVAPSATLPPIGA-VSQMDNMIMEALKMV--NGDDG--------NVV-KEEEFKKTMAEILGSIMLQLEGSPISVSS-NSVV-HEPLTSATFLPS---TSTDTE-------------EPSN--------------------
>Al865
M---------------------------------------------------------------------------------------------------------------------------------------------------------------------KS-------------------------------------------------------------------------------------------------------------NN--------------------------------------------------------------------------------------------------------------------------------------------------------HQQQQQVLDGSDIVELVENEKVFDKFVEQKFQQLDQDEDGKLSVTELQPAVADIGA-----ALGLPAQGT--SPDSDHIYSEV-LNEFT--HGSQEKVSKTEFKEVLSDILLGMAAGL-KRDPIVILRMDGEDLSEFVHGPGYEIELVSVFSELSSCKDASLR-DCIVKALQSLSVDHGMPPSNDPWVMSNIVEPIVDSCLDEEDKREKSASQEKFLEAFKRVVERVAQRLNEQPVIVAHSENTFDGSGVRRLLSNKFEFDKALNVALETIPKDRHGKV--SKEYIRAVLDTVAPSA-LPPIGA-VSQMDNMIMEALKMV--NGDDG--------NMV-KEEEFKKTMAEILGSIMLQLEGNPISVSS-NSVV-HEPLTSATFLPP---TLNETE-------------EPST--------------------
>_Aq24556
--------------------------------------------------------------------------------------------------------------------------------------------------------------------------------------------------------------------------------------------------------------------------------------------------------------------------------------------------------------------------------------------------------------------------------------------------KNIWMDGSVGGKVLRLFGYNGSGRTEKNKEVHVYSNTIVCRTEKELQLISTFL-----ALGFPLKTD--LLQV-LIYKFI-MSSGM--ENRQ--MSQTKFPDVISD-LLGMSTGLMKRDPIVILRMDGEDLLEFINSARFEADMISIFSQLDMA-DGSIL-DHITKTLQQLTVDHGMPPLTDSWVVSNIVEPALQCV--VKHDGEHPITQEMLLEQFKKVAERLAQLLNEQPVIVAHSELTFDGSGIRRLLSNSFEFNKILEGALRDLPKDQNGKV--SKEYVSVALGSVGPSAGLPPFGV-VDQLDNMVEEAIQMKIHEPGEG--------KMI-EGDTLKKLVMEILESIMLQLEGNPISISS-NSVV-HEPLSSPSTSVA---SPTT---------------------------------------
>Ananas_comosus_Aco0039361
MG-------------------------------------------------------------------------------------------------------------------------------------------------------------------------------------------------------------------------------------------------------------------------------------------------------------------------------------------------------------------------------------------------------------------------------------------------VVILDGSTVRAFVGDEAAFRRGVDARFAALDLNGDGVLSRCELRRALETFRL-LE-ADFGDDAAPPPQPEEVAALYDAV-FEQFD--VDRSGAVDRDEFCAEMRRIMLAVADGL-GSSPVQLALEDD------------------------------------------------------------------------------------------------------------------PAGLLQQAADLEASKLAAAADQDKLCAYTSEE-----------------------------------------------------------------------------------------------------------------------------------------------------------
>pineappleAco003936
MG-------------------------------------------------------------------------------------------------------------------------------------------------------------------------------------------------------------------------------------------------------------------------------------------------------------------------------------------------------------------------------------------------------------------------------------------------VVILDGSTVRAFVGDEAAFRRGVDARFAALDLNGDGVLSRCELRRALETFRL-LE-ADFGDDAAPPPQPEEVAALYDAV-FEQFD--VDRSGAVDRDEFCAEMRRIMLAVADGL-GSSPVQLALEDD------------------------------------------------------------------------------------------------------------------PAGLLQQAADLEASKLAAAADQDKLCAYTSEE-----------------------------------------------------------------------------------------------------------------------------------------------------------
>VIT_13s0156g00120_t01Vitis_vinifera
MG-------------------------------------------------------------------------------------------------------------------------------------------------------------------------------------------------------------------------------------------------------------------------------------------------------------------------------------------------------------------------------------------------------------------------------------------------VVIIDGSTVRDFVGNDALFNKSVDDRFSALDLNGDGVLSRSELRKAFETFRL-LE-AHFGVDVVTP--PEQLTQLYDSI-FDKFD--CDHSDTVDLEEFRSEMKKIMLAIADGL-GSCPIQMALEDD------------------------------------------------------------------------------------------------------------------DQNFLKKAADFEASKTSS-------------------------------------------------------------------------------------------------------------------------------------------------------------------------
>Bra000349_1P_Brassica_rapa_subsp_pekinensis
MG-------------------------------------------------------------------------------------------------------------------------------------------------------------------------------------------------------------------------------------------------------------------------------------------------------------------------------------------------------------------------------------------------------------------------------------------------VVVIDGSTVRSFVEDEEQFKKTIDERFAALDLNNDGVLSRSELRKTLESMRL-LE-SHFGVDVVTP--QEELTSLYDSI-FEKFD--TDQSGSVDREEFRSEMKKIVLAIADGL-GSCPITMALDDD------------------------------------------------------------------------------------------------------------------EDNLLKKAADLEASKLEKKAS----------------------------------------------------------------------------------------------------------------------------------------------------------------------
>AT2G44310
MG-------------------------------------------------------------------------------------------------------------------------------------------------------------------------------------------------------------------------------------------------------------------------------------------------------------------------------------------------------------------------------------------------------------------------------------------------VVLIDGSTVRSFVDDEEQFKKSVDERFAALDLNKDGVLSRSELRKAFESMRL-LE-SHFGVDVVTP--QDELTNLYDSI-FEKFD--TDQSGSVDLEEFRSEMKKIVLAIADGL-GSCPITMVLDDD------------------------------------------------------------------------------------------------------------------DDNFLKKAADLEASKLEKASS----------------------------------------------------------------------------------------------------------------------------------------------------------------------
>Solyc01g073710_21Solanum_lycopersicum_str_Heinz_1706
MG-------------------------------------------------------------------------------------------------------------------------------------------------------------------------------------------------------------------------------------------------------------------------------------------------------------------------------------------------------------------------------------------------------------------------------------------------VVIIDGSTIRDFVNDEAAFTKSIDKGFTDLDLNNDGVLSRSELRKAFESLHL-IE-SHFGVDVAAT--PEELTDLYDSI-FEKFD--CDHNGTVDREEFGNEMRKIMQAIADGL-GSSPIQMALDDS------------------------------------------------------------------------------------------------------------------EQSLIKQAADLEASKLPA-------------------------------------------------------------------------------------------------------------------------------------------------------------------------
>PGSC0003DMT400074566Solanum_tuberosum
MG-------------------------------------------------------------------------------------------------------------------------------------------------------------------------------------------------------------------------------------------------------------------------------------------------------------------------------------------------------------------------------------------------------------------------------------------------VVIIDGSTIRDFVNDEAAFTKSIDKGFTDLDLNNDGVLSRSELRKAFESLHL-IE-SHFGVDVAAT--PEELTDLYDSI-FEKFD--CDHNGTVDREEFGNEMRKIMLAIADGL-GSSPIQMALDDS------------------------------------------------------------------------------------------------------------------EESLIKQAADLEASKLPA-------------------------------------------------------------------------------------------------------------------------------------------------------------------------
>ERN11162Amborella_trichopoda
MS-------------------------------------------------------------------------------------------------------------------------------------------------------------------------------------------------------------------------------------------------------------------------------------------------------------------------------------------------------------------------------------------------------------------------------------------------VVIIDGSTVRDFVEDTDAFNKSVDEQFFALDVNGDGILSRAEMRTAFESMRL-IE-THFGMDVKTV--PEELTKLYDSI-FERFD--RDSSGSVDMGEFRSEMKLIMLAVADGL-GTSPIQIALE--------------------------------------------------------------------------------------------------------------------KDSLLQKAADLESSKLTET------------------------------------------------------------------------------------------------------------------------------------------------------------------------
>ERN11161Amborella_trichopoda
MS-------------------------------------------------------------------------------------------------------------------------------------------------------------------------------------------------------------------------------------------------------------------------------------------------------------------------------------------------------------------------------------------------------------------------------------------------VAILDGSTVRDFVEDLKAFNESVNESFSDLDIDHDGVLSRSELRRAFECLRL-LE-SDFGSDSRLT--PEELTRLYDSV-FDKFD--YDHSGAVDLEEFRSEMREIMLATADGL-GAAPVEIVLE--------------------------------------------------------------------------------------------------------------------EGSFLLQAVKHENEKNGEGVN----------------------------------------------------------------------------------------------------------------------------------------------------------------------
>BGIOSGA01
MS-------------------------------------------------------------------------------------------------------------------------------------------------------------------------------------------------------------------------------------------------------------------------------------------------------------------------------------------------------------------------------------------------------------------------------------------------VVILDGSTVRGFVADDDAFARSVDARFEALDANGDGVLSRAELRRALESFRL-LDGAGFGSAEPAP-LPAEVSALYDSV-FEQFD--ADHSGAVDRAEFRDQMRRIMLAVADGL-GSQPLQVAVDDE------------------------------------------------------------------------------------------------------------------GGSFLLEAAEHEAASIAAKIDAQR-AADAAAAAD--AK-----------------------------------------------------------------------------------------------------------------------------------------------------
>LOC_Os03g29770
MS-------------------------------------------------------------------------------------------------------------------------------------------------------------------------------------------------------------------------------------------------------------------------------------------------------------------------------------------------------------------------------------------------------------------------------------------------VVILDGSTVRGFVADDDAFARSVDARFEALDANGDGVLSRAELRRALESFRL-LDGAGFGSAEPAP-LPAEVSALYDSV-FEQFD--ADHSGAVDRAEFRDQMRRIMLAVADGL-GSQPLQVAVDDE------------------------------------------------------------------------------------------------------------------GGSFLLEAAEHEAASIAAKIDAQR-AADAAAAAD--AK-----------------------------------------------------------------------------------------------------------------------------------------------------
>Traes_5BL
MS-------------------------------------------------------------------------------------------------------------------------------------------------------------------------------------------------------------------------------------------------------------------------------------------------------------------------------------------------------------------------------------------------------------------------------------------------VVVLDGSTVRSFVADEAAFARSVDARFAALDANGDGVLSRAELRRALESFRL-LDGAGFGSAEPAP-LPGEVAALYDAV-FEQFD--ADHSGAVDRAEFRGEMRRIMLAVADGL-GCQPLQVAVDDE------------------------------------------------------------------------------------------------------------------GGSFLLEAAEHEAAMIAARVQEERDKAAAEEAAD--ACSQM---------------------------------------------------------FTSLLLKI---------------------------------------------------------------------------------
>Ananas_comosus_Aco0031381
MS-------------------------------------------------------------------------------------------------------------------------------------------------------------------------------------------------------------------------------------------------------------------------------------------------------------------------------------------------------------------------------------------------------------------------------------------------VEVLDGATILSFVEDAAAFDVSVEDRFASLDADRDGRLTYKEMARELMSLRV-LE-AHFGVDGPT--GPDELARLYRGL-FDRFD--RDGNGTVELEEFRAEMREVMLAVGDGI-GFMPVQMVVE--------------------------------------------------------------------------------------------------------------------EGSFLKKAVERELAQMNTA------------------------------------------------------------------------------------------------------------------------------------------------------------------------
>pineappleAco003138
MS-------------------------------------------------------------------------------------------------------------------------------------------------------------------------------------------------------------------------------------------------------------------------------------------------------------------------------------------------------------------------------------------------------------------------------------------------VEVLDGATILSFVEDAAAFDVSVEDRFASLDADRDGRLTYKEMARELMSLRV-LE-AHFGVDGPTM-GPDELARLYRGL-FDRFD--RDGNGTVELEEFRAEMREVMLAVGDGI-GFMPVQMVVE--------------------------------------------------------------------------------------------------------------------EGSFLKKAVERELAQMNTA------------------------------------------------------------------------------------------------------------------------------------------------------------------------
>Os09g04831
MS-------------------------------------------------------------------------------------------------------------------------------------------------------------------------------------------------------------------------------------------------------------------------------------------------------------------------------------------------------------------------------------------------------------------------------------------------VEILDGKTVRSFVEDEGAFNSSVDGRFAALDANRDGLLSYTEMAGELMSLRV-LE-KHFGVDDEAAMGADELVELYRGL-FARFD--RDGNGAVDLEEFRAEMKEMLLAVANGL-GFLPVQMVVE--------------------------------------------------------------------------------------------------------------------EGSFLKVAVDRELAKAA--------------------------------------------------------------------------------------------------------------------------------------------------------------------------
>Os08g05026
MS-------------------------------------------------------------------------------------------------------------------------------------------------------------------------------------------------------------------------------------------------------------------------------------------------------------------------------------------------------------------------------------------------------------------------------------------------VEIVDGSTVRSFVDDEAAFNASVDGRFAALDADRDGVLSYADMSGELMALRV-LD-THFGVDDGHG-GADD--GLYRGL-FARFD--RDGDGKVGLHEFRAEMKEVMLVVANGL-GFLPVQMVVE--------------------------------------------------------------------------------------------------------------------DGSFLKVAVDRELAKAA--------------------------------------------------------------------------------------------------------------------------------------------------------------------------
>PP1S16461V61Physcomitrella_patens
MA--------------------------------------------------------------------------------------------------------------------------------------------------------------------------------------------------------------------------------------------------------------------------------LEAQK--------------------------------------------------------------------------------------------------------------------------------------------------------PAGRVVLMDGSMVRSFAEDQAAFNLAVDPLFHELDVNADGVLSRSELRPAFERLNL-ID-LHFGVPDSKT--PAELTALYDSV-FQDFD--TDHNDTVDLNEFRSSLNQILLAIADGL-GSAPLTMVVE--------------------------------------------------------------------------------------------------------------------DGSLLGTAADHESRDRMKPQ-----------------------------------------------------------------------------------------------------------------------------------------------------------------------
>PGSC0003DMT400019343Solanum_tuberosum
MS-------------------------------------------------------------------------------------------------------------------------------------------------------------------------------------------------------------------------------------------------------------------------------------------------------------------------------------------------------------------------------------------------------------------------------------------------VVVVDGP-MEEFVDDTEAFGKWTDKHFDMLDTDGNGELSRDELQNRKGKFSS-CE-FELQS-------KEEISSLYDIL-IERFD--MDKSGTIDRQEFKALTKEIMLAKARGI-GNSPVLVILQ--------------------------------------------------------------------------------------------------------------------GDSLVMRVVQRFSAK----------------------------------------------------------------------------------------------------------------------------------------------------------------------------
>Solyc10g044700_11Solanum_lycopersicum_str_Heinz_1706
MS-------------------------------------------------------------------------------------------------------------------------------------------------------------------------------------------------------------------------------------------------------------------------------------------------------------------------------------------------------------------------------------------------------------------------------------------------VVVVDGP-MEEFVDDAEAFGKWTDKHFDMLDTDGNGELSRDELQNRKGKFSS-SE-FELQS-------KEEISSLYDIL-IERFD--IDKSGTIDRQEFKALTKEIMLAKARGI-GNSPVLVILQ--------------------------------------------------------------------------------------------------------------------GDSLVMRVVQRFSAKK---------------------------------------------------------------------------------------------------------------------------------------------------------------------------
>EOY11133Theobroma_cacao
MS-------------------------------------------------------------------------------------------------------------------------------------------------------------------------------------------------------------------------------------------------------------------------------------------------------------------------------------------------------------------------------------------------------------------------------------------------VAVLDGNTVIRFIEAKEAFGNCVDEYFKMLDSNGDGGISRDELEEGLGRIFT-ME-LESKT-------KENIDRFYSTI-FERFD--EDRDGRIDCNEFESLMREIMLA-ARGI-GDLPIIVALD--------------------------------------------------------------------------------------------------------------------QDSLLMMAVKHELAGT---------------------------------------------------------------------------------------------------------------------------------------------------------------------------
>Ananas_comosus_Aco003935_1
MA-------------------------------------------------------------------------------------------------------------------------------------------------------------------------------------------------------------------------------------------------------------------------------------------------------------------------------------------------------------------------------------------------------------------------------------------------MELIDGKIVADFIADAAAFNRAADEFFAALDVDGDGRLCRSELFTGFDGLFC------YGEPPEL---SESTRKDAAGF-FARFE--SDETGMVGREEFRFRLRELMAAVAQGL-GEVPVQIALY--------------------------------------------------------------------------------------------------------------------EGSVLMKAVEHSRSAPGSGA-------------------------------------GC--------------------------------------------------------------------------------------------------------------------------------
>EFJ34213Selaginella_moellendorffii
MG-------------------------------------------------------------------------------------------------------------------------------------------------------------------------------------------------------------------------------------------------------------------------------------------------------------------------------------------------------------------------------------------------------------------------------------------------VFVLDGSIVMSFVKNTGLFHETMLKHFDQMDVNHRGLLTLAEFQPFVESLNLDME-LDFGVPVPMT--QAELTLKCSSM-FDLFD--TNHDGFIDAGEFESQLREIFEGIALGL-GQTSVHLIVN--------------------------------------------------------------------------------------------------------------------DSSILKDVAAWTTGCQL--------------------------------------------------------------------------------------------------------------------------------------------------------------------------
>AT1G54530
MI-------------------------------------------------------------------------------------------------------------------------------------------------------------------------------------------------------------------------------------------------------------------------------------------------------------------------------------------------------------------------------------------------------------------------------------------------ETVITSKTLIGFLSDTKSFESITNDYFQILDLDKNGMLSPSELRQGLNNVVA-VE-SEVAP-------GDETDNVYNAI-FERFG--ED----LVPKNFRDLIAEILTAMARGI-GNSPVIMVVH--------------------------------------------------------------------------------------------------------------------NDGLIMKALVHESKQGK--------------------------------------------------------------------------------------------------------------------------------------------------------------------------
>PP1S539_3V61Physcomitrella_patens
MENTGSRDGNIVPSLGNKFGNFVLPL-----------PTTSELPFRRLRENINALTERIEV-ARRE----AWRGLSARGSVA-----------------------------------------AARTGRIGHFE-----GYQRCSEGTTKTSMSTEGGLHV---LDGSQIRNAL-PDLQSRNSFSKNDEGSKGYLTPSEMRQA-----------------------AEAEAAALLLGVQLSSKIFENAASKLPTE----------D-----SAEITEDVFSSTLQSYLTAIADALEDEPVV--------------------------------------------------------------------------------------------------------------------------------------VSVLDGSAIKALLEDEDDFAMVAEDLFEKLDTDESGKLSSKELRPAIMQLGV-----EQGVPPAAA--TTEAEELVTKL-INKYG---QGTEELGQAQFAALLQDVLQD-AESL-AEKPITIVRD----------------------------------------------------------------------------------------------------------------VKMLNGSHLRKMLADEKAFKEMADNMFNDLDVNKDQRL--SKAEIRPLFEQQTAAWGLPPVGD-SDT-EELFDEVFKAV--DSDKS--------GEV-EKPEFAVLVKTLLADFAETLRLNPILVEI-ETAS----------------------------------------------------------R
>_SmXP00
--------------------------------------------------------------------------------------------------------------------------------------------------------------------------------------------------------------------------------------------------------------------------------------------------------EKPIV--------------------------------------------------------------------------------------------------------------------------------------VSVLDGSAFKGLLEDEDEFAMVAENVFDELDADNSGKLNRSELRSAVLQLVA-----AVGCPNPSG-KFH----LSTYILLSKYA--SQDSKELGQTQFAKLLQDVLQDLSETL-ASQPIVVVRD----------------------------------------------------------------------------------------------------------------VKVLDGSNLRKVLHDEELFSDMAKDTFKELDSDKDGKL--SKSEIRPVFESRAAQWGLPPLDE-DSA-DELYAQIFKEI--DADSS--------GDV-DEREFQSLMR-LIESFAAQLKMNPIL-------------------------------------------------------------------
>_PsABK2
MAD---------------------------------------------------------------------------------------------------------------------------------------------------------GGVVV---LDGSHIRNAL-LNLERRLEARHLD-----EKSGPEFIAL-----------------------AEAEASSILFDLGLPENLRALVLERPELT----------DI---DSLQFDRETVLRKLHDYLLALADELKDDPLI--------------------------------------------------------------------------------------------------------------------------------------VSILDGSVIRLFLEDEDDFAMLAENLFTDLDTDDSGKLSRNELRSALVQMGV-----EMGVPPFSV--TPEGDALLTNI-LKKHA--AEGTEELGQAQFAQILQGILQDLADSL-ALKPIVIIQD----------------------------------------------------------------------------------------------------------------IKVINGSQLRKFLADDKLVEQVTNLMFRELDVNKDGKV--SKTELRPFFEIKGSEWGLPPLEA-NETVGLLYDQIFASV--DEDHS--------GQL-EQNEFQSLVKGILETFAEQLAANPIFHDL-EAAD-----------------------------------------------------------
>ERM93959_Amborella_trichopoda
MAD---------------------------------------------------------------------------------------------------------------------------------------------------------GGLTV---LDGSQIRNSL-TQLCNPFDS---------PISGFIFLEK-----------------------ATSQARTLLFGLSLPEHLTSIVGERVGLH----------DP-DFLSLQLDPDQAFLKLRDYLQILADKLKDDPLV--------------------------------------------------------------------------------------------------------------------------------------VSILDGGVLRLFLEDEDDFAMLAENIFTDLDLEDTGKLSKNEIQNALIQMGV-----EMGVPPFSD--RMETDALLTSI-LKKHG--AEGTEELGQAQFAHLLQAVLQDLADSL-SSKPIVVIQD----------------------------------------------------------------------------------------------------------------IKVINGSKLRKVLDDQKQLNEITESIFRDVTSKENGPP--SIEKIRGYLERKGSELGLPPLEA-NPAVVLLYGQVFSGL--DKDKS--------AEL-EREEFEGIVKGIFKAFVEELQANPVFHDL-ES-------------------------------------------------------------
>AlXP00
MSN--------------------------------------------------------------------------------------------------------------------------------------------------------SAGLTI---FDGDLLRSID-LNLPE-LQY---------GVTGAQLLEI-----------------------SESKVSQSLSGLSLPPHLKNAAIS-VSDG----------DDVNFRRTEFNQQQASEKLGVFFSAVADAL-ETPIV--------------------------------------------------------------------------------------------------------------------------------------VSILDGTMLKMFLEDEDDFAMLAENLFTDLDEEDKGKLCKSEIRKALVHMGV-----EMGVPPLSE--FP----ILDDI-VKKHD--ADGDEELGQAQFAQLLQPVLRDIADVL-HEKPITIVQN----------------------------------------------------------------------------------------------------------------VEIFTGSRIHKILGDEKKLKCLVEKTILE---ESNGK-----GWVKTLIIKNGKELGLPPLSSDNEQVALLYETIFSQL--NNKEK------ETADASTKEEFMDALKDILKKFEDLLETTPVYSAT-NL-------------------------------------------------------------
>AtNP19
MSN--------------------------------------------------------------------------------------------------------------------------------------------------------TAGLTI---FDGDLLRSID-LNLPE-HQH---------RVTGAQLLEI-----------------------SESKVSQSLSG-SLPPHLKETAIS-VSDG----------DH-TFRRTMFNKQQASEKLGVFFSTVADAL-DTPIV--------------------------------------------------------------------------------------------------------------------------------------VSILDGTMLKMFLEDEDDFAMLAENLFTDLDEEDKGKLCKSEIRKALVHMGV-----EMGVPPLSE--FP----ILDDI-IKKHD--ADSDEELGQAQFAELLQQVLQEIADVL-HEKPITIVLN----------------------------------------------------------------------------------------------------------------VEIFTGSRIRKILADEKTLKCLVEKTILE---ESNGKE--SQGWLRTLIIKNGKELGLPPLSSENEQVALLYETIISQL--NNKE----------NASTKEEFMDALKDILKKFEELLETTPVFSAI-NL-------------------------------------------------------------
>AT5G28830
MSN--------------------------------------------------------------------------------------------------------------------------------------------------------TAGLTI---FDGDLLRSID-LNLPE-HQH---------RVTGAQLLEI-----------------------SESKVSQSLSGLSLPPHLKETAISQVSDG----------DHVTFRRTMFNKQQASEKLGVFFSTVADALKDTPIV--------------------------------------------------------------------------------------------------------------------------------------VSILDGTMLKMFLEDEDDFAMLAENLFTDLDEEDKGKLCKSEIRKALVHMGV-----EMGVPPLSE--FP----ILDDI-IKKHD--ADSDEELGQAQFAELLQQVLQEIADVL-HEKPITIVLN----------------------------------------------------------------------------------------------------------------VEIFTGSRIRKILADEKTLKCLVEKTILE---ESNGKE--SQGWLRTLIIKNGKELGLPPLSSENEQVALLYETIISQL--NNKE----------NASTKEEFMDALKDILKKFEELLETTPVFSAI-NL-------------------------------------------------------------
>Vv50
MAD---------------------------------------------------------------------------------------------------------------------------------------------------------EGLTI---VDGEKLRFAD-LSLPE-SDV---------TFTGAQLLDV-----------------------ADSKVSSLLGGLSLPDTVKSSALKRLNVG----------DVINFRCAELDREEASSKFREYVIAIADELQDDPIV--------------------------------------------------------------------------------------------------------------------------------------ASILDGNTLRLFLEDEDDFAMLAENLFTELDIEDTGKISKSEIRNALLHMGV-----EMGIPPFSE--FP----LLNDI-LKKHG--AEGDEVLGQAQFAELLQPVLQELAEAL-AEKHVVVIQD----------------------------------------------------------------------------------------------------------------IKFSDGSKLRKLLGDKQQLNNVIEQILLEKYRAKDGPG--NTKL-RDFLEKHGKVLGLPPPEA-HEA---IYNEVFLAV--DDKKN-------NEEL-EKGEFGALVEDILEKFADELEANPVF----DN-------------------------------------------------------------
>VIT_14s0030g02170_t01Vitis_vinifera
MAD---------------------------------------------------------------------------------------------------------------------------------------------------------EGLTI---VDGEKLRFAD-LSLPE-SDV---------TFTGAQLLDV-----------------------ADSKVSSLLGGLSLPDTVKSSALKRLNVG----------DVINFRCAELDREEASSKFREYVIAIADELQDDPIV--------------------------------------------------------------------------------------------------------------------------------------ASILDGNTLRLFLEDEDDFAMLAENLFTELDIEDTGKISKSEIRNALLHMGV-----EMGIPPFSE--FP----LLNDI-LKKHG--AEGDEVLGQAQFAELLQPVLQELAEAL-AEKHVVVIQD----------------------------------------------------------------------------------------------------------------IKFSDGSKLRKLLGDKQQLNNVIEQILLEKYRAKDGPG--NTKLIRDFLEKHGKVLGLPPPEA-HEA---IYNEVFLAV--DDKKN-------NEEL-EKGEFGALVEDILEKFADELEANPVF----DN-------------------------------------------------------------
>CWYJ20046
MAE---------------------------------------------------------------------------------------------------------------------------------------------------------RGLKV---IDGASLRSTD-LTLPE-LTT---------TITGDHLIQL-----------------------VHSAVSTSISGLTLPENLKSLAFRRLNLG----------E--SFPSTEIHGDQASHKLKDFITAIADELKDDPLV--------------------------------------------------------------------------------------------------------------------------------------VAILDGKTIRLFLEDEDDFAMLAENLFTDLDSEDKGKISKNEIRNALIHMGV-----EMGIPSFSE--FP----LLNHI-LKKHG--AEGDEELGQAQFAQLLQPVLQELVDAL-AEKHVVVIQN----------------------------------------------------------------------------------------------------------------IKVINGSKLRKLLASEKQLNDVIEKILQDMHSAKDGQR--STEVIRGFLERNSKELGLPPSKD-DEAVVLLYDVVFAEV--ARGNN--------AAVSDNEEFKVLLVAILDKFAEQLETSPIFYEL-D--------------------------------------------------------------
>EOY11079_Theobroma_cacao
MSE---------------------------------------------------------------------------------------------------------------------------------------------------------GGLTV---LDGTHLRSLN-LFLPE-LNG---------SVTGAQLLEI-----------------------ADSKASSSLFGLSLPQKVKASALSRVTAGA-------GDDDVTFRKKELAGEKASKVLSDYISAIADGLKDDPLV--------------------------------------------------------------------------------------------------------------------------------------VSILDGNTLKLFLEDEDDYAMLAENLFTDLDIEDKGKIRKSEIRKALVQMGV-----EMGIPPFAE--FP----LLNDI-LKKHG--AEGQQELGQAQFAELLQPILQETADAL-TEKHIVVIQN----------------------------------------------------------------------------------------------------------------IKVVNGSDLRKLLADEKQFNDVIQRVLQEKKSGKDELG--KTELIRSFLEKHGKDLGLPPVES-NEAATLLYDAVFSEV--ESEES-------PAQV--EDEFREYVKDVLKKFAEQLEANPIYCDL-DN-------------------------------------------------------------
>Solyc01g097350_21Solanum_lycopersicum_str_Heinz_1706
MSD---------------------------------------------------------------------------------------------------------------------------------------------------------GGLTI---LDGTQLRAVD-LSLPSTVDS---------SVTGAQLLDV-----------------------AESKVSESLFGFSLPDTLKSAALKRIGVS----------DDLEFRRENLDRENALSVLRKYVDAIANELQDDPIV--------------------------------------------------------------------------------------------------------------------------------------IAILDGKTLQLFLEDEDDFAMLAENLFTDLDTEDRGKIKRNQIQDALFHMGV-----EMGIPPLSE--FP----LLSDI-LKKHG--AEGEDELGQAQFAHLLQPVLQELADVL-SENPMVVLQK----------------------------------------------------------------------------------------------------------------IKINNGSKLRMILTDEKQLSETVDKIMQEE--EKDGLS--TKDVIRHYLEKNGASLGLPPLN--DEVVILLYDTVLGAV--ENGNT-------DAKTSKEDEFMVFLKEILEKFAAQLEVNPTFDDLVDN-------------------------------------------------------------
>PGSC0003DMT400050011Solanum_tuberosum
MSD---------------------------------------------------------------------------------------------------------------------------------------------------------GGLTI---LDGTQLRAVD-LSLPSPADS---------SVTGAQLLDV-----------------------AESKVSESLFGFSLPDTLKSAALKRIGVS----------DDLEFRREQLDRENALSVLRNYVDAIANELQDDPIV--------------------------------------------------------------------------------------------------------------------------------------IAILDGKTLQMFLEDEDDFAMLAENLFTDLDTEDKGKIKRNQIRDALFHMGV-----EMGIPPLSE--FP----LLSDI-LKRHG--AEGEDELGQAQFAHLLQPVLQELADVL-AENPMVVLQK----------------------------------------------------------------------------------------------------------------IKINNGSKLRKILADEKQLSETVEKIMQE---EKDGLS--TKDVIRHYLEKNGASLGLPPLN--DEVVILLYDTVLGAI--ENGNT-------DAKTSEKDEFLVFLKEILEKFAAQLEVNPTFHDL-DN-------------------------------------------------------------
>musaLOC103981465
MAN---------------------------------------------------------------------------------------------------------------------------------------------------------GGLTV---VDGSTLRADD-LRLPL-PDG---------AVSGARLLQH-----------------------AESEVAARLFGLSLPDPLRSAAFRRLAGG----------DARSFEEEIIDADSVKRKVREYLLALADDLADDPLA--------------------------------------------------------------------------------------------------------------------------------------ILVLDGSALRVFLDDEDDFAMLAENLFTDLDVDDRGKLSKKKIQDALVLMGV-----EMGVPTFSE--HSD---LFSNI-LRKHG--AEGEQQLGQAQFAQLLQLILQDLADGL-AEKPVVVIQN----------------------------------------------------------------------------------------------------------------LKVVNGSKIKKLLEHKELLDDEMESMFGDWNARGRGEG--NMERLQGLLKAKGSRLGLPPAES-NEAVALLYDQIFSEI--KEEVI-------AGEL-TRDAFHIVVSDIMEKLVDQLEANPIFTDM-GS-------------------------------------------------------------
>GSMUA_Achr4P14870
MAN---------------------------------------------------------------------------------------------------------------------------------------------------------GGLTV---VDGSTLRADD-LRLPL-PDG---------AVSGARLLQH-----------------------AESEVAARLFGLSLPDPLRSAAFRRLAGG----------DARSFEEEIIDADSVKRKVREYLLALADDLADDPLA--------------------------------------------------------------------------------------------------------------------------------------ILVLDGSALRVFLDDEDDFAMLAENLFTDLDVDDRGKLSKKKIQDALVLMGV-----EMGVPTFSE--HSD---LFSNI-LRKHG--AEGEQQLGQAQFAQLLQLILQDLADGL-AEKPVVVIQN----------------------------------------------------------------------------------------------------------------LKVVNGSKIKKLLEHKELLDDEMESMFGDWNARGRGEG--NMERLQGLLKAKGSRLGLPPAES-NEAVALLYDQIFSEI--KEEVI-------AGEL-TRDAFHIVVSDIMEKLVDQLEANPIFTDM-GS-------------------------------------------------------------
