# Supplementary material for: Evolutionary Analysis of Snf1-Related Protein Kinase2 (SnRK2) and Calcium Sensor (SCS) Gene Lineages, and Dimerization of Rice Homologs, Suggest Deep Biochemical Conservation across Angiosperms
Source: Front Plant Sci. 2017 Apr 5;8:395. doi: 10.3389/fpls.2017.00395 (PMC5381359; doi:10.3389/fpls.2017.00395)
Supplement: Supplementary file 6 [file DataSheet4.FASTA]

>IZNU20441
----------------------------------------------------------------------------GEVLDGSDIIELVGNEEVFSNFVD-HKFQEL--------D-K----DCDGKLSVKELQPAVADIGAALGLPAQGSSPNSDHIY---S--------EV-LNE---FT--H-GK-QEKV-SKSEF-KEVL-SDILL-----GMATGL-KRDPIVILRMDGEDLLEFIN-SPSFESDMASIC-SVIE--LP-------DNDG--S---LKDYIVKVFEKLTVDHGMPPASDSW----VMSNI-VEPALGSSD--TG--------I-HQEP-V-SQDSFLAEFKKVAVRVAQRLKEQPVIV-AHSENTFDGSGIRR-LLANKFELDKTLDSAVK-NVPR---DRHGKI--SKEYLRVALDVLAPSAGLPP-IGAVDEMD-----KITNEALKM------V-D-ADD-----------GK---MVKE----DELK------KVLTEVLGAIML--QIESNPVSVSTNSVVHEPLA-SAST--LL----D-PSS------------------------------------------------------------------------------------------------
>VBHQ1551
------------------------------------------------------------------------------VLDGTEIRELVENREAFSSFVE-HKFEEL--------G-I----NHDGKLSVRELQPAVADIGAALGLPAQGASPDSDHIY---N--------EV-LNE---FT--H-GK-QEEV-SKSEF-KEVL-SDILL-----GMAAGL-KRDPIVILRIDGEDLSEFIE-NSRFEPEMIAIF-SHME--SA---------NP--P---LRECIRRALEQLTVENGMPPASDSW----VVENI-VEPALQSMS--MD--------E-LEQP-T-SQETFLEVFKKLANSINHRLREQPVIV-AHTENTFDGKGVRR-LLSNKFELDKLLDEVWK-GLPK---DRNQKV--SKEYLRVALDGMAASASLPP-YGAVNQVD-----MVVNEAFKL------V-N-ADD-----------GK---VVDQ----EEFK------KTMTQILGSIML--QLEGNPISVLSNSVVHEPLT-SSST--LL----T-P--------------------------------------------------------------------------------------------------
>RTNA20245
-----------------------------------------------------MAD------------A------GLTILDGAQLRDA-----------D-VSLPPPQ------PD-T----VITGGEVLELAETRVSLSLHGYVIPETLRSSALRRIG---V--------SD-AAG---FR-------SKKL-DHSDA-SSTL-RNYIS-----AIADEL-RDDPIVVTILDGKTIHIFLDDEDDFAMLAENLF-TDLD--VE---------DR--GKI-SKDEIQNALIHMGIESGIPSISDFP----QLSDI-LKK-----H--GA--------T-GKEE-L-GQAQFAELLQSVLQELAEALAKKHIVL-VQNIKIVNGSKIRK-LLTDENQLDGVLKKILL-EKND---SKKEGK--STSIIRVFLEKSGKDLGLPS-SKVDETVI------LFNEIFTE------V-E-RQS-------N---AD---KSEK----DEYM------MLLKDIFQQFAE--KLEANPIL------------------------------------------------------------------------------------------------------------------------------
>11631Aspa
-----------------------------------------------------------------------------------------------------LRLPLP--------D-G----AVTGSQLISLCESEASAHLFGLSLPVSVKSAVVQRLN---G--------NG-D-----LL-------SKEFGEGESQ-KAMI-KEYLV-----TLADEL-KDDPLVISILDGHALRVFMDDEDDFAMLAENLF-TDLD--VD---------DR--GKL-SKNEIQNALVHMGLGMGVPPFSESR---DLLDSI-LKE-----R--GA--------E-GEEQ-L-GQSQFAELLQTVIQDLADALSKKNVTV-IRNIKVMNGSKLKK-TLADENLLSSVMESMFQ-EWDT---TRE-AG--NKEKLRAIIESKAHKLSLPP-SETSEATV-----LLYDQIFAN------V-S-EE------------TG---SLNR----VAFQ------ETVKTILEMFAD--QLEANPIFIDFES-------------------------------------------------------------------------------------------------------------------------
>OQBM20580
----------------------------------------------------------------------------GEVLDGSDIMELVGNEEVFSNFVD-HKFQQL--------D-K----DCDGKLSLNELQPAVADIGAALGLPAQGSSPNSDHIY---S--------QV-LNE---FT--H-GK-QEKV-SKKEF-KEVL-GDILL-----GMATGL-ERDPIVILRMDGEDLLEFVN-NPAFEPETLSLY-SELE--LP---------DG--S---LKDYIIKAFEKLTVDQGMPPASDSW----VMSNV-VEPVVESCI--GA--------S-NEQP-V-TQETFLAEFKKVAESAAQRLKEQPVIV-AHSENTFDGSGIKR-LLSNKFELDKTLDSALK-NIPR---DRHGKM--SKEYIRVALDVLAPSAGLPP-IGAVDQMD-----KVIKEVCKM------L-D-ADD-----------GK---MVKE----EEFK------KLLTEILGSMML--QLEGNPVSVSTNSVVHEPLA-SSST--LL----Q-PPS------------------------------------------------------------------------------------------------
>82475Xero
-----------------------------------------------------MSD------------G------GLMVIDGSQLRDA-----------D-LRLPIP--------D-G----VVTGLRLLEVAESEAAARLFGLSLPEALRSSAIRRMD------------GS-GDG---FL-------SEEFNDAESL-KKKL-HEYLL-----ALADEL-QDDPLVISVLDGSALRLFLDDEDDFAMLAENLF-TDLD--EN---------DK--GKL-SKKELHNALIHMGVEMGVPPFSESG---DLLNCI-LKK-----H--GA--------E-GEEQ-L-GQAQFAELLQPILQDLADVLAEKHVAV-IQHIKVINGSKLKK-ILDDAKLLDDVIERMFQ-GWEA---TRSGEG--SKENLQSFLEAKGLEFGLPS-SRSHEAVA-----LLYDQIFSS------V-D-EKK-------V---AG---DLTR----DAFH------AVVKDILKNFAQ--HLEANPVF------------------------------------------------------------------------------------------------------------------------------
>Pt479
------------------------------------MEKGST-----SKEEIRTSG------------G------NGQVLDGSDIMELVGNEEVFSSFVD-HKFQEL--------D-R----DRDGKLSVKELEPAVADIGAALGLPAQGSSPDSDHIY---S--------EV-LNE---FT--H-GK-QEKV-SKTEF-KGVI-SDFLQ-----GMAAGL-KRDPIVILRMDGEDLLEFIK-GPGYEAEMVSLF-SQLE--SP---------GG--S---LHHHIVKALEQLTVDQGMPPSSDSW----VMSNI-VEPALQSCA--GQ--------D-QDKP-P-SQETFLVEFKKVAQCVAQRLKEQPVIV-AHSENTFDGSGIKR-LLSNKFELDKNLNTAIE-NVPK---DRNGKI--SKEYLRVALDTVAPSADLPP-VGAIHEMD-----NVISEMLKM------M-N-ADD-----------GK---LVKE----DEFK------KVLTEILGSIML--QLEGSPISISSNSVVHEPLANSSST--FL----Q-PPS------------------------------------------------------------------------------------------------
>EXHX20580
------------------------------FEK---MEDG---------PKPVTKS------------G------EVEVMDGSDIMELVENDKVFSNFVD-HKFRDL--------D-R----DCDGHLSVKELQPAVADIGAALGLPAQGTSADSDHIY---A--------EV-LSE---FT--H-GK-DRKV-SKTEF-KKVL-SDFLI-----GMAAGL-KRDPIVILRIDGEDLLEFIY-SPGFEPEMTSIF-SELE--IP---------NG--S---LTDYINKAFEKLTVDKGMPPVLDSW----VTSNI-IAPALESC---GG--------G-QDQP-V-SQETFLVEFKKVAETVAQRLKDQPVIV-AHSENTFDGTGIRR-LLSNKFELEKTLDTAVK-SMPK---DPHGRI--SKNCVRLALDQLASSAGLPP-LGAVYQMD-----EVINESCKM------F-D-VDD-----------GR---VVKE----DEFK------KILTEVLGSIML--QLEGNPISVSTNSVVHEPLT-SAST--LL----Q-PSS------------------------------------------------------------------------------------------------
>UCNM20014
-----------------------------------------------------MAD------------A------GLKILDGAQLREA-----------D-VSFPPPQ------PG-G----VITGAEVLELAESRASLALHGLVLPESIKSAAFQRLG---V--------SY-GSA---FR-------TTEL-DYHKA-SSIL-QAYVS-----AIADEL-KDDPIVVAILDGRTLRMFLEDEDDFAMLAENLF-TDLD--TE---------DT--GKI-SKNEIQNALIHMGLEMGIPPLSEFP----QLSNI-LKR-----H--GA--------E-GKEE-L-GQAQFAQLLQHVLQELVENLAKNPVVA-VQHIKIVNGSKLRK-LLANEGLLGDVANKIIQ-EKSE---SRDEQS--STMKVRCFLEKHGEGLGLPD-DVLEK---------VLDEIFTE------V-D-SVN-------G---AA---DSER----DSLI------VLLKKILEKIAD--KLEAYPILYDV---------------------------------------------------------------------------------------------------------------------------
>514820623Setaria_italica_foxtailmillet
MERSSS------WFRWWRRRKAREGQAAGAGEE------------------EGHDD------------H------HKVVVDGSEIRELVEDREAFGMLVD-SKFRQL--------D-A----DGDGRLSVRELRPAVADIGAALGLPAEGASPNTNHIC---S--------EV-VSE---LT--H-GTSQGEV-SKAEF-QEAL-SDILL-----GMAAGL-KRDPIVILRMDGEDLRDFAA-GSRYEPSAAAIF-PQVG--SE---------GV--P---LRQCLLAALQELSVDHGVPPASDAW----VVENI-VEPALQQLP--AD--------R-LEQPAA-SRDGFLQQLKMLLGAVAERLQEQPVIV-AHTENTYDGSGVKR-LLANKFELDKLLDSVWR-GVPS---EHKNKA--SKECLVAALDKMADAASLPH-YGAVKQVD-----AVVDEAIKT------A-N-AGD-----------GK---TVDE----AQFK------KFLTDTLGAIMR--QLNSNPVFVSTNTVVHEPLS-SGASSALFS---S-PQLVT------------SSPSK-----------------------------------------------------------------------------
>9592Drake
------------------------------------------------------------------------------VVDGTEIEKLVHDKEAFSSYVE-QKFEEL--------D-R----DRDGKLSVRELQPAVADIGAALGLPAVGSSPDSDHIY---D--------EV-LKE---FT--H-GK-QEVV-SRSEF-KEVL-SDILL-----GVAAGL-KRDPIVILRIDGEDLKEFVD-SPKFETESISIF-SGFD--SS---------EV--P---MSKCLIAGLGQIPVESGMPPASDSW----VSSNV-VEPALRSFS--ND--------L-LERP-A-SQEVFLQHFRSLVRRIVQHLQERPVIV-AHSENIFNGSGIRR-LLANKFELDKLLDEAWR-DLPL---DRHGKT--SPQYLRFALDKMAASADLPP-YGAVAQVD-----SVVDEASRM------V-N-ANA-----------EN---LVKE----DEFK------KAMKEMLGCIML--QLEGNPIFVSSNSVVHETFD-SPSP--LL----P----------------------------------------------------------------------------------------------------
>triphys3
-------------------------------------------------------------------------------------MDLVENEKVFSDFVD-HKFRDL--------D-F----DCDGELSVKELQPAVEDIGAALGLPAQGTSPESDHIY---T--------EV-LNE---FT--H-GK-QEKI-SKHEF-KEVL-SDFLL-----GMAAGL-KRDPVVILRIDGEDLHEFVK-SSFFETEMVSLF-SEID--FP---------NG--S---LKDYIVNAFEKLTVDQGMPPATDPW----VVNNV-LEPANHYL---VH--------L-SNP----RKRMFLAEFERAAKNVVQLLKEQPAIV-AHSQNTFDGSGIKR-LLSNRFELDKTLDFALK-SVTK---SRHGKI--SKDYLGVALDFLAASAGLPP-LGAVDQMD-----TIMSEALKM------F-D-ASD-----------GK---TVKE----DEFK------KLLTEVLGSIML--QLVGNPVSISINSVVHEPIA-SSST--LL----Q-PSSP-----------------------------------------------------------------------------------------------
>JWEY20856
-------------------------------------EKEAL----IMEKMKKGGK------------G------VCEVVDGSDIMKLVGNEKVFSNFVD-HKFREL--------D-R----DCDGKLSVRELQPAVADIGAALGLPAQGSSPESDHIY---S--------EV-LNE---FT--H-GN-QQEV-SKPEF-KEVL-SDILL-----GMAAGL-NRDPVVILRMDGDDLLEFVH-GQSFEPEILSVL-SEID--LP---------DA--Q---LQDYITKALEKLSVVQGMPPASDPW----VMSNI-VEPALKSC---GG--------I-AQQP-F-SQETFLVEFKKVAESIAQRLKEQPAIV-AHSENTFDGNGIKR-LLSNKFELEKTLDSAVK-ALPR---DRHGKI--SKEYLRVALDSIASSAGL---------MD-----KITSEALKM------M-E-IED-----------GK---TVKE----EELK------KLLTEVVGSIML--QLQGNPVSVSTNAVVHDPVS-SAST--LL----Q-PPS------------------------------------------------------------------------------------------------
>RLCS20526
-----------------------------------------------------TKS------------G------EVEVMDGSDIMELVENDKVFSNFVD-HKFRDL--------D-R----DCDGHLSVKELQPAVADIGAALGLPAQGTSADSDHIY---A--------EV-LSE---FT--H-GK-DRKV-SKTEF-KKVL-SDFLI-----GMAAGL-KRDPIVILRIDGEDLLEFIY-SPGFEPEMTSIF-SELE--IS---------NG--S---LTDYINKAFEKLTVDKGMPPVLDSW----VTSNI-IAPALESC---GG--------G-QDQP-V-SQETFLVEFKKVAETVAQRLKDQPVIV-AHSENTFDGTGIRR-LLSNKFELEKTLDTAVK-SMPK---DPHGRI--SKNCVRLALDQLASSAGLPP-LGAVYQMD-----EVINESCKM------F-D-VDD-----------GK---VVKE----DEFK------KILTEVLGSIML--QLEGNPISVSTNSVVHEPLT-SASS--LL----Q-PSS------------------------------------------------------------------------------------------------
>Aq24556
---------------------------------------------------------------------------KNIWMDGSVGGKVLRLFGYNGSGRT-EKNKEV--------H-V----YSNTIVCRTEKELQLISTFLALGFPLK-TDLLQVLIY---K--------FI-MSS---GM--E-NR-Q--M-SQTKF-PDVI-SD-LL-----GMSTGLMKRDPIVILRMDGEDLLEFIN-SARFEADMISIF-SQLD--MA---------DG--S---ILDHITKTLQQLTVDHGMPPLTDSW----VVSNI-VEPALQCVV--KH--------D-GEHP-I-TQEMLLEQFKKVAERLAQLLNEQPVIV-AHSELTFDGSGIRR-LLSNSFEFNKILEGALR-DLPK---DQNGKV--SKEYVSVALGSVGPSAGLPP-FGVVDQLD-----NMVEEAIQMK----IH-E-PGE-----------GK---MIEG----DTLK------KLVMEILESIML--QLEGNPISISSNSVVHEPLS-SPST--SV----A-SPTT-----------------------------------------------------------------------------------------------
>55779Xero
------------------------------------------------------------------------------VLDGSDIEELVGNKEAFSSYVD-HRFQEL--------D-R----DHDGKLSVKELQPAVADIGAALGLPAQGTSPNSDHIY---S--------EV-LNE---FT--H-GK-EEVV-SKSEF-KEVL-SDILL-----GMAAGL-KRDPIVILRIDGEDLKEFVE-SPRFETEAIAMY-SQME--SA---------NA--S---LGKCMTMALEQLTVEQGMPPASDTL----VLSDI-IEPVLQSFS--SD--------Q-LEQL-A-SQEIFLEEFKKLMCRITQRLQEHPIIV-AHSENTFNGSGIKR-LLSNKFELDKLLDAAWK-DLPK---DRNHKV--SKEYLRIALDGIAASADLPP-YGAVDQVD-----AVVNDAFRM------M-N-ADD-----------GK---SMNE----EEFK------KMMTEILGIIML--QLEGNPIFVSSNSVVHEPLA-SSS--------------------------------------------------------------------------------------------------------------
>Bnapus
------------------------------------M----------DMRSNNHQQ------------Q------QQPVLDGSDIVELVENEKVFDKFVE-QKFQQL--------D-Q----DEDGKLSVKELQPAVADIGAALGLPAQGTSPDSDHIY---S--------EV-LNE---FT--H-GS-QEKV-SKTEF-KEVL-SDILL-----GMAAGL-KRDPIVILRMDGEDLSEFIH-SPGYEAEIVSIYFSALS-GCE---------EA--S---LRDCIAKALQSLSVDHGMPPPNDPW----VISNI-VEPIVESCLDEED--------K-REKC-V-SQERFLEAFKRVVERVAQRLNEQPVIV-AHSENTFDGSGIRR-LLSNKFEFDKALNVALE-IIPK---DRHGKV--SKEYLRAVLDTVAPSATLPP-LGAVSQMD-----DMIREALKM------V-N-GDD-----------GK---MVKE----EEFK------KTMAEILGSIML--QLEGSPISVSSNSVVHEPLT-SATF--LP----A-APAEA------------DEPSN-----------------------------------------------------------------------------
>ASMV21089
--------------------------------------------------------------------G------GGQVMDGSDIMELVGNEQVFSNFVD-HKFQEL--------D-T----DCDGKLSVSELPPAVADIGAALGLPARGSSPDSDHIY---C--------EV-LNE---FT--H-GK-QQKV-SKTEF-KGVL-SDILL-----GMAAGL-KRDPVVILRIDGEDLLEFIK-CPGFEPEMVSIF-SELELDLA---------EG--S---LKDYIMKALEKLTVEQGMPPASDSW----VMSNI-IEPALQTC---GG--------V-DQQL-I-SQETFLVEFKKVAESVAQYLKDQPVIV-AHSENTFDGSGIKR-LLSNKFELDKILEVALQ-SVPK---DRKGKM--CEEYLRPALDAVAPSAGLPP-FGALDEMD-----NAVAGVFKM------L-D-ADD-----------GN---IIKE----DEFK------KLLVEILGSLML--QLEGKPISVSSNSVVHEPLP-TAS--------------------------------------------------------------------------------------------------------------
>DTOA20923
-------------------------------------------------KKSGHGR------------D------QNQVTDGSDIMELVGNQEVFSSFVH-HKFSEL--------D-R----DCDGKLSVKELQPAVADIEAALGLPAHGSSPDSDHIY---S--------EV-LNE---FT--H-GK-QQVV-SKSEF-KGVL-SDILL-----GMAAGL-KRDPIVILRIDGEDLHEFIN-SPGFETEMVAML-SEIE--ML---------GG--S---LRGYLIKAFEKLTVDQGMPPASDSW----VMSNI-VEPVLESC---KI--------R-DQNE-F-SQETFLEEFKKVAECVAQRLKEQPVIV-AHSENTFNGSGIKR-LLSNKFELDKTLDAALK-DVVR---DQNGKM--SKESLRVALDVVSPSAGLPP-FGAVAQMD-----KVIADVAKM------L-D-ADD-----------GK---TVKE----EEFK------MLLTEILGSIML--QLEGNPVSVSANSVVHEPLT-SAST--LL----Q-PPS------------------------------------------------------------------------------------------------
>17809Sans
------------------------------------------------------------------------------VLDGSDIEELVGNRETFSNYVD-HKFQEL--------D-R----DRDGKLSVKELEPAVADIGAALGLPAQGSSPDTDHIY---S--------EV-LNE---FT--R-GK-QEVV-SKSEF-KEVL-SDILL-----GMAAGL-KRDPIVILRIDGQDLKEFVE-SPKFETEAISIF-SKME--SD---------NY--S---LGKCMTMALEQFNVEQGMPPASDAW----VSSNI-IEPVLKSFS--KD--------Q-LEQP-T-SQEVFLEEFKKLMCRIADRLHEHPVII-AHSENNFNGSGVRR-LLSNKFELDKLLSATWK-DLPK---DRHHKV--SKECLRIALDNIAPSADLPP-FGAVNEVD-----TILNEAFRM------V-N-ADD-----------GK---SVNE----EEFK------KTMAEILGCIML--QLESKPIFVSSNSVVNEPLA-TSTS--VL----T-PSP------------------------------------------------------------------------------------------------
>GmACU2
-----------------------------------------------------MSD------------G------TLQVLDGTHLRGV-----------D-LSLGD---------D-G----PFTGAKILDIAHSRASSSLFGLSLLDSLKVSALTRLR---T--------PD-TDA---FR-------SAYY-SADKA-SEIL-RDYIS-----AIADEL-KDNPLVVSILDGSTLRLLSEDEDDFAMLAENLF-TDLD--AE---------DK--GKI-SKSEIRNALVQMGVEMGVPPFSEFP----QLNDL-LKK-----H--GV--------D-GEEK-L-GQAQFAQLLQSVLQDLEEELSKKNVVS-IQNIRIINGSKLRRNLLANEQELNTVVKKALQ-EKRE---AKDGLG--STEIIRSFLERNAKELGLPL-AQADEAVV-----LLYDTVFAE------I-T-QEK-------D---GA---ELDK----EELA------KLVKNILEKFAD--QLEVSPVYQDLA--------------------------------------------------------------------------------------------------------------------------
>MWYQ13968
-----------------------------RRSG------------------DKGKR------------E------AKVVLDGSEIKELVENREAFATFVD-HKFQEL--------D-R----DHDGRLSVQELQPAVVDIGAALGLPAQGASRESDHIY---S--------EV-LNE---FT--H-GK-QKDV-TKSEF-QEVL-SDILL-----GMAAGL-KRDPIVILRIDGKDLKEFVE-SPRFEPEAVAIF-SKME--SA---------NV--S---LHKCMTSGLEQLTVEHGMPPATDSW----VFRNI-IEPVLKSFP--SD--------H-LEQP-A-SQEIFLEEFKKLLEGIIQLLQEHHVIV-AHSENTFDGSGIKR-ILSNKFELDKLLDSAWR-DLPK---DHNQKA--SKQYLRVALDGMAASAGLPP-YGAVDQFD-----AIVNEVSKM------V-N-ADD-----------GK---LMQE----EEFK------KMMTEILGMVML--QLEGNPIFVSSNSVVHEPLA-SSST--IL----P-P--------------------------------------------------------------------------------------------------
>euphorbJCGZ_19605_Jatrophacurcas
------------------------------------MEK--------TEKVKKSGG------------G------NGQVLDGSGIMELVENEEVFSNYVD-HKFQEL--------D-K----DRDGELSVKELEPAVADIGAALGLPAQGSSPDSDFIY---S--------EV-LNE---FT--H-GK-QEKV-TKTEF-KEVL-SDILI-----GMAAGL-KRDPIVILRMDGEDLSVFIN-GPAYEPEMISIF-SQLE--LP---------DGI-S---LQDFIVKALEKLTVDQGMPPSSDSW----VLSNI-VEPALQSCT--GQ--------DYDDKL-I-SQETFLIEFKKVAERVAQRLKEQPVIV-AHSENIFDGSGIKR-LLSNKFELDKTLNTAME-NVPK---DRNGKI--AKEYLSVALDLVAPSAGLPP-IGSVDEID-----KVVGEALKM------M-N-ADD-----------GK---LVKE----DEIK------KILTEILGIVML--QLEGNPISVSSNSVVHEPLA-SSST--LL----Q-PAS------------------------------------------------------------------------------------------------
>Hannuus
---------------------------------------------------------------------------------------------------------KL--------I-C----VCFLHFNIKKLK-----------------------LL---M--------QV-LSE---FT--H-GK-DCKV-SKTEF-KKVL-SDFLI-----GMAAGL-KRDPIVILRIDGEDLLEFID-SPGFEPEMSSIF-SELE--IP---------NG--S---LTEYINKAFEKLTVDKGMPPVLDSW----VTSNI-IVPALESC---GV--------G-EDQP-V-SQETFLVEFKKVAETVAQLLKDQPVIV-AHSENTFDGTVIRR-LLSNKFELEKTLDTTVK-SMPK---DPHGRI--SKNCVRIALDQLASSAGLPP-IGAVYQMD-----EIIHESFKM------F-D-VDD-----------GK----VKE----DEFK------KILTEVLGSIML--QLEGNPISVSTTRLFHHLLS-HSCS--HL----P-CKRAV------------CGS-------------------------------------------------------------------------Y-----
>PoptXP
-----------------------------------------------------MSD------------G------GITVLDGNTLRSL-----------H-VSLPEH--------T-L----TLTGAQVLDFAESEASQSLLGISLPPHLKSSALRRMN---IDGV-----DD-VTS---FQ-------LTEL-SREQA-SRKL-SHYLS-----AIADEL-KDNPLVVSILDGNALRMFLEDEDDFAMIAENLF-TDLD--TE---------DK--GKI-GKSEIRNAVVHMGVDMGVPPLEEFP----LLNDI-LKK-----H--GV--------E-EEGE-L-GQSQFAELLQPIIQELADALAKKHVTV-IHKIKIVNGSEIRK-VLADEKKLNDAIAKALQ-GKH-----KNDQK--STE-IRDFLEKNGEELGLPP-SEANEAVI-----LLYDAVFTD------I-D-SGR-------D---AS----IEE----DDFR------KLVREILEKFAE--QLQANPVYCDLDG-------------------------------------------------------------------------------------------------------------------------
>5912Erios
------------------------------------------------------------------------------VLDGSDIEELVGNKEAFNSYVD-HKFHEL--------D-R----DHDGKLSVKELEPAVADIGAALGLPAQGSSPDSDHIY---S--------EV-LNE---FT--H-GK-QEVV-SKSEF-KEVL-SDILL-----GMAAGL-KRDPIVILRIDGQDLKEFVD-SPKFETEAISIF-NMTC--LD---------DA--S---LGKCMKMALEQLTVEQGMPPPSDAW----VSSNI-IEPVLQSFS--KD--------Q-LEQP-A-SQEVFLGEFKKLLCGISDRLQEHPVII-AHSENNFNGSGIRR-SLSNKFELDKLLSAAWK-DLPK---DRHHKV--PKDYLRIALDSIAASVDLPP-YGAVKEVD-----DIMNEAFRM------V-G-ADD-----------GK---SVNE----EEFK------KKMTEILGCIML--QLESKPIFVSTNSVVNEPLA-SSSS--LL----S-PS-------------------------------------------------------------------------------------------------
>DGXS23634
------------------------------------------------------------------------------VLDGSEIRELVENKEAFGSFVE-HKFQEL--------D-L----NSDGKLSVKELKPAVADIGAALGLPAQGTSPDSDHIY---H--------EV-LNE---FT--H-GK-QEEV-SKSEF-GEVL-SDILL-----GMAAGL-KRDPLVILRVDGEDLCEFIG-SPRFEPEMVAIF-SQME--AA---------NA--T---LLACITSTLGQLTVEHGIPPASDSW----VLENI-VQPAVQSIS--TD--------N-LEQP-A-SQETFLEEFKKLAERIIQRLQEQPVIV-AHTENTFDGNGIRR-LLSNKFELDKLLDEVWQ-DLPK---DRNHKV--SKEYLRVALDRMAASASLPP-YGAVNQVD-----AVVNDAFKM------I-N-ADD-----------GK---IVDK----EEFK------KTMAEILGGIML--QLEGNPIFFSSNSVVHQPLA-SSST--LI----S-PS-------------------------------------------------------------------------------------------------
>switch27
MERSSSS----GWFK-WRRRKAREG---QRGAG------------------GEEDH------------H------HKVVVDGSEIRELVEDREAFGMLVD-TAFRQL--------D-A----DGDGRLSVRELRPAVADIGAALGVPAEGASPNTDHIC---S--------EV-VSE---LT--H-GTSQGEV-SKAEF-QEAL-SDILL-----GMAAGL-KRDPIVILRMDGEDLRDFVA-SSRYEPSAAAIF-SQVG--SE---------GV--P---LRRCLSAALQQLAVDHGVPPASDAW----VAENI-VEPALRQLP--AD--------Q-LEQP-A-SRDGFVERLRELLGAVAERLQEQAVIV-AHTENTYDGSGVKR-LLANKFELDKLLDSVWR-GVPG---EHKNKA--SKECLIAALDKMADAANLPH-YGAVQQVD-----AVVNEAIKT------A-N-ADG-----------GK---TVDE----AEFK------KLLTDTLGAVMR--QLNSNPIFVSTNTVVHEPLS-GSSG--LFS---S-PPPVS------------SSPK------------------------------------------------------------------------------
>UTQR20783
--------------------------------------------------------------------G------HQEVMDGSDIKELVENEKVFSNFVD-RKFEEL--------D-R----DCDGKLSVKELQPAVADIGAALGLPAEGASPESDRIY---A--------EV-LNE---FT--H-GK-KEKI-GKSEF-KGVL-SDILL-----GMAAGL-KRDPVVILRIDGDDLHEFVE-GPTFEPEITSIF-SEIE--LP---------NG--S---LKEYIVKAFEKLTVDQGMPPVTDPW----VMSNI-VEPALGSSD--TG--------I-HQGP-V-SQDSFLAEFKKVAAIVAQRLKEQPVIV-AHSENTFDGSGIRR-LLANKFELDKTLDSAVK-NVPR---DRHGKI--SKEYLRVALDVLAPSAGLPP-IGAVDEMD-----KITNEALKM------V-D-ADD-----------GK---MVKE----DELK------KVLTEVLGAIML--QIEGNPVSVSTNSVVHEPLA-SAST--LL----D-PSS------------------------------------------------------------------------------------------------
>657388728Medtrunc
------------------------------------MESGSV-----KRKSGGGGG------------N------AVEVLDGSNIMELVGNKDVFSNFVN-HKFQEL--------D-R----DKDGKLSLTELQPAVSDIGSALGLPAKGTNPDSDHIY---S--------EV-LNE---FT--H-GK-QEKV-SKTEF-KEVL-SDILL-----GMAAGL-KRDPIVILRIDGEDLLEFLN-GPSYEPEIVSIF-SQIE--SP---------QK--S---LHDLIIQALSKLNVDQGIPPTSDSW----VISNI-VEPALLSEH--GH--------D-LDKP-V-SQEIFLEEFKKVALSVANRLKEQPVIV-AHSESTFDGNGVKR-LLSNKFELDKILNSAIE-TLPK---DKNGKI--SKDYLRVALDTVAPSAALPP-FGAIEEMD-----KVIGEVFKL------V-S-ADD-----------AK---LVKE----EEFK------KILTEILGSIML--QLEGNPIAVASNSVVHEPLG-SSST--LL----Q-PTPAE------------TA--------------------------------------------------------------------------------
>DMIN2022117
--------------------------------A------------------SGTKG------------S------VKAVLDGSDIQELVENKDAFSNYVD-HKFQEL--------D-R----DRNGMLSVKELEPAVADIGAALGLPAQGSSPDSDHIY---S--------EV-LNE---FT--H-GK-QEEV-SKSDF-KEVL-SDILL-----GMAAGL-KRDPIVILRINGEDLKEFAE-SPRFEPEAISIV-SQME--SS---------NA--S---LGKCMTMALKQLSVEQGMPPSSDSW----VMSNI-IEPVLQSFT--KD--------Y-LEQP-A-SQEVFLDEFRKFVCGIAQRLQANPVIV-AHSENTFDGKGIRR-LLSNKFELDKTLGAAWK-DLPK---DRHHKA--SKEYLRIALDSIAASAGLPP-FGAVNQVD-----AIVNEAFKI------V-N-ADE-----------GK---SINE----DEFK------KTMTEILGCIML--QLEGNPIFVSSNSVVNEPLV-SSSS--LL----S-P--------------------------------------------------------------------------------------------------
>48144Aloe
---------------------------------------------------------------------------------------------------D-HKFQEL--------D-R----DGDGKLSVKELQPAVADIGAALGLPAQGSSPDSDHIY---S--------EV-LNE---FT--H-GK-QEEV-SKSKF-KEVL-SDILL-----GMAAGL-KRDPIVILRINGEDLKEFVE-SPKFEPEAVVIF-SAIE--SD---------NL--S---LRKCLSLALEQLKVEQGMPPASDSW----VSSNI-IEPVLQSLS--SE--------E-LDRQ-A-SQEVFLEEFKKLVTKITERLQEHPVIV-AHSDNTFDGSGIKR-LLSNKFEFDKLLNEAWK-NLHK---DRHHKT--SKEYLRIALDGIASSAELPP-YGAVDQVD-----KIVNDAFRM------V-K-ADD-----------GK---SVNE----DEFK------KIMAEILGCVML--QLEGNPIFVSTNSVVNEPLA-ASTS--LL----A-PS-------------------------------------------------------------------------------------------------
>17970Sans
-----------------------------------------------------MSD------------G------GLAVLDGSHLLNA-----------D-LRLPLP--------D-A----TVNGSQIVELCESEASAHLFGLSLPEHVRSGVIRRLK---C--------GD-DGD---FL-------SKEFGDEESR-KRMV-KKYLL-----ALADEL-KDDPLVISILDGYALRVFMDDEDDFAMLAEDIF-TDLD--VD---------DR--GKL-SKNDIQKALVHMGVGMGVPPLSESR---DLLSYI-LKK-----H--DA--------E-GEEQ-L-GQSQFAQLLQSVIQDLADALTKKNVIV-MRNIKVFNGSRLKK-ILADDKLLNSVLEWTFQ-DWVA---TGAAED--NKAKLQDILESKGPELGLPP-SDSSEAAA-----FLYEQIFTD------V-G-NKM-------H---SG---NLSR----GDFE------EIVKVILKNFAT--QLEGNPVFLDLEG-------------------------------------------------------------------------------------------------------------------------
>116549Nar
--------------------------------------------------------------------G------GLTVLDGTHLLNP-----------D-LHLPSP--------E-G----AVCGSHLLDLCESEASKQLFGLSLPDPVKSAVRRRLD---N--------GG-D-----------------IGDGKSL-EEKV-KEYFI-----TLADQL-KDDPLVVSILDGSALRVFLDDEDDFAMLAENLF-TDLD--VN---------DR--GKL-SKNEIQNALVHMGVGMGVPSFSESG---HLLNDI-LKK-----H--GA--------E-GEQQ-L-GQAQFAQLLQTVLQDLADSLAQEHVTV-IHNIKVINGSKLNK-ILADNELFEGVVEKMFQ-DWNT---TRAGAS--NMEHFRTILESKGAELGLPP-SESNESVV-----LLYDQIFTD------V-G-EEM-------F---AA---DSDS----NSFQ------KVARTIFKMFAD--QLEANPIFVELES-------------------------------------------------------------------------------------------------------------------------
>SNBI20127
-----------------------------------------------------MAE------------G------GLTVLDGTQLRSM-----------D-ISLPES--------N-T----NFTGASILQLAESVVSSSLSNFTLPEYLKSNGINRVN---I---------D-LN-----K-------ETEI-DRDQA-STLL-KDYVA-----AIADEL-KEDPLVVAILDGKTLGLFLEDEDDFAMLAENLF-TDMD--TK---------DE--GKI-KKKELRNALVHMGVELGIPPFSDFP----PLNDI-LEK-----H--CA--------Q-GEEE-V-GQAQFAQLLQPILQELADALAEEHVVV-VQNIKIVNGSKLRK-LLASEENLNAVVEKILQQEKNI---ENDVQR--SKNVIRVVLEENEKELGLPS-SKSHESVA-----LLYDEVCTD------A-G-NIN-------K---VP---QSE-----DEIH------LLVENILEKLSE--KLAANPVFQDLDD-------------------------------------------------------------------------------------------------------------------------
>EMT23176A
MERS--------WFG-WR--------KAKQGGGGGAGGGGGE---------REEED------------Q------AKVVVDGSGIRELVEDREAFGMFAE-TKFRQL--------D-A----DGDGRLSVRELQPAVADIGASLGLPAQGSSPNADHIY---S--------EA-MSE---FTHGH-GN-QEGV-SRAEF-QGVL-SDILL-----GMAAGL-KKDPIVILRIDGEDLRDFVS-SPRYEPAVAAIF-SQVG--SE---------DA--P---LRQCLLAAVQQLGVDHGMPPAADPW----VVENV-VEPALQQLS--AD--------E-LEQP-A-SRDVFFEQLKKLLGSVAEQLQERHVIV-AHTENTFDGSGVRR-LLGNKFELDKLLDSVWR-DVPA---EHKKKAPKDKEHLRVALDKMADAASLPP-HGAVAQVD-----AVVDEALKV------A-D-AGD-----------GK---AVQE----GEFK------KLLTEVLGAVML--RLSGEPIFISTSTVVHEPLS-SSAA--PVP---S-LAVAS-------------PPSE-----------------------------------------------------------------------------
>Pinus823
-----------------------------------------------------M--------------G------SGMVFDGSKLQEFVEDDEAFAKYVD-ERFEAL--------D-K----DHNGRLSPKELRPAVAAIGAALGLPSQGSSPDADIIY-DQVL-------NE-FVS---GR-------SDGI-SKEDF-RTVL-SDILL-----GVADGL-KRDPVSLVTLDGRLLHDYAR-APAFEFDAIATF-SQME--N------------------SKPSLEIALGKITVEQGMPPASDPW----VM------------------------------------------------------------------------------------------------------------------------------------------------------------------------------------------------------------------------------------------------------------------------------------------------------------------------------------------------------------
>Graimnd
-------------------------------------------------------------------------------------------------------------------------------------------------------------IS---E--------GY-MNS---LT----VK-QEKV-SKTEF-KELL-SDILL-----GMAAGL-KRDPIVILRIDGEDLLEFIN-GPSYEVEMLSVF-SQIV--SD---------DAVLP---MRDCIVKALEKLTVDQGMPPSPDSW----VTSNI-IEPALQLWD--GN--------N-QEKL-V-SQETFLEEFKKVAERVAQNLKEQPVIV-AHSENTFDGSGIKR-LLSNKFELDKLLNTALE-NVPK---DRNGKV--SKEYLRVVLDVVAPSASLPP-IGAVEQID-----KVVAEAFDM------I-N-ADD-----------GK---AVKE----DEF-------KLLTEILGSVML--QLEGNPISISSNSVVHEPLA-SSSS--LL----Q-PSSLH------------ITNIKG--------------DKKKK---------------------------------------GQIL--------------
>Centaur
----------------------------------------------------------------------------------GDSMRL--------------RRPSL----------------------CQELQPAVADIGAALGLPAQGTSADSDHIY---A--------EV-LSE---FT--H-GK-DGKV-SKTEF-KKVL-SDFLL-----GMAAGL-KRDPIVILRIDGEDLLEFIE-GPSFEPEMTSIF-SEID--LP---------NG--S---LTDYINKAFEKLTVDKGMPPVLDSW----VTSNI-IAPALQSC---GV--------G-QDQP-V-SQDAFLVEFRKVAETAAQRLKEQPVIV-AHSENTFDGSGIRR-LLSNKFELEKTLDTAVK-SMAK---DQNGRI--SKNCIRLGLDLVASSAGLPP-LGAVYQMD-----QVIGESCKM------F-D-MDD-----------G----LVKE----DEFK------KLLTELLGSIML--QLEGNPISVSTNSVVHEPLT-SAST--LL----Q-PSSMV------------SGTTYM------LYVLLFRKNTLKE---------------------------------------ITIRMHDASGLSYH---W
>74670Smil
-----------------------------------------------------MAE------------G------GLRVIDGTQLRDA-----------D-LLLPIP--------D-G----PVTGARLLEAAESEAAAHLFGLSLPETLRSSTLRRMD---I--------GD-GED---FL-------SSEFNDAEFV-KKKI-QQYLH-----VLADEL-TDDPLVVSVLDGSALRFLLDDEDDFAMLAENLF-TDLD--TD---------DK--GKI-SKNEIQNALVHMGVGMGVPPFSESG---NILSSI-LKK-----H--GA--------E-GEGQ-L-GQAQFAQLLQPILQDLADALAENHVAV-IQNIKVINGSKLNK-ILAHGKLFDDAVEGMFQ-DWDA---IRNEEG--NKQKLRSFLKAKELELGLPP-SESNEAVS-----LLYDHIFSS------V-D-EEK-------L---AG---NLGG----DAFQ------VVVKDILKMFAQ--QLEENPVFIDLE--------------------------------------------------------------------------------------------------------------------------
>VVVV9843
--------------------------GKGKGKA------------------KGGEG------------E------KKVLLDGTVIRELVENREAFGSFVE-HKFQEL--------D-L----DRDGKLSVKELEPAVADIGAALGLPAQGTSPDSDHIY---K--------EV-LNE---FT--H-GK-QEEV-SKSEF-KEVL-SDILL-----GMAAGL-KRDPIVILRIDGEDIREFIE-SPRFELEMVAIF-SHME--SA---------KA--P---LRDCITRALGQLTVAHGMPPASDSW----VLENI-VQPALQSIS--TD--------A-LEEP-A-SQERFLEEFKKLAESITRRLQEKPVIV-AHTENSFDGNGIRR-LLSNKFELDKLLDEVWK-DLPQ---DRSHKV--SKEYFRVALDRMAASANLPP-YGAVNQVD-----AVVNEAFNM------V-N-ADD-----------GR---TMDN----KEFK------KTMTEILGSIML--QLEGNPIFVSSNSVVHEPMA-SSST--LL----P-PS-------------------------------------------------------------------------------------------------
>PsABK2
-----------------------------------------------------MAD------------G------GVVVLDGSHIRNA-----------L-LNLERRL-------E-ARHLDEKSGPEFIALAEAEASSILFDLGLPENLRALVLERPE---L--------TD-------ID-------SLQF-DRETV-LRKL-HDYLL-----ALADEL-KDDPLIVSILDGSVIRLFLEDEDDFAMLAENLF-TDLD--TD---------DS--GKL-SRNELRSALVQMGVEMGVPPFSVTPEGDALLTNI-LKK-----H--AA--------E-GTEE-L-GQAQFAQILQGILQDLADSLALKPIVI-IQDIKVINGSQLRK-FLADDKLVEQVTNLMFR-ELDV---NKDGKV--SKTELRPFFEIKGSEWGLPP-LEANETVG-----LLYDQIFAS------V-D-EDH-----------SG---QLEQ----NEFQ------SLVKGILETFAE--QLAANPIFHDLEAAD-----------------------------------------------------------------------------------------------------------------------
>Hparad
-----------------------------------------------AGVQTCDQS------------G------DVEVMDGSDIMELVENDKVFSNFID-HKFRDL--------D-R----DCDGHLSVKELQPAVADIGAALGLPAQGTSADSDHIY---A--------EV-LSE---FT--H-GK-DRKV-SKTEF-KKVL-SDFLI-----GMAAGL-KRGPIVILRIDGEDLLEFID-SPGFEPEMSSIF-SELE--IP---------NG--S---LTEYINKAFEKLTVDKGMPPVLDSW----VTSNI-IAPALESC---GV--------G-EDQP-V-SQETFLVEFKKVAETVAQLLKDQPVIV-AHSENTFDGTAIRR-LLSNKFELEKTLDTTVK-SMPK---DPHGRI--SKSCIRIALDQLASSAGLPP-IGAVYQMD-----EIIHESFKM------F-D-VDD-----------GK----VKE----EEFK------KILTEVLGSIML--QLEGNPISVSTNSVVHEPLT-SAST--LL----Q-PSSMK------------AGMRVIWELLCFMYYLVSRQDLKIT---------------------------------------LYTTMNASVGSWY-----
>BdTC3449
--------------------------KTKKRQG------------------GEKED------------R------QKVVVDGTEIRELVGDREAFGMFAE-SKFREL--------D-A----DGDGRLSVRELQPAVAGIGAALGLPAQGSDPNADHIY---S--------EA-MSE---VT--Q-GK-QEGV-SRAEF-QEVL-SDILL-----GMAAGL-KRDPIVILRIDGEDLRDFVS-SPRYEPAAAAIF-SQAG--SE---------DAS-S---LRQRLLAAVRQLGVDHGMPPAADPW----VLENV-IEPALQRLS--AD--------Q-LEQP-V-SKDIFLEQLKKLLGDVVERLQERPVIV-AHTENTFDGSGVRS-LLANKFELDKLLDSVCK-DVPV---EHKKKA--SKECLRAALDKMADAASLPP-HGSVTQVD-----AIVDEALKM------ANN-AHD-----------GK---AVDE----AEFK------KLLTEVLGAVML--RLSGDPVFVSTSTVVHESL-------------------------------------------------------------------------------------------------------------------
>Mirj66
-----------------------------------------------------------------------------------------------------------------------------------------------------------------------------------------------------------L-SDILL-----GMAAGL-KRDPIVILRIDGQDLLEYIT-SPSYETEIVSIF-FEVD--ST---------NG--T---LHDQIVKALQKLGVDQGLPPCSDAW----VMNNV-VEPSLEDCL--GH--------K-KDEP-A-SQETFLVELRKVLENIVERLKEQPVIV-AHTENTYDGSAIRN-LLANKFETDKVLNSGMA-TIPR---DKHGRI--SKEYLRVALDALAPSAGLPP-LGAIPQMD-----RIINDGLKM------V-D-ADD-----------GK---MVKE----EEFK------KLVLEILGSIML--QLEGNPVSISTNSVVHEPLA-ESSS--LL----H-VEAS-----------------------------------------------------------------------------------------------
>MUMD93929
------------------------------------------------------------------------------VLDGSEIEELVGNKEAFGNFVD-HKFQEL--------D-S----DHDGKLSVKELQPAVADIGAALGLPAKGASPDSDHIY---S--------EV-LNE---FT--H-GK-QEVV-TKSEF-KEVL-SDILL-----GMAAGL-KRDPIVILRIDGQDLKEFVE-SPKFEPEAISIF-SEME--SA---------NE--S---LGKCMTMALQQLNVEHGMPPASDPW----VSSNI-IEPILSSFT--KD--------L-LEQP-A-SQEVFLEEFKKLLCGITGKLQEHPVIV-AHSENTFDGKGIRR-LLSNKFELDKFLSATWK-DLPK---DRHHKV--STEYLRIALDSIAASADLPP-YGAVNQVD-----DIMNEAFKM------V-N-ADD-----------GK---SINE----EEFK------KIMAEILGCIML--QLENKPIFVSSNSVVNEPVP-SSSS--LL----S-PT-------------------------------------------------------------------------------------------------
>34275Colc
-----------------KRRN-----GELVREE------------------EGRRR------------R------EETVMDGSKIKELVENREAFSTFVD-HKFEEL--------D-H----DHDGRLSVRELQPAVADIGAALGLPAPGASEESDHIY---S--------EV-LNE---FT--H-GK-QKDV-SKSEF-QEVL-SDILL-----GMAAGL-KRDPIVILRIDGEDLKAFVE-SPRFESETVSIF-SSME--SA---------NA--S---LSKSLTSGLEHLTVEHGMPPPSDSW----VSSNI-IDPALQSLS--IH--------N-LGQP-A-TQEMFMNYFKKFLENIIQRLEDHPVIV-AHSENTFEGSGIKR-LMSNKFELDKLLDSAWR-DIPN---DRHHKA--SKQYLRVALDGIAAS------YGSVPQFD-----AVVDEVFKK------V-N-ADD-----------GK---LVHE----EEFK------KTLVEILAMIML--QLEGTPIFVSSNSVVHEPMS-AATSS-IL------AS-------------------------------------------------------------------------------------------------
>sorg242
------------------------------------------------------------------------------------------------------------------------------------------------------------------------------------------------------------------------MAAGL-KRDPIVILRINGEDLNEFVE-SPRYEPEAMAIF-SQVG--VGVGVGSDNNATP--K---LRQCLLAALGQLTVDHGMPPASDSW----VMENV-VEPALQELS--AN--------Q-LDQP-V-SQEVFFQEFRKFLGIMALRLQQHPVIV-AHTENTFDGSGIRR-LLSNKFELDKLLDSVWR-DVPK---EHKDKT--SKEYLRIALDRIADSASLPP-FGAVDQVD-----AVVNEAFKM------A-K-ADE-----------MK---AVDE----AEFK------KLLTEILGAIML--QLDGNPIGVSTNTVVHEPMS-TSSA--LL----S-PTPLS---------PMVSSPSE-----------------------------------------------------------------------------
>Vv50
-----------------------------------------------------MAD------------E------GLTIVDGEKLRFA-----------D-LSLPES--------D-V----TFTGAQLLDVADSKVSSLLGGLSLPDTVKSSALKRLN---V--------GD-VIN---FR-------CAEL-DREEA-SSKF-REYVI-----AIADEL-QDDPIVASILDGNTLRLFLEDEDDFAMLAENLF-TELD--IE---------DT--GKI-SKSEIRNALLHMGVEMGIPPFSEFP----LLNDI-LKK-----H--GA--------E-GDEV-L-GQAQFAELLQPVLQELAEALAEKHVVV-IQDIKFSDGSKLRK-LLGDKQQLNNVIEQILL-EKYR---AKDGPG--NT-KLRDFLEKHGKVLGLPP-PEAHEAI--------YNEVFLA------V-D-DKK-------N---NE---ELEK----GEFG------ALVEDILEKFAD--ELEANPVFDN----------------------------------------------------------------------------------------------------------------------------
>TCYS2020678
----------------------------------------------------RSKG------------V------EKVVLDGSDIEELVGNKEAFSNYVD-HKFQEL--------D-R----DRDGRLSVKELQPAVADIGAALGLPAHGSSPDSDHIY---S--------EV-LNE---FT--H-GK-QEVV-NKSEF-KEVL-SDILL-----GMAAGL-KRDPIMILRIDGRDLKEFVE-SQKFETEAISIF-SMME--SD---------NN--S---LGKCMTMALEQFNVVQGMPPASDAW----VSSNI-IEPILQSFS--KD--------Q-LEQP-A-SQEVFVEEFKKLVCGISDRLQEHPVIV-AHSENNFNGSGVRR-LLSNKFELDKLLSAAWK-DLPK---DRHHKV--SKQYLRIALDSIAASADLPP-FGAVNQVD-----AIVNEAFRI------V-D-ADD-----------GK---SMNE----EQFK------KIMAEILGCIML--QLESKPIFVSSNTVVNEPSA-SSSS--VL----T-PSP------------------------------------------------------------------------------------------------
>20603Bory
---------------------------NSSNNG------------------SGKGR------------G------RKVVLDGSEIEELVGDKEAFSSYVE-HKFKEL--------D-R----DHDGKLSVKELQPAVADIGAALGLPAKGSSPDTDHIY---S--------EV-LNE---FT--H-GK-PEKV-SKSEF-KVVL-SDILL-----GMAAGL-KRDPIVILRIDGEDLKEFIE-SARFEPEVIAIF-SQSE--SA---------SA--P---LRECMTLALQQLKVEHGMPPASDPW----VISNI-IEPAFQSLS--SE--------Q-LEQP-A-SQETFLEEFKKLLHSITQKLQEHPVIV-AHSENTFDGSGIKR-LLANKFELDKLLDAAWQ-DLPK---DRKHKA--PKQYLRIALDRIAASASLPP-YGAVKQVD-----GVVDEVVKM------M-K-ADD-----------GN---IMDE----GEFK------KMMAEILGAIML--QLEGKSIFVSSDTVVHEPQL-AAQS--ML----L-PLS------------------------------------------------------------------------------------------------
>EMS60291m
MERS--------WFG-WR--------KAKQGGGGGAGGGGGE--------REEEED------------R------AKVVVDGSGIRELVEDREAFGMFAE-SKFRQL--------D-A----DGDGRLAGRELQPAVADIGASLGLPAQGSSPNADHIY---S--------EA-MSE---FAHGH-GN-QEGV-SRAEF-QEVL-SDILL-----GMAAGL-KKDPIVILRIDGEDLRDFVS-SPRYEPAAAAIF-SQVG--SG---------DA--P---LRQCLLAAVQQLGVDHGMPPAADPW----VVENV-VEPALQQLS--TD--------E-LEQP-A-SRDVFLEQLKKLLGSVAEQLQERHVIV-AHTENTFDGTGVRR-LLGNKFELDKLLDSVWR-DVPA---ELRKKAPKDKEHLRVALDKMADAASLPP-HGSVAQVD-----AVVDEALKV------A-D-AGD-----------GK---AVEE----AEFK------KLLTEVLGAVML--RLSGEPIFFSTSTVVHEPLS-RSNF--PPPPPKS-PALASHAATYLRLLPPPPPPPRATKPKLMAATATALDHPTTS---------------------------------------------------------
>ECTD21115
-----------------------------------------------------MSD------------G------GLTILDGSQLRNV-----------D-LTLPLP--------D-G----------VLELAESIVSSSLFGLTLPESLKSSALNRLN---V---------D-DVS---FR-------RMDF-GADQA-SVKI-KDLIS-----AIADEL-QDDPLVVAVLDGQTLRMFLEDEDDFAMLAENLF-TDLD--NE---------DN--GKI-SKKEIRSALVHMGVEMGIPPFTEFP----LLDDI-LKK-----H--GA--------Q-GEEE-L-GQAQFAQVLQPVLEELAEALAEKHVVI-IQNIKIINGSKLKK-LLANEKQLNDVIEKILQ-ESHD---GKDGEM--SIELIRSFLDKNGGEFGLPP-QAADDDVV-----LLYDSVFAD------V-EIKKQ-------S---AS---ESKK----DDFK------ILMKEILGKFAE--QLEIKPVFHDVD--------------------------------------------------------------------------------------------------------------------------
>85417Helo
--------------------------------R------------------RQRGG------------G------EKVVVDGSEIRELVENREAFTTFVE-QKFQEL--------D-R----DHDGKLSLHELQPAVADIGVALGLPEKGSSSDSDHIY---S--------EV-LNE---FT--H-GK-QKDV-TKSEF-QEVL-SDILL-----GMAAGL-ERDPIVILRIDGEDLKEFVE-SPRFESEVVAIF-SSME--SA---------ND--P---LQKCLVLGLKQLTVEHGMPPTSDSW----VFSNF-IEPVLQSLS--ND--------H-LEQP-A-SQEIFMEEFKKLLEGIIQRLQEHPVIV-AHSDNTFEGSGIKK-LLSNKFELDKLLDSAWT-DLPK---DHHGKA--SKHYLRVALDGMAASAGLPP-FGAVDQYD-----AVVNEVFKR------V-N-ADD-----------GK---VVQG----EEFK------KTIIEILASIML--QLEGNPISVLSNSVVHEPLA-SSST--LL----L-PS-------------------------------------------------------------------------------------------------
>EMJJ2020604
---------------------------NSSNNG------------------SGKGR------------G------RKVVLDGSEIEELVGDKEAFSSYVE-HKFKEL--------D-R----DHDGKLSVKELQPAVADIGAALGLPAKGSSPDTDHIY---S--------EV-LNE---FT--H-GK-PEKV-SKSEF-KVVL-SDILL-----GMAAGL-KRDPIVILRIDGEDLKEFIE-SARFEPEVIAIF-SQSE--SA---------SA--P---LRECMTLALQQLKVEHGMPPASDPW----VISNI-IEPAFQSLS--SE--------Q-LEQP-A-SQETFLEEFKKLLHSITQKLQEHPVIV-AHSENTFDGSGIKR-LLANKFELDKLLDAAWQ-DLPK---DRKHKA--PKQYLRIALDRIAASASLPP-YGAVKQVD-----GVVDEVVKM------M-K-ADD-----------GN---IMDE----GEFK------KMMAEILGAIML--QLEGKSIFVSSDTVVHEPQL-AAQS--ML----L-PLS------------------------------------------------------------------------------------------------
>PCGJ20115
--------------------------------------SGK------MKSSSISGS------------K------SHEVMDGSDIKELVENEKVFSKFVS-RKFQEL--------D-A----DHDGKLSLHELQPAVDDIGAALGLPAHGSSPQSDHIY---S--------EV-LNE---FT--H-GK-KEKI-SKTQF-KEVL-SDILL-----GMAAGL-KRDPVVILRIDGEDLHEFVN-GPMFEPEILSLF-SEIN--LP---------EG--S---LKDYIIKAFEKLSVDQGVPPATDPW----VLSNI-LEPALERL---GD--------S-LNET-V-SQEMFLAEFKRASENVVGLLKEQPAIV-AHSQNTFDGSGIRR-LLSNKFELDKALDSAMK-SVPR---DRHGKI--LKECLSIALDNLAASAGLPP-LGAVDQMD-----SIITEALKM------F-D-AGD-----------GK---AVKE----DEFK------KLLTEVLGSIML--QLEGTPVSISINSVVHEPLA-SSST--LL----Q-PSS------------------------------------------------------------------------------------------------
>NVSO20585
-----------------------------------------------------TKS------------G------EVEVMDGSDIMELVENDKVFSNFVD-HKFRDL--------D-R----DCDGHLSVKELQPAVADIGAALGLPAQGTSADSDHIY---A--------EV-LSE---FT--H-GK-DRKV-SKTEF-KKVL-SDFLI-----GMAAGL-KRDPIVILRIDGEDLLEFIY-SPGFEPEMTSIF-SELE--IP---------NG--S---LTDYINKAFEKLTVDKGMPPVLDSW----VTSNI-IAPALESC---GG--------G-QDQP-V-SQETFLVEFKKVAETVAQRLKDQPVIV-AHSENTFDGTGIRR-LLSNKFELEKTLDTAVK-SMPK---DPHGRI--SKNCIRLALDQLASSAGLPP-LGAVYQMD-----EVINESCKM------F-D-VDD-----------GK---VVKE----DEFK------KILTEVLGSIML--QLEGNPISVSTNSVVHEPLT-SAST--LL----Q-PSS------------------------------------------------------------------------------------------------
>20677Peli
----------------------------------------------------RSKG------------V------EKVVLDGSDIEELVGNKEAFSNYVD-HKFQEL--------D-R----DRDGRLSVKELQPAVADIGAALGLPAHGSSPDSDHIY---S--------EV-LNE---FT--H-GK-QEVV-NKSEF-KEVL-SDILL-----GMAAGL-KRDPIMILRIDGRDLKEFVE-SQKFETEAISIF-SMME--SD---------NN--S---LGKCMTMALEQFNVVQGMPPASDAW----VSSNI-IEPILQSFS--KD--------Q-LEQP-A-SQEVFVEEFKKLVCGISDRLQEHPVIV-AHSENNFNGSGVRR-LLSNKFELDKLLSAAWK-DLPK---DRHHKV--SKQYLRIALDSIAASADLPP-FGAVNQVD-----AIVNEAFRI------V-D-ADD-----------GK---SMNE----EQFK------KIMAEILGCIML--QLESKPIFVSSNTVVNEPSA-SSSS--VL----T-PSP------------------------------------------------------------------------------------------------
>25515Heme
---------------------------------------------------------------------------------------------------D-LRLPIP--------N-G----AVTASQLIQLAENEASAHLFGLSLPDTLKSSVLDRLN---G--------GD-SDAVN-YL-------DFEFIDEESQKSKKL-KQYLL-----ALANQL-KDDPIVVSILDGSALRVFLDDEDDFAMLAENLF-TDLD--TD---------DN--GKL-HKSDIKTALVHMGAEMGVPPFSECR---DLLDSI-LKK-----H--GA--------E-GDDQ-L-GQAQFAQLLQSVLQDLGNALVEKPLTV-IQNVKVINGSKLNK-ILSDEDLLNSTIEKIFK-DWNS---TSTGTG--NKEKLWSILESKGVELGLPP-AESDETLL-----PVYDQVFND------V-G-EEK-------L---SG---DLDR----VKFQ------EFLKVIFEKFAA--ELESNPVF------------------------------------------------------------------------------------------------------------------------------
>KXSK2008715
-----------------------------------------------------GGE------------A------AKVVLDGSDIEELVGNKEAFSSYVD-HKFQEL--------D-R----DRDGKLSVKELEPAVADIGAALGLSAPGSSPDSDHIY---S--------EV-LNE---FT--H-GK-REQV-SKSEF-KEVL-SDILL-----GMAAGL-ERDPIVILRIDGEDLKEFVE-SPRFEPVLISIF-SEME--SD---------NV--S---LGKCMTMALERLKVEQGMPPASDSW----VLSNI-TEPVLQSFS--KD--------Q-FEQP-A-SQEVFFEEFKKLLCGITQRLQEHPVIV-AHSENTLNGSGVRK-LLSNKFELDKLLSAAWM-DLPK---DRHHKV--SKEYLRIALDSIAASADLPP-YGAVNQVD-----AVVNEAFKM------V-S-AED-----------GK---IMNE----EEFK------KTMAEILGCIML--QLEGKPIFVSSNSVVNEPLA-SSSS--VL----S-PSA------------------------------------------------------------------------------------------------
>LWCK20768
-----------------------------------------------------MSD------------G------GLTVLDGTHLRAI-----------N-LTLPSPV-------G-I----SVTGAQLLDFAESKVSESLFGFSLPDALKSAALKRIG---I--------SD-DLE---FR-------SLQL-DSQTL-LPKL-QEYLL-----ALAEEL-KDDPLVVSILDGSVIRLFLEDEDDFAMLAENLF-TDLD--IK---------DR--GKI-SKDEIQNALFHMGVESGIPPISEFP----HLRDI-LKK-----H--GA--------E-GKEE-L-GQAQFAQLLQNVLQELADTLAKKPVVV-MQHILVVNGSKLRK-LLANEKLLNDVAEKILQ-EKNE---CAYEES-----KIRKYLEKNGSDFGLPP-SDLDEMVA------LFDEISTV------V-D-IPK-------D---SD---KSQK----DGFM------MLFKEILEKLAD--KLEANPIL------------------------------------------------------------------------------------------------------------------------------
>60180Posi
---------------------------------------------------------------------------GLVVIDGSQLRSL-----------DPVHLPST--------DET----VVTGARILEIAESAAATALFGLSFPSTLRSSSLDKID---G--------GD-SVT---FR-------SREF-TKEEA-SKKA-RDYLS-----A-ADQL-QDEPLVVSILDGSALRLFLGDEDDFAMLAENLF-TDLD--VQ---------DT--GKL-GKGKIRSALAHMGPDMGVPPFSESN---DLLTSI-LKK-----H--GA--------E-GDEE-L-GQAQFAQLLQPVLQELADSLAKNHVTV-IQNIKILNGSQPRK-VLNDAAVFNDVIEKMYQ-DWDA---YDVGEE--NCGKLRGFLQAKGLHLGLPP-PDSSEAIP-----FLYDQIFLS------V-H-EEK-------I---IG---ELTR----DTFQ------EVVKFVLEKFAE--QLEATPVF------------------------------------------------------------------------------------------------------------------------------
>malus11
------------------------------------------------------------------------------------------------------------------------------------------------------------------------------------------------------------------------MAAGL-KRDPIVILRIDGEDLLEFID-GPTFESEMVATY-SEIK--SA---------DG--T---LRDCIIKALEKLTVEQGMPPSSDSW----VVSNI-VEPALQSCT--GH--------D-LDKP-V-SQETFLAEFKKVAESVAHRLQEQPVIV-AHSENDFDGSDIKR-LLSNKFELDKTLNAATE-TIPR---DSSGKL--SKEYLRVALEAVGPTAGLPP-LGAVEQMD-----KVVQDVFNM------V-N-ADD-----------GK---LLKE----DEFK------KLLTEILGSIML--QLEGNLISVHSNSVVHEPLT-SSST--LL----Q-PAPEL----------------------------------------------------------------------------------------------
>Nelumbo_nucifera
------------------------------M-----ATSGCS-----AQTKSGAGK------------D------KGEVLDGSDIMELVENKDVFTNFVD-HKFQEL--------D-R----DKDGKLSLKELQPAVADIGAALGLPAQGTSPDSDHIY---S--------EV-LNE---FT--H-GT-QQ-V-SKTGF-KEVL-LDILI-----GMATGL-KRDPIVILRIDGEDLIEFIN-SPSFEPEMVSIF-SQIQ--PT---------DR--S---LRNYITRALEQLTVDHGMPPSSDSW----VLSNI-VEPALQPCA--IN--------D-HENP-L-SQETLLQEFKKVVQRVAQHLKEQPVIV-AHTENTFDGSSIKR-LQSNKFELDKSLDEALK-CIKK---DRDHRI--SKEYLRVVLDVLAPVAGLPP-YGSVDQVD-----RVVNEVFTM------V-K-ADD-----------GK---AVPE----EEFK------KIVTEILGCIML--QLEGNPISVSSNSVIHEPLT-SSTL--LP----S-SSS------------------------------------------------------------------------------------------------
>7166Cyane
-----------------------------------------------------MAD------------G------GLAVIDGAALRGP-----------D-LILPIP--------T-G----AVTGAQILDLAQSEVAARLFGLSLPENLKSAAVPRVF---G--------GD-YDG---FL-------SRKFDGLESE---KV-HEYLL-----A-ADEL-EDDPLVISILDGSALRLFLDDEDDFAMLAENVF-TDLD--VD---------DI--GKL-SKNEIKSALAHMGVGNGVPPFPESS---DLLNNI-LKK-----H--GA--------Q-GEEQ-L-GQAQFAQLLQAVLQDLADALSEKNVTV-VQNIKVINGS---K-ILADQNLFGTVIEGLYQ-DWGA---TKTAEG--NKEKLRAILEAKGIELGLPP-SKSNEAII-----LLYDQIFSE------V-G-D-K-------V---SD---ISNR----DSFQ------EIVKGIFEMFEE--KLKADPVFIDLE--------------------------------------------------------------------------------------------------------------------------
>Ta986
----------------------------MQSAQ------------------QKARR------------K------NAQVLDGSDIRELVENEGAFAKFVE-NKFRHL--------D-A----DGDGRLSLTELQPAVADIGAAIGLPAKGSSAQADHIY---S--------EV-LNE---FT--H-GK-QDSV-SKPEF-QHVL-SDILL-----GMAAGL-KRDPIMILRMEGEDLNEFVE-STAYEAEAVAIF-SQIE--SG---------NA--S---LRQCLPAALRQLTVDHGMPPASDSL----VMEKV-IEPALQELP--AD--------Q-LDRP-A-SQEVFFQEFKKYLGVIARRLQERPIIV-AHTENTFDGAGIRK-ILSNKFEFEKLLDSVWV-DVPK---EHKDRT--SKKYLRVALDKLAASVNLPP-YGAVDQVD-----AVVNEAFKM------A-N-ADD-----------GK---AVNE----AEFK------KLLTEILGAVML--QLDGNAIAVSTNTVLHEPMS-TSST--LL----S-PSPLS---------PTVSSPSE-----------------------------------------------------------------------------
>NMDZ20195
-----------------------------------------------------MSD------------G------GLTVLDGTHLRAV-----------N-LALPSPV-------D-T----SVTGAQLLDFAESKVSESLFGFSLPDTLKSAALKRIG---V--------SD-DLE---FR-------RELL-DRENA-SSVL-RNYVD-----AIANEL-QDDPIVVAILDGKTLQMFLEDEDDFAMLAENLF-TDLD--TE---------DR--GKI-KRNQIREGLFHMGVEMGIPPLSEFP----LVSDI-LKR-----H--GA--------E-GEDE-L-GQAQFAHLLQPVLQELADILAEKPVVV-SQKMKINNGSKLRK-ILADEKQLSETVELIFE-ELDV---NKDGKL--SKAELRPFFESKGSEWGLPP-SELDEMVV------LSDEIFTE------V-D-SQN-------H---AA---ESEK----DGFL------VPFKKILEKFAE--KLEANPIL------------------------------------------------------------------------------------------------------------------------------
>vvTA39641
------------------------------------MASGSA-----KNKAVGGGG------------G------AGQVLDGSDIMELVENEEVFSSFVD-HKFQEL--------D-R----DCDGKLSVKELEPAVADIGAALGLPAQGTSADSDHIY---S--------EV-LNE---FT--H-GK-QEQV-SKTEF-KEVL-SDILL-----GMAAGL-KRDPIVILRIDGEDLREFIN-SPSFEPEMISIF-SQFD--LP---------EG--S---LRNYITKALQQLTVEQGMPPSTDSW----VMSNI-VEPALQTVA--GC--------A-HEQP-I-SQDTFLAEFKKVAESVAQHLAEQPVIV-AHSENTFDGSGIKR-LLANKFELDKSLEAALK-TVPK---DRNGKM--SKEYLRVALDVVGPSAGLPP-YGGLEEMD-----KVVTDVFNM------V-N-ADD-----------GK---VVKE----DEFK------KLLTEILGSIML--QLEGSPISVSSNSVVHEPLT--SST--LL----S-PSSFH------------VCNFG-----------------------------------------------------------------------------
>cot94Grh
------------------------------------M----------ATNTSSLKK------------K------SEQVLDGSDIMELVENQEVFTSFVD-HKFKEL--------D-K----DSDGHLSVKELQPAVADIGAALGLPAQGSSPDSDHIY---S--------EG-YNS---FT----VK-QEKV-SKTEF-KELL-SDILL-----GMAAGL-KRDPIVILRIDGEDLLEFIN-GPSYEVEMLSVF-SQIV--SD---------DAVLP---MRDCIVKALEKLTVDQGMPPSPDSW----VTSNI-IEPALQLWD--GN--------N-QEKL-V-SQETFLEEFKKVAERVAQNLKEQPVIV-AHSENTFDGSGIKR-LLSNKFELDKLLNTALE-NVPK---DRNGKV--SKEYLRVVLDVVAPSASLPP-IGAVEQID-----KVVAEAFDM------I-N-ADD-----------GK---AVKE----DEF-------KLLTEILGSVML--QLEGNPISISSNSVVHEPLA-SSSS--LL----Q-PSSLH------------ITNIKG--------------DKKKK---------------------------------------GQIL--------------
>SILJ2018364
---------------------------KNGRVK------------------GGGEE------------K------KKVVLDGTEITKLVENKEAFSNFVE-HKFQQL--------D-I----NHDGKLSVNELQPAVADIGAALGLPVQGTSPDSDVIY---N--------EV-LNE---FT--H-GK-QKEV-SKSEF-EEVL-SDILL-----GMAAGV-KRDPIVILRMDGEDFREFIE-SPRFEPEMIAIF-TQMD--SA---------NV--S---LRDCIKSALQQLTVEHGMPPTADSW----VVENI-LEPALQSFS--MD--------D-TEKS-T-SQDTFLERFKMVAENIIQRLQEQPVIV-AHSENTFDGSGIRR-LLSNRFELDKLLEEAWR-NIPQ---ASHQKI--PKDYLRVVLDGMAASANLPP-LGAVLQVD-----AVVNEAFRM------V-D-ADD-----------GK---PIEK----DYFK------NVVIKILRSIML--QLEDNPIFISTNSVVHEPMA-SSST--LL----T-PS-------------------------------------------------------------------------------------------------
>Selm544
-----------------------------------------------------MATQQQQREDEIVGMG------NDGVVDGSSIKALVEDKTAFARFVD-GKFSAL--------D-A----SHTGDLTPQELKPAVLGIGGALGLPPQGSSPDTDPIY-DQVM-------ES-FLD---GR-------AKKV-SKEKF-AVVL-REILL-----GLADGL-EREPINIMSLDGSKLREYAR-HPDAEISAVNAF-VEND--LE---------ST--GKV-KASVLRDALKRLSVDHGAPPYGEAS-L-PVVDAA-LSR-----S--GV--------N-EDAL-I-DQNEYVALFKKVLLEMSTIMSEKPLTV-AHVRKKFDGQSVKA-FLSDKKASKKVISEAWK-TLPK---EKNGSI--KKDDFIFGLDFVSPRAGLPP-LGAIEEMD-----SEIIGALKM------M-D-NGGAASHKNHH---EN---LIDR----EMFE------QYLRQVLGSMML--QLEGKPIVIQSSAIVSGAQA-GN------------PAAI----------------------------------------------------------------------------F------------------
>Os951
MASG-------------KMENG----QQQQQQE------------------VRRRR------------N------GEVVVDGSEILQLVENKEAFGKFVE-QKFRLL--------D-A----DGDGRLSVRELQPAVADIGAAIGLPARGSSAQADHIY---S--------EV-LNE---FT--K-GK-KESV-SKSEF-QRVL-SDILL-----GMAAGL-KRDPIVILRINGEDLNEFVE-SPRYEPEMAAIF-SQVE--SG---------NS--T---LQQCMLAAIRQLTVDHGMPPASDSW----VMENI-IEPALQELR--GD--------N-LEQP-V-TQEVFFQEFRKFLAILTQRLQGHPVIV-AHTENTFDGNGIKK-LLSNKLELDKLLDCVWR-GVPK---E-KDRT--AKQYIRVAFDRMADSINLPP-YGAVEQVD-----AVVDEA-KM------A-K-AED-----------GK---AVDE----TEFK------KLLTEILGAVML--QLDGNPISVSTNSVLHEPMS-TSST--LL----S-PSPPS---------PMVSSPSE-----------------------------------------------------------------------------
>onion92
KQAGTGPEFPGCWF--WK--------KSSSAKS------------------SVKGE------------E------NKVVVDGSRIEELVGNKETFNSFVD-HKFQEL--------D-L----DQDGKLSMNELRPAVADIGAALGLPAQGSSAESDNIY---S--------EV-LNE---FT--H-G--QLVV-SKSEF-KEVL-SDILM-----GMATGL-KRDPIVILRINGEDLKEFIE-SSKFEPEAISIF-SQME--SK---------NI--T---LRECIAKALGQLHVDQGMPPASDSW----VLDNI-VEPVFQTFP--KE--------R-LEMQ-P-SQEIFLEEIKKFLYGIIGRLETDPAIV-AHSENTFDGKSIKR-ILSNKFELDKLLDSAWR-ELPK---DHKQKV--SKDYFRIVLDSIAPSADLPP-YGAVPQVD-----AIVDDSLKM------V-N-AED-----------GK---TVNQ----EEYK------KIMTEVLGSIML--QFEGNAIFVSSNSVVNEPMQ-NISP--VL----S-PP-------------------------------------------------------------------------------------------------
>ZmACF79
ME------------------------QQQHQEV------------------RRNRK------------G------VLQVQDGSEIRALVENKAEFARFVD-DRFRKL--------D-A----DGDGRLSVKELQPAVADIGAAIGLPARGSSPQADHIY---A--------EV-LNE---FT--R-GK-QESV-GKAEF-QRVL-SDILL-----GMAAGL-KRDPIVILRINGEDLSEFVE-SPRYEPEAVAIF-SQAV--GG----PTNTNDA--T---LRQCLLAAVGELTIDHGMPPASDPW----VMENV-VEPAFQELP--ASATQQL---D-LDQP-V-SQEAFLQEFRRLLGAITLRLRQHPVIV-AHTENNFDGSGVRR-LLSNKFEFDKLLDSVWR-EVPK---ERKDKQ-ASKEYLRIALDRIADSAGLPP-LGAVGQVD-----AVVNEAFKM------A-K-ADD-----------LR---AVDE----AEFK------KLLTEVLGAVML--QLDASPVAVSTNTVVHEPMC-TSSSA-LL----S-PTPLS---------PMVSSPASE----------------------------------------------------------------------------
>ZCUA20581
-----------------------------------------------------TKS------------G------EVEVMDGSDIMELVENDKVFSNFVD-HKFRDL--------D-R----DCDGHLSVKELQPAVADIGAALGLPAQGTSADSDHIY---A--------EV-LSE---FT--H-GK-DRKV-SKTEF-KKVL-SDFLI-----GMAAGL-KRDPIVILRIDGEDLLEFIY-SPGFEPEMTSIF-SELE--IS---------NG--S---LTDYINKAFEKLTVDKGMPPVLDSW----VTSNI-IAPALESC---GG--------G-QDQP-V-SQETFLVEFKKVAETVAQRLKDQPVIV-AHSENTFDGTGIRR-LLSNKFELEKTLDTAVK-SMPK---DPHGRI--SKNCVRLALDQLASSAGLPP-LGAVYQMD-----EVINESCKM------F-D-VDD-----------GK---VVKE----DEFK------KILTEVLGSIML--QLEGNPISVSTNSVVHEPLT-SASS--LL----Q-PSS------------------------------------------------------------------------------------------------
>Al865
------------------------------------M-------------KSNNHQ------------Q------QQQVLDGSDIVELVENEKVFDKFVE-QKFQQL--------D-Q----DEDGKLSVTELQPAVADIGAALGLPAQGTSPDSDHIY---S--------EV-LNE---FT--H-GS-QEKV-SKTEF-KEVL-SDILL-----GMAAGL-KRDPIVILRMDGEDLSEFVH-GPGYEIELVSVF-SELS-SCK---------DA--S---LRDCIVKALQSLSVDHGMPPSNDPW----VMSNI-VEPIVDSCLDEED--------K-REKS-A-SQEKFLEAFKRVVERVAQRLNEQPVIV-AHSENTFDGSGVRR-LLSNKFEFDKALNVALE-TIPK---DRHGKV--SKEYIRAVLDTVAPSA-LPP-IGAVSQMD-----NMIMEALKM------V-N-GDD-----------GN---MVKE----EEFK------KTMAEILGSIML--QLEGNPISVSSNSVVHEPLT-SATF--LP----P-TLNET------------EEPST-----------------------------------------------------------------------------
>ca14J84
------------------------------------------------------------------------------------------------MFAE-SKFREL--------D-A----DGDGRLSVRELQPAVEGIGAALGLPARGSSPNADHIY---S--------EA-ISE---LT--H-GK-KEEV-SRTEF-QEVL-SDILL-----GMAAGL-KRDPIVILRIDGEDLRDFVD-SPRYEPEAAAIF-SKIG--SE---------DM--S---LRQCLLAALQLLNVDNGMPPASDPW----VAENI-IEPALQKLP--AG--------Q-LEQP-A-SQDIFLEQLKKLLSNIAERLQEQPVIV-AHTENTFDGSCVKR-LLDNKFELDKLLDSVWK-DVLI---EHKNKG--SRECLIAALDKMADAAGLPP-YGAVNQV------AVVNEALKT------V-N-ADE-----------RT---AVDE----AGFK------KLLTDILRAVMM--QLNRQPIFVSNSTVVHEPLF-SSSA--ILS---S-PPVKS-------------SPSE-----------------------------------------------------------------------------
>VXKB20631
----------------------------------------------------------------------------GEVLDGSDIMELVGNEEVFSNFVD-HKFQEL--------D-K----DCDGKLSVKELQPAVADIGAALGLPAQGSSPKSDHIY---S--------EV-LNE---FT--H-GK-QEKV-SKTEF-KEVL-SDILL-----GMATGL-KRDPIVILRMDGDDLLEFIN-SPSFESDMVSIC-SVIE--LP-------DNDG--S---LKDYIVKVFEKLTVDQGMPPASDSW----VMSNI-VEPVLGSSD--TG--------I-HLEP-V-SQDSFLAEFKKVAMRVAQRLKEQPVIV-AHSENTFDGSGIRR-LLANKFELDKTLDSAVK-NVPK---DRHGKM--SKNYLRVTLDLLAASAGLPP-IGSVEQMD-----KVIKEVCKM------L-D-ADD-----------GK---MVKE----EEFK------KLLTEILGSMML--QLEGNPVSVSTNSVVHEPLA-SAST--LL----Q-PPS------------------------------------------------------------------------------------------------
>Linumust
-----------------------------------------------------------------------------TLEDSRNGGEISLESRLFSRFIQ-FFFV----------------------------------------------------IL---I--------LV-LNE---FT--H-GR-QGKV-NKTVF-KEVL-SDILL-----GMAAGL-KRDPVVILRIDGEDLLEFIN-GPGYEPEMVSIF-SELG--SA---------DDV-S---LHVYIVKAFQKLTVGHGLPPASDSW----VISNL-LEPSLQSIA--GQ--------Y-NNIP-V-SQEKFLDAFKQVSECVAQHLKEQPVIV-AHSENTFDGSGIRR-LLSNKFELDKMLNSTLE-NLKR---DRSRKI--SKEYLSMVLDSVAPSAGLPP-IGAIEEMD-----------------------------------------------------------------------------------------------------------------------------------------------------------------------------------------------------------------
>QSLH20544
----------------------------------------------------------------------------GEVLDGSDIMELVGNEEVFSNFVD-HKFQEL--------D-K----DCDGKLSVKELQPAVADIGAALGLPAQGSSPKSDHIY---S--------EV-LNE---FT--H-GK-QEKV-SKAEF-KEVL-SDILL-----GMATGL-KRDPIVILRMDGDDLLEFIN-SPSFESDMVSIC-SVIE--LP-------DNDG--S---LKDYIVKVFGKLTVDQGMPPASDSW----VMSNI-VEPALGSN---TG--------I-YQEP-V-TQDSFLIEFKNAALIMAQRLKEQPVIV-AHSENTFDGSGIKR-LLSNKYELDKTLESALK-TIPR---DRHGKM--SKEYLRVALDVLAPSAGLPP-IGGVDQMD-----KVIKEVCKM------L-D-ADD-----------GK---MIKE----EEFK------KLLTEILGSMML--QLEGNPVSVSANSVVHEPLA-SSST--LL----Q-PPS------------------------------------------------------------------------------------------------
>Rc99
-----------------------------------------------------MSEG-----------G------GMTVLDGTHLRSL-----------Q-ISLPDS--------A-V----NLNGAELLDFADSKASDSLFGLSLPQSLKFSAFQRLN---I--------TD-DVT---FR-------KTEL-TREAA-TDKL-NHYLT-----AIADEL-KDNPLVVSVLDGNTLRLFLEDEDDFAMLAENLF-TELD--IE---------DK--GKI-SKCEIRNALVNMGVEMGIPPFEELP----LLNDI-LNK-----H--GA--------E-GEGD-L-GQSQFAELLQPILQEVADTLSQKHVVI-IQNIKIVNGSELRK-LLMTEKKLNNVTEKMLQ-DKRG---KKAGQN--NAEIIRDFLEENGKELGLPA-SEANEAVV-----LLYDAVFSD------I-K-NEK-------C---AA---ESE-----DEFK------ELVKEILEKFAE--QLEANPVYCDLDN-------------------------------------------------------------------------------------------------------------------------
>Mimg97
-------------------------------------KKG-------GVSVKEEKK------------S------SNEVMDGSDIMELVENEKVFTNFVD-HKFQEL--------D-V----DCDGKLSVRELKPAVQDIGAALGLPAQGTSSESDYIY---T--------EV-LNE---FT--H-GK-QEKI-SKTEF-KEVL-SDFLV-----GMAAGL-KRDPVVILRIDGEDLNEFVK-SPSFEPELVSIF-SEIE--LP---------NG--S---LKDYIVKAFEKLTVDDGMPPATDPW----VISNI-VEPALESL---GG--------G-LDQQ-V-TQEIFLSEFAKAVENVVQLLQEQPAIV-AHSQNTFDGSGIKR-LLSNKFELEKTLDSAIK-SVPK---DRHGKI--SR--------------------------------------------------------------------------------------------------------------------------------------------------------------------------------------------------------------------------------------------
>Ghirsutm
------------------------------------M----------ATNTSSLKK------------K------SEQVLDGSDIMELVENQEVFTSFVD-HKFKEL--------D-K----DSDGHLSVKELQPAVADIGAALGLPAQGSSPDSDHIY---S--------EV-LNE---FT--Q-GK-QEKV-SKTEF-KEVV-SDILL-----GMAAGL-KRDPIVILRIDGEDLLEFIN-GPSYEVEMLSVF-SQIV--SD---------DAVLP---MRDCIIKALEKLTVDQGMPPSSDSW----VTSNI-IEPALQLWD--GN--------N-QEKP-V-SQETFLEEFKKVAERVAQNLKEQPVIV-AHSENTFDGSGIKR-LLSNKFELNKLLNTALE-NVPK---DRNGKV--SKEYLRVVLN-VAPSASLPP-IGAVEQID-----KVVADALDM------I-N-ADD-----------GK---AVKE----NEFK------KLLTEILGSVML--HLKGNPISISSNSVVHEPLA-SSS--------------------------------------------------------------------------------------------------------------
>TA7179Cof
------------------------------M-----MEE-------ICDNVMKKKS------------G------SQEVMDGSNIMELVGNEQVFSNFVD-HKFQEL--------D-K----DCDGKLSVKELQPAVADIGAALGLPARGSSPDSDHIY---S--------EV-LNE---FT--H-GK-QEKV-SKKEF-KEVL-SDILL-----GMAAGL-KRDPIVILRIDGEDLLEFLK-SPSFESEVLSIF-SEIE--LP---------NA--S---VQDYIIKALEKLTVEQGVPPASDSW----VRSNI-IEPALQSC---GG--------V-PDHP-V-SQDTFLGELENVAETVAKLLKEQPVIV-AHTENTFDGSGIRR-LLSNKFELDNALDTSLQ-SIPR---DHSGKL--SKQYLRAALDI-----------------------------------------------------------------------------------------------------------------------------------------------------------------------------------------------------------------------------------
>698508137N_sylvestris
-------------------------------------------------------M------------E------KNEVMDGSDIMKLVGNEAVFSNFVD-HKFEEL--------D-I----DQDGKLSVKELQPAVADIGVALGLPAQGSSPESDHIY---S--------EV-LQE---FT--H-GK-QEKV-SKTEF-KEVL-SDILL-----GMAAGL-KRDPIVLLRMDGEDLLEFVK-SPAFEPEILSIF-SEIE--LP---------DG--S---LKDHIIKAFEKLTVDQGMPPASDSW----VMSNV-VEPVVESCI--GA--------S-NEQP-V-SQETFLAEFKKVAESAAQRLKEQPVIV-AHSENTFDGSGIRR-LLSNKFELDKALDSAVK-TVPK---DRHGKM--SKEYLRVALDLLAPSAGLPP-IGAVDQMD-----KIIIEACKM------L-D-ADD-----------GK---MVKE----EEFK------KLLTEILGSMML--QLEGNPVSVSTNSVVHEPLA-SAST--LL----Q-PPSNS------------EM--------------------------------------------------------------------------------
>physco82
-----------------------------------------------------M--------------------------DGRSLKKFVENDQLWSKFVD-EKFAKL--------D-K----GHTGKK-HSDLEPAISGVGKALGMPPMGKDPEADHIY-SEMF-------GE-FTR----S-------GEGV-TKETF-STVM-RDILL-----GLGDGL-EREPIAISRLNGSKLEQWAR-SPEFEIEAVAAF-GAID--TD---------VS--GHV-KAGTIKKAMGRISVDQGMPPQSDGS-VSGYIDRA-FQE-----V--GI--------N-VKQD-L-DQFQFVDVYRKVALAVARQMQNKPLTV-AHTEKIFDGKLIGT-LLKDKAALDLALELAWE-IMPK---TSNGSA--PKSYLRVGLDTLAPHAGLPP-VGAVPEMD-----SVVNESFKM------I-D-DDA-----------VG---RVDK----PEFD------KCMLEVLGGIML--QLEGKPIGVRSSGVVPPERE-NSLN--SG----M-P-------------------------------------------------------------------------------F------------------
>566187736Poptrichocarpa
------------------------------MEKSKGSSSGST-----STEKIKTSG------------G------NGQVLDGSDIMELVGNEEVFSSFVD-HKFQEL--------D-R----DRDGKLSLKELEPAVADIGAALGLPAQGSSPDSDHIY---T--------EV-LNE---FT--H-GK-QERV-SKTEF-KEVL-SDFLL-----GMASGL-KRDPIVILRIDGEDLLEFIN-GPDYEAEMVLLF-SQLE--SP---------DG--S---LHDHIVKVLEQLTVDQGMPPSSDSW----VMSNI-VEPALQSCT--GQ--------D-HDKP-L-SQETFLAEFRKVAESVAQHLKEQPVIV-AHCENTFDGSGIRR-LLSNKFELDKTLNTATE-NAPK---DRNGKI--SNEYLRVALDAVAPSAGLPP-IGAIQEMD-----EVISEVFKM------M-N-ADD-----------GK---LVKE----DEFK------KMLTEIMGSIML--QLESNPVSISSNSVVHEPLA-SSTT--LL----Q-PSS------------------------------------------------------------------------------------------------
>CAQZ20013
-----------------------------------------------------MAD------------G------GLTVVDGTQLRSL-----------D-LSLPDS--------T-G----SVTGAQVLELAESRASSSFFGLALPENLMSDALKRLN---I---------D-AAA---FR-------RTEL-DEDQA-ASKL-KDFIT-----AVADGL-KDDPLVVAILDGKTLRMFLEDEDDFAMLAENLF-TDLD--GE---------DK--GKI-GRNEMRSALVHMGVEMGIPPFAEFP----ELIDI-LKK-----H--GA--------D-GEEQ-L-GQAQFAQLLQPILQELAEALAEKHVVV-IQNMKIINGSKLRK-LLANEKQLNDVIENILQLEKDN---EKDAQR--RTDTIRVYLEENEKELGIPS-SKADVSVA-----LLYDDVFAA------V-G-NTE-------S---AA---GSEN----DEFR------FLVKKILENFAK--QLEANPVFQELEN-------------------------------------------------------------------------------------------------------------------------
>GHLP20555
-----------------------------------------------------------------------------------------------------LSLPSPAQ-----LD-V----QISGSAFLELAESVASSILFDFALPENLKTLVLRRLQ---L--------TE---D---IR-------TNKL-DYSDA-SLTL-RNYIS-----AIADEL-RDDPIVVAILDGRTLQMYLEDEDDFAMLAENVF-TDLD--ME---------DR--GKI-SKDEILGALIHMGVESGVPPISEFP----QLSDI-VKK-----H--GA--------E-GKEE-V-GQAEFAQLLQPVLQEVADNLAKKPVVV-VQDIKIVNGSKLRK-LLADEKLLDDVVKKIMQ-EKYE---SNSEES--STVKIRCYLEKHGNDLGLPP-KELDETAV------LFDEISTV------V-D-IPK-------E---SD---KSQK----DGFM------MLFKEILEKLAD--KLEANPIL------------------------------------------------------------------------------------------------------------------------------
>EIGQ20063
------------------------------------------------------GG------------G------ECEVVDGSDIMKLVGNEEVFSNFVD-HKFREL--------D-K----DCDGKLSVTELQPAVADIGAALGLPAQGSSLQSDHIY---S--------EV-LNE---FT--H-GN-RQEV-SKPEF-KEVL-SDILL-----GMAAGL-NRDSVVILRMDGDDLLEFVR-GPSLEPEILSIL-SEID--IP---------DG--Q---LQDYITKALEKLSVVQGMPPASDPW----VMSNI-VEPALQSC---GG--------I-PQQP-F-SQETFLVEFKKVAESIAQRLKEQPTIV-AHSENAFDGSGIKR-LLSKKFELDKTLDSAVK-ELPR---DRHGKI--SKEYLRVALDSIASSAGLPP-VGAVEQMD-----KITTEAFKM------M-E-IDH-----------GK---TVTE----EEFK------KLLTEVLGSIML--QLQGNPISVSTNAVVHEPIS-SSST--LL----Q-PPS------------------------------------------------------------------------------------------------
>15623Colc
--------------------------------------------------------------------G------GLKVIDGTQLMTG-----------D-LLVAIP--------D-G----AVTGAEILKLAESEASCRLFGVSLPERLKYSAVRKVD---G--------GD-IDV---FR-------SKEF-DGSEF-RKSV-QEYLL-----GLADEL-KDDPLVISVLDGSALRLFLDDEDDFAMLAEDLF-TDLD--VY---------DK--GLI-NKNEMRNALVRMGVEMGVPSFSESE---DLLISI-LKK-----H--GA--------E-GEEK-L-GQAQFAQLLQLIIQDLADALAKKNVAI-VQRVKVINGSKLGK-ILADEKLSDDLIKRLFQ-KWDT---ISHDEE--KKDKLQSFLEAIGSELDLPT-SESNEAVA-----LLYNQLFSS------I-D-KDS-------F---AV---DFSR----DAFQ------LAVKDILKRFTE--LLNASPVLVEREN-------------------------------------------------------------------------------------------------------------------------
>ASMV20055
-----------------------------------------------------MAD------------A------GLTVLDGSQLRSI-----------D-LSLPLS--------T-G----SVTGAQVLELAESRASSSLFGLALPENLMSDALKRLN---I---------D-AAA---FR-------RT-L-DEDQA-ASKL-KDFIT-----AVADGL-KDDPLVVAILDGKTLRLFLEDEDDFALLAENIF-TDLD--PE---------EK--GKI-SKNEIRSALLHMGVEMGVPPFSEFP----RLNDI-LKK-----H--GG--------E-GEEE-L-GQAQFAQVLQPILQELAEALAEKHVVV-IQNMKIINGSKLRK-LLANEKQLNDVIENILQLEKDN---EKDAQR--RTDTIRVYLEENEKELGIPS-SKADVSVA-----LLYDEVFTD------V-G-NTE-------S---AD---GSEM----DEFR------LLVKEILENFAE--QLDENPVFQELND-------------------------------------------------------------------------------------------------------------------------
>Gm64
------------------------------------MERGSG-----KLSRKKSGG------------G------NGQVLDGSNIMELVGNQQVFTTFVD-HKFHEL--------D-T----DKDGKLSVKELQPAVADIGAALGLPAHGTNPDSDHIY---S--------EV-LNE---FT--H-GK-QENV-SKSEF-KEVL-SDILL-----GMAAGL-KRDPIVILRIDGEDLLEFVN-GSGYEAEMNSIF-SQIE--SP---------NR--S---LHDHIIEALGKLTVEQGIPPTSDSW----VLSNI-MEPALLSQA--GS--------D-LDKS-V-SQETFLEEFKIVAMSVANRLKEQPVIV-AHSENTFDGSGVKR-LLSNKFELDKILNSAME-TMPK---DRNGKL--SKEYLRVALDTVAPSAGLPP-VGAIEEMD-----KVIGEVFKM------V-N-ADD-----------AK---VVKE----DEFK------KLLTEILGNIML--QLEGNPISVSSNSVVHEPLD-SFST--LL----Q-PSPSE------------TAA-------------------------------------------------------------------------------
>41701Acor
------------------------------------------------------------------------------VYDGSDIRELVGDERAFTSFVD-DKFSEL--------D-R----DRDGKLSVKELEPAVSAIGASLGLPAPGSSPDSDHIY---H--------EV-LNE---FT--H-GK-QEQV-SKTEF-KEVL-SDILL-----GMAAGL-NRDPIVILRIDGEDLREFVD-GSSFELEAISIF-SHME--SS---------GM--S---LRHCIIKALEQLTVEHGMPPSNDSW----VLNNI-VEPTLQSVA--ND--------Q-YEQP-A-SQDIFSREFRKVVENIILRLKEHPVIV-AHSGNTFDGSGIKR-LLMNKFELEKVLDAAWR-GLPK---IDSQKA--PRGYLRVALDEVAPSAGLPP-FGSLSQVD-----TVVNEVFKM------V-N-ADE-----------GK---IVEE----AEFK------KTMTEILGSIML--QLEGKPIVFSSSSVVHEPLA-SSTTDTLL------P--------------------------------------------------------------------------------------------------
>FCEL91661
------------------------------------------------------------------------------VLDGSDLEELVGNREAFGSYVD-HKFQEL--------D-R----DSDGKLSVKELQPAVADIGSALGLPALGSSPDSDHIY---S--------EV-LSE---FT--H-GK-QEVV-SKSEF-KEVL-SDILL-----GLAAGL-KRDPIVILRIDGEDLKEFVE-SSKFEPEAIAIF-SQIE--SA---------DV--S---LAKSMKMALEQLKVEQGMPPASDPW----VLSNI-VEPVLQSFP--TD--------L-LEQP-A-SREIFLEAFRKLVYGITQRLQEHHVIV-AHSENTFNGSGIKR-LLSNKFELDKLLDEAWK-DLPK---DRHHKV--SKQYLRIALDSIASSANLPP-YGAVDQID-----AIMNEAFKM------M-N-ADD-----------GK---NVNE----EEFK------KTLTEILGCIML--QLEGNPIFVSSNSVVNEPLA-SSSS-------------------------------------------------------------------------------------------------------------
>Hargo
------------------------------------MEDV---------AKPVTKS------------G------EVEVMDGSDIMELVENDKVFSNFID-HKFRDL--------D-R----DCDGHLSVKELQPAVADIGAALGLPAQGTSADSDHIY---A--------EV-LSE---FT--H-GK-DCKV-SKTEF-KKVL-SDFLI-----G-AAGL-KRDPIVILRIDGEDLLEFID-SPGFEPEMSSIF-SELE--IP---------NG--S---LTEYIN-AFEKLTVDKGMPPVLDSW----VTSNI-IVPALESC---GV--------G--DQP-V-SQETFLVEFKKVAETVAQLLKDQPVIV-AHSENTFDGTVIRR-LLSNKFELEKALDTTVK-SMPK---DPHGRI--SKNCVRIALDQLASSAGLPP-IGAVYQMD-----EIIHESFKM------F-D-VDN-----------GK---LVKE----DEFK------KILTEVLGSIML--QLEGNPISVSTNSVVHEPLT-SAST--LL----Q-PSSMK------------AG--------------------------------------------------------------------------------
>EMS52613m
----------------------------MQSGQ------------------QQARR------------K------NAQVLDGSDIRELVENEGAFAKFVE-NKFRHL--------D-A----DGDGRLSLRELQPAVADIGAAIGLPARGSSAQADHIY---S--------EV-LNE---FT--H-GK-QDSV-SKPEF-QHVL-SDILL-----GMAAGL-KRDPIMILRMDGEDLNEFVE-STAYEAEAVAIF-SQIE--SG---------SA--L---LRQCLPAALRQLTVDHGMPPASDSL----VMEKV-IEPALQELP--AD--------Q-LDRP-A-SQEVFFQEFKKYLGVIARRLQECPVIV-AHTENTFDGAGIRK-ILSKKFEFDKLLDSVWV-DVPK---EHKDGT--SKKYLRVALDKLAASVNLPP-YGAVDQVD-----AVVNEAFKM------A-N-ADD-----------GK---AVDE----AEFK------KLLTEILGAVML--QLDGNAIAVSTNTVLHEPMS-TSST--LL----S-PSPSP---------PTVSSPSE-----------------------------------------------------------------------------
>Ipomea23
--------------------------------------------------------------------------------------RLV---SFFASFF--------------------------------LLLLFFASFWLCKGC-----------FL---T--------QV-LNE---FT--H-GK-QEKV-SKTEF-KEVL-SDILL-----GMATGL-KRDPIVILRMDGDDLLEFIN-SPSFESDMVSIC-SVIE--LP-------DNDG--S---LKDYILKVFEKLTVDQGMPPASDSW----VMSNI-VEPALGSSD--TG--------I-QQEP-V-SQDSFLAEFKKVAVRVAQRLKEQPVIV-AHSENTFDGSGIRR-LLANKFELDKTLDSAVK-NVPR---DRHGKI--SKEYLRVALDVLAPSAGLPP-IGAVDEMD-----KITNEALKM------V-D-ADD-----------G----MVKE----DELK------KVLTEVLGAIML--QIEGNPVSVSTNSVVHEPLA-SAST--LL----D-PSSTG------------YLNLLL---TLSSRVWINRNNTVTC---------------------------------------PRRL----SLISYC----
>CaBP
MERTRS------WFGRRRRRKAR---GEGGGGG------------------GEEGE------------G------QKVVVDGSEIRELVEDREAFGMFAE-SKFREL--------D-A----DGDGRLSVSELQPAVEGIGAALGLPARGSSPNADHIY---S--------EA-ISE---LT--H-GK-KEEV-SRTEF-QEVL-SDILL-----GMAAGL-KRDPIVILRIDGEDLRDFVD-SPRYEPEAAAIF-SKIG--SE---------DM--S---LRQCLLAALQLLNVDNGMPPASDPW----VAENI-IEPALQKLP--AG--------Q-LEQP-A-SQDIFLDQLKKLLSNIAERLHEQPVIV-AHTENTFDGSCVKR-LLDNKFELDKLLDSVWK-DVLI---EHKNKG--SRECLIAALDKMADAAGLPP-YGAVNQVD-----AVVNEALKT------V-N-ADE-----------RT---AVDE----AGFK------KLLTDILRAVMM--QLNRQPIFVSNSTVVHEPLF-SSSA--IS----S-PPVKS-------------SPSE-----------------------------------------------------------------------------
>697162238N_tomentosiformis
-------------------------------------------------------M------------E------KNEVMDGSDIMKLVGNEAVFSNFVD-HKFEEL--------D-I----DQDGKLSVKELQPAVADIGVALGLPAQGSSPESDHIY---S--------EV-LQE---FT--H-GK-QEKV-SKTEF-KEVL-SDILL-----GMAAGL-KRDPIVLLRMDGEDLVEFVK-SPAFEPEILSIF-SEIE--LP---------DG--S---LKDHIIKAFEKLTVDQGMPPASDSW----VMSNV-VEPVVDSCI--GA--------S-NEQP-V-SQETFLAEFKKVAESAAQRLKEQPVIV-AHSENTFDGSGIRR-LLSNKFELDKALDSAAK-TVPK---DRHGKM--SKEYLRVALDLLAPSAGLPP-IGAVDQMD-----KIIIEACKM------L-D-ADD-----------GK---MVKE----EEFK------KLLTEVLGSMML--QLEGNPVSVATNSVVHEPLA-SAST--LL----Q-PPSNS------------EM--------------------------------------------------------------------------------
>Ta623
----------------------------------------------------------------------------------------------------------------------------------------------------------------------------------------G-GR--------------------------------A-QKDPIVILRIDGEDLRDFVS-SPRYEPAVAAIF-SQVV--SG---------DL--S---LRQCLLAAVQQLGVDHGMPPAADPW----VVENV-VEPALQQLS--AD----------LEQP-S-SRDVFFEQLKKLLGSVADQLQERHVIV-AHTENTFDGSGVRR-LLGNKFELDKLLDSVWR-DVPA---EHRKKAPKGKEHLRVALDKMADAASLPP-HGAVAQVD-----AVVDEALKV------A-D-AGD-----------GK---AVEE----AEFK------KLLTEVLGAVML--RLSGQPIFFSTSTVV-----------------------------------------------------------------------------------------------------------------------
>OXYP20218
---------------------------------------------------KKGGG------------S------GGQVMDGSDIMELVGNEEMFSNFVD-HKFQEL--------D-R----DQDGKLSVKELQPAVADIGAALGLPACGSSPDSDHIY---S--------EV-LNE---FT--H-GK-QEKV-SKTEF-KEVL-SDILV-----GMAAGL-KRDPIVILRIDGADLQEFLR-SSNFEFEMVSKF-SQIE--LP---------EG--S---LKDYIIKGFEKLTVEQGVPPASDSW----VMSNI-IEPALQSD---GG--------Y-DQQP-I-SQEVFLKEFHKAAERVAQTLKEQPVIV-AHTENTFDGSGIKR-LLSNKFELDKTLEAALK-NVPK---DQHGKI--SKEYLRVALDVVAPSAGLPP-IGAVDQMD-----RITSEALKM------L-D-ADD-----------GK---MVKE----DELK------ELLTEVLGSIML--Q---NPVSISTNSVVHEPLS-SSST--LL----Q-PSS------------------------------------------------------------------------------------------------
>Eschcal
-------------------------------------------------------------------------------------VELVGNEKVFSSYVD-HKFEEL--------D-I----DNDGHLSVQELQPAVADLGAALGLPSHGSSPNSDHIY---S--------EV-LNE---FT--H-GK-QEKV-SKTEF-KVVL-SDILL-----GMAAGL-KRDPIVILRMEGDDLYEFIT-SPSSEPEIIAIF-SQID--LA---------EGTMS---IRECITKALQQLTVDHGMPPTSDSW----VMSSI-VEPALQAC---ID--------S-EERP-I-SQETFFKEFKKVLERVAQQLKEQPVIV-AHSEHTFDGSGIKR-LLSNKFELDKSLDAALR-ELPR---DRHGKL--SKEYLRVALDSLAPAAALPP--------------------------------------------------------------------------------------------------------------------------------------------------------------------------------------------------------------------------
>NAUM20542
----------------------------------------------------------------------------GEVLDGSDIMELVGNEEVFSNFVD-HKFQEL--------D-K----DCDGKLSVKELQPAVADIGAALGLPAQGSSPKSDHIY---S--------EV-LNE---FT--H-GK-QEKV-SKTEF-KEVL-SDILL-----GMATGL-KRDPIVILRMDGDDLLEFIN-SPSF--EMVSIF-SEIE--LP---------DG--S---LKDYIVKAFEKLTVDQGIPPASDSW----VMSNI-VRPAVESC----S--------T-GQDT-V-TQDGFVVECKKVAESAAQRLKEQPVIV-AHSENTFDGSGIQR-LLSNKFELDKTLDSALK-TIPR---DRHGKM--SKEYIRVALDVLAPSAGLPP-IGAVDQMD-----KVIKEVCKM------L-D-ADD-----------GK---MIKE----EEFK------KLLTEILGSMML--QLEGNPVSVSTNSVVHEPLA-SAST--LL----Q-PPS------------------------------------------------------------------------------------------------
>Malus20
------------------------------------ME-----------KKSESGS------------G------GGQVVDGSNIMELVGNEEVFSNFVE-HKFKEL--------D-R----NRDGHLSLNELHPAVADIGLALGLPAQGSSRDSDHIY---S--------EV-LNE---FT--H-GK-QQKV-SKTEF-KEVL-SDILI-----GMAAGL-KRDPIVILRIDGEDLLEFID-GPIFEPELVATY-SEVK--SA---------DG--T---LRDGIIKALEKLTVDQGMPPSSDSW----VVSNI-VEPALQSCT--GH--------D-LDKP-V-SQDTFLEEFKKVAEFVAHRLQEQPVIV-AHSENDFDGSDIKR-LLSNKFELDKTLNAAIE-TVPK---DRSGKL--SKEYLRVALDAVAPTAGLPP-LGAVEQMD-----KVVQDVFNM------L-N-ADD-----------GK---QLKE----DEFK------KTLTEILGSIML--QLEGNPISVHSNAVVHEPLT-AAST--LL----Q-PSPEL----------------------------------------------------------------------------------------------
>GJPF2063726
-----------------K--------KGSSAKS------------------SAKGE------------E------NKVVVDGSRIEELVGNKETFNSYVD-HKFQEL--------D-L----DQDGKLSMMELRPAVADIGAALGLPAQGSSAESDNIY---S--------EV-LNE---FT--H-G--QQVV-SKSEF-KEVL-SDILM-----GMAAGL-KRDPIVILRINGEDLKEFIE-SSKFEPEAISIF-SQME--SK---------NI--T---LRECIANALGQLHVDQGMPPASDSW----VLDNI-VEPVFQSFP--KE--------R-LEMQ-P-SQEIFLEELKKFLYGIIGRLGTDPAIV-AHSETTFDGKSIKR-ILSNKFELDKLLDSAWK-ELPK---DHKQKV--SKDYFRVALDSIAPSADLPP-YGSVPQVD-----AIVDDSLKL------V-N-AED-----------GK---TVNQ----EEYK------KIMTEVLGSIML--QLEGNAIFVSSNSVVNEPMQ-NISS--VL----S-PP-------------------------------------------------------------------------------------------------
>MWYQ2013969
-----------------------------RRSG------------------DKGKR------------E------AKVVLDGSEIKELVENREAFATFVD-HKFQEL--------D-R----DHDGRLSVQELQPAVVDIGAALGLPAQGASRESDHIY---S--------EV-LNE---FT--H-GK-QKDV-TKSEF-QEVL-SDILL-----GMAAGL-KRDPIVILRIDGKDLKEFVE-SPRFEPEAVAIF-SKME--SA---------NV--S---LHKCMTSGLEQLTVEHGMPPATDSW----VFRNI-IEPVLKSFP--SD--------H-LEQP-A-SQEIFLEEFKKLLEGIIQLLQEHHVIV-AHSENTFDGSGIKR-ILSNKFELDKLLDSAWR-DLPK---DHNQKA--SKQYLRVALDGMAASAGLPP-YGAVDQFD-----AIVNEVSKM------V-N-ADD-----------GK---LMQE----EEFK------KMMTEILGMVML--QLEGNPIFVSSNSVVHEPLA-SSST--IL----P-P--------------------------------------------------------------------------------------------------
>32235Disp
------------------------------------------------------------------------------VLDGSDIEELVGNKEAFNSYVD-HKFQEL--------D-R----DHDGKLSVKELEPAVADIGEALGLPAQGSRPDSDHIY---S--------EV-LNE---FT--H-GK-QEVV-SKSEF-KEVL-SDILL-----GMAAGL-KRDPIVILRIDGRDLKEFVE-SPKFETEAISIF-SMME--LD---------ND--S---LGKFMTMALEQLNVEQGMPPASVDW----VSSNI-IEPVLQSFS--KD--------Q-LEQP-A-SQEVFLEEFKKLVCGISDRLQEHPVIV-AHSENNFNGSGVRR-LLSNKFELDKLLSEAWK-DLPK---DRHHKE--SKEYLRIALDSIAASADLPP-FGAVNQVD-----AIVNETFRM------V-N-ADD-----------GK---IGNE----EEFK------KNMAEILGCIML--QLESKPIFVSSNSVINEPLA-SSSS-------------------------------------------------------------------------------------------------------------
>St670
-------------------------------------------------------------------------------MDGSDIMKLVGNEAVFSNFVD-HKFQEL--------D-I----DKDGKLSVKELQPAVADIGVALGLPPQGSSPESDHIY---S--------EV-LQE---FT--H-GK-QEKV-SKTEF-KEVL-SDILL-----GMAAGL-KRDPIVLLRMDGEDLLEFVK-SPAFEPEMLSLY-SELE--LP---------DG--S---LKDYIIKAFEKLTVDQGMPPASDSW----VMSNV-VEPVVESCI--GA--------S-NDQP-V-TQETFLAEFKKVAESAAQRLKEQPVIV-AHSENTFDGSGIKR-LLSNKFELDKTLDSALK-TIPR---DRHGKM--SKEYLRVALDVLAPSAGLPP-IGAVDQMD-----KVIQEVCKM------L-D-ADD-----------GK---MVKE----EEFK------KLLTEILGSMML--QLEGNPVSVSTNSVVHEPLA-SSST--LL----Q-PPSIS------------EM--------------------------------------------------------------------------------
>ALUC20544
----------------------------------------------------------------------------GEVLDGSDIIELVGNEEVFSNFVD-HKFQEL--------D-K----DCDGKLSVKELQPAVADIGAALGLPAQGSSPKSDHIY---S--------EV-LNE---FT--H-GK-QEKV-SKTEF-KEVL-SDILL-----GMATGL-KRDPIVILRMDGDDLLEFIN-SPSFESDMASIC-SVIE--LP-------DNDG--S---LKDYIVKVFEKLTVDHGMPPASDSW----VMSNI-VEPALGSSD--TG--------I-QQEP-V-SQDSFLAEFKKVAVRVAQRLKEQPVIV-AHSENTFDGSGIRR-LLANKFELDKTLDSAVK-NVPR---DRHGKI--SKEYVRVALDVLAPSAGLPP-IGAVDEMD-----KITNEALKM------L-D-ADD-----------GK---MVKD----DEFK------KVLTEVLGGMML--QLEGNAVSVSTNSVVHEPLT-SAST--LL----D-PPS------------------------------------------------------------------------------------------------
>EMT24814A
----------------------------MQSAQ------------------QKARR------------K------NAQVLDGSDIRELVENEGAFAKFVE-NKFRHL--------D-A----DGDGRLSLRELQPAVADIGAAIGLPAKGSSAQADHIY---S--------EV-LNE---FT--H-GK-QDSV-SKPEF-QHVL-SDILL-----GMAAGL-KRDPIMILRMDGEDLNEFVE-STAYEAEAVAIF-SQIE--SG---------NA--S---LRQCLPAALRQLTVDHGMPPASDSL----VMEKV-VEPALQELP--AD--------Q-LDRT-A-SQEIFFQEFKKYLGVIARRLQECPVIV-AHTENTFDGAGIRK-ILSNKFEFDKLLDSVWG-DVPK---EHKDRT--SKKYLRVALDKLAASVNLPP-YGAVDQVD-----VVVNEAFKM------A-N-ADD-----------GK---EVDE----AEFK------KLLTEILGAVML--QLDGNAIAVSTNTVLHEPMS-TSST--LL----S-PSPSP---------PTVSPPSE-----------------------------------------------------------------------------
>alfalfa2
------------------------------------------------------------------------------------------------------------------------------------------------------------------------------------------------------------------------MAAGL-KRDPIVILRIDGEDLLEFLN-GPSYEPEIVSIF-SQIE--SP---------QK--S---LHDLIIQALSKLNVDQGIPPTSDSW----VISNI-VEPALLSEH--GH--------D-LDKP-V-SQEIFLEEFKKVALSAANRLKEQPVIV-AHSESTFDGNGVKR-LLSNKFELDKILNSAIE-TLPK---DKNGKI--SKDYLRVALDTVAPSAALPP-FGAIEEMD-----KVIGEVFKL------V-S-ADD-----------AK---LVKE----EEFK------KILTEILGSIML--QLEGNPIAVASNSVVHEPLG-SSST--LL----Q-PTPAE------------TA--------------------------------------------------------------------------------
>13284Xero
---------------------------KNGKVK------------------GGGED------------K------KKVVLDGTEITELVENKEAFSNFVE-HKFQQL--------D-I----NHDGKLSVNELQPAVADIGAALGLPAQGTSPDSDVIY---K--------EV-LNE---FT--H-GK-QKEV-SKSEF-EEVL-SDILL-----GMAAGF-KRDPIVILRMDGEDFREFIE-SPRFEPEMIAIF-TQMD--SA---------NV--S---LRDCIKRALQQLTVEHGMPPTTDSW----VAENI-LEPALQSFS--VD--------D-TEKS-T-SQDTFLEQCKMVAENIIQRLQEQPVIV-AHTENTFDGSGIRR-LVSNRFELDKLLEEAWR-NIPK---DSHQKF--PKDYLRVVLDGMAASANLPP-LGAVVQVD-----TVVNEALKM------V-D-VDD-----------GK---PIEK----DYFK------NVVVKVLGSIML--QLEGNPFFISTNSVVHEPMA-SSST--LL----P-PS-------------------------------------------------------------------------------------------------
>ryeg898
------------------------------------------------------------------------------------------------------------------------------------------------------------------------------------------------------------------------------------------------------------AIF-SQVG--SE---------DA--T---LRECLLAAV-QLRVDHGMPPATDPW----IADNI-VEPALKQLP--AD--------Q-LEQP-A-SRDVFFEQLKKLLGDVAERLQEQPVIV-AHTENAFDGSGVRR-LLSNKFELDKLLDSVWR-DVPK---EHEKKA--SKEQLRVALDKMADAASLPP-HGAVNQVD-----AVVNEALKK------A-N-ADD-----------GK---EVDE----AEFR------KLLTEVLGAVML--QLNSQPIFFSTSTVVHEPLS-TSSN--LS----S-PAVAA-------------PSSE-----------------------------------------------------------------------------
>QOXT2013288
---------------------------KNGKVK------------------GGGED------------K------KKVVLDGTEITELVENKEAFSNFVE-HKFQQL--------D-I----NHDGKLSVNELQPAVADIGAALGLPAQGTSPDSDVIY---K--------EV-LNE---FT--H-GK-QKEV-SKSEF-EEVL-SDILL-----GMAAGF-KRDPIVILRMDGEDFREFIE-SPRFEPEMIAIF-TQMD--SA---------NV--S---LRDCIKRALQQLTVEHGMPPTTDSW----VAENI-LEPALQSFS--VD--------D-TEKS-T-SQDTFLEQCKMVAENIIQRLQEQPVIV-AHTENTFDGSGIRR-LVSNRFELDKLLEEAWR-NIPK---DSHQKF--PKDYLRVVLDGMAASANLPP-LGAVVQVD-----TVVNEALKM------V-D-VDD-----------GK---PIEK----DYFK------NVVVKVLGSIML--QLEGNPFFISTNSVVHEPMA-SSST--LL----P-PS-------------------------------------------------------------------------------------------------
>EAAA20616
-----------------------------------------------------MAD------------T------GLTILDGAQLREA-----------D-VSLP----------D-T----AITGAEVLELAETRASLSLFGYVLPENLKLSALRRIG---V--------SD-ATE---FR-------SKKL-DYSDA-SLTL-RNYVS-----AIADGL-KDDPTAVIIMDGKTLHMYLEDEDDFAMLAESLF-TDLD--AE---------DT--GKI-RKNEIQNALIHMGLEMGIPPLSEFP----QLSDI-LKR-----H--GA--------E-GKEE-L-GQAQFAQLLQSVLQELAEALAKKRIVM-VQNIKIVNGSKIRK-LLTDEKQLDGVLKKIMQ-EKYD---SENKKP--SIMKLRTYLEKNGEDLGLPP-SRVDETAA------LFDEVFSE------V-D-IEK-------D---SA---ESEK----DGIV------GVLKKIIEKIAE--KLEANPVL------------------------------------------------------------------------------------------------------------------------------
>CFRN20093
------------------------------------MEEG--------GSKSVTKS------------GGGGGGVEVEVMDGSDIMELVENDKVFSNFVD-HKFRDL--------D-R----DCDGHLSVKELQPAVADIGAALGLPAQGTSADSDHIY---A--------EV-LSE---FT--H-GK-DSKV-SKTEF-KKVL-LDFLI-----GMAAGL-KRDPIVILRIDGEDLLEFIE-SPSFEPEMMSIF-SEID--IP---------NG--S---LTDYINKAFEKLTVDKGMPPVLDSW----VTSNI-ITPAM------GV--------A-QEQS-V-SQDAFLVEFKKVSETVAQCLKEQPVIV-AHSENTFDGTGVRR-LLSNKFELEKTLDTALK-SIPK---DQNGKI--SKDCVRLALDLLAPAAGLPP-LGAVYQMD-----QVISESCKM------F-D-VDD-----------GK---LVKE----DEFK------KMLTELLGSVML--QLEGNPISVST--VVHEPLA-SAST--LL----Q-PSS------------------------------------------------------------------------------------------------
>ca12J82
------------------------------------------------------------------------------------------------------------------------------------------------------------------M--------QA-ISE---LT--H-GK-KEEV-SRTEF-QEVL-SDILL-----GMAAGL-KRDPIVILRIDGEDLRDFVD-SPRYEPEAAAIF-SKIG--SE---------DM--S---LRQCLLAALQLLNVDNGMPPASDPW----VAENI-IEPALQKLP--AG--------Q-LEQP-A-SQDIFLEQLKKLLSNIAERLQEQPVIV-AHTENTFDGSCVKR-LLDNKFELDKLLDSVWK-DVLI---EHKNKG--SRECLIAALDKMADAAGLPP-YGAVNQVD-----AVVNEALKT------V-N-ADE-----------RT---AVDE----AGFK------KLLTDILRAVMM--QLNRQPIFVSNSTVVHEPLF-SSSA--ILS---S-PPVKS-------------SPSE-----------------------------------------------------------------------------
>NJJO20012
-----------------------------------------------QQIMKNKTN------------E------LEEVFDGSQIKEFVENKPVFGTYVD-HKFKLL--------D-T----DCDGKLSVKELEPAVADIGAALGLPAQGSSPHSDHIY---S--------EV-LSE---FT--HGGK-QDNV-SKTEF-KEVL-SDILI-----GMAAGL-KRDPIVILRIDGEDLQDFIN-SPSFEPEAVSIF-SEIQ--------------------------------------------------VDDNV-LEPALQSC---DS--------I-QEQH-I-SQESCLVGFKKVAESVAQHLKEQPVIV-AHSESTFDGSGIKR-LLSNKFELEKTLDAASK-DVPK---DHHGKM--SKEYLRIALDVVGPSAGLPP-LGIADQVD-----RVITEVFKV------F-D-ADD-----------GK---LVKE----DEFK------KLLTEILWSIML--ELEDHPISVSTNSVVHEPLA-TSST--LL----Q-PSS------------------------------------------------------------------------------------------------
>44155Ludo
-----------------------------------------------------MAE------------G------GVMVIDGAQLRHT-----------D-LSLLLP--------DGG----AVTGARLLELADAEAAARLFGLRLPEALRSAALRRMV------------AT-GDN---FL-------VREFSDAEAM-EEKL-REYLL-----ALADEL-QDDPLVISVLDGSSLRLFLEDEDDFAMVAENLF-TDLD--TS---------DT--GKL-SKNQIKNALVDMGVDMGVPPFSESS---LLLNDI-LRK-----H--GA--------E-GEEQ-L-GQAQFAQLLQPILQDIADALADKHVTV-IHNVKVINGSKLRK-ILVDEELFNDVAERMFH-DWDAYREGRNAEG--NKEILQSFLEVKALELGLPP-SESNEAVA-----LLYHQILSG------V---DER-------I---AG---DLSS----NTFQ------EVVKDILAKFGH--ELEANPIFVDL---------------------------------------------------------------------------------------------------------------------------
>cotton94
------------------------------------M----------ATNTSSLKK------------K------SEQVLDGSDIMELVENQEVFTSFVD-HKFKEL--------D-K----DSDGHLSVKELQPAVADIGAALGLPAQGSSPDSDHIY---S--------EV-LNE---FT--Q-GK-QEKV-SKTEF-KEVV-SDILL-----GMAAGL-KRDPIVILRIDGEDLLEFIN-GPSYEVEMLSVF-SQIV--SD---------DAV-P---MRDCIIKALEKLTVDQGMPPSSDSW----VTSNI-IEPALQLWD--GN--------N-QEKP-V-SQETFLEEFKKVAERVAQNLKEQPVIV-AHSENTFDGSGIKR-LLSNQVRTRQVA-------------------------------------------------------------------------------------------------------------------------------------------------------------------------------------------------------------------------------------------------------------------
>25400Agap
-----------------------------------------------------MAD------------G------GLTVLDGTHLLDA-----------D-LRLPLPV------GN-G----TVTGSHLIELCESEASKRLFGLSLPDSVKSAVIRRLD---G--------AD-G---------------GEFGDEESQ-QALA-RKYLL-----A-ADEL-KDQPLVVSILDGSALRVFLDDEDDFAMLAENLF-THLD--VD---------DR--GKL-SKNEIQNALVLMGVGMGV-------------NNI-LKK-----H--GA--------E-GAEQ-L-GQAQFAQLLQVVLQDLADVLAQKHVSI-IHNIKVINGSKLKK-ILADEKLFDSIIDKMLQ-DWDT---TRAGAG--NKEKFREILNSKGTELGLPQ-SESNDAV-------LFDQIFTD------V-G-DEI-------F---SG---DFDK----NSFQ------KAAKVIFKMFAD--QLEANPVFTD----------------------------------------------------------------------------------------------------------------------------
>5154Phorm
------------------------------------------------------------------------------------------------------RLSIP--------N-G----AVSGAQLIQLAESVASAHLFGLVLPDSVKSAVVSRLD---G--------GD-KGG---FL-------SMEFGDEESR-RAKG-KEYLL-----ALADQL-KDDPLVVSMLDGSALRVFLDDEDDFAMLAENLF-TDLD--VL---------DR--GKL-CKSEIQNALVHMGTGMGVPPFSESR---DLLNSI-LKK-----H--GA--------E-GEEQ-L-GQAQFAQLLQTVIQDLGDALAEKPVTV-IQNIKVLNGSKLNK-ILSDEDLLNSIIERMFE-DWNS---IRTGAG--NKEKLWAILESKGVELGLPP-AESNETVI-----LVYDQFFKV------V-G-EEK--------------------------------------------------------------------------------------------------------------------------------------------------------------------------------------
>AtNP19
-----------------------------------------------------MSNT-----------A------GLTIFDGDLLRSI-----------D-LNLPEH--------Q-H----RVTGAQLLEISESKVSQSLSG-SLPPHLKETAISVSD------------GD-H-T---FR-------RTMF-NKQQA-SEKL-GVFFS-----TVADAL--DTPIVVSILDGTMLKMFLEDEDDFAMLAENLF-TDLD--EE---------DK--GKL-CKSEIRKALVHMGVEMGVPPLSEFP----ILDDI-IKK-----H--DA--------D-SDEE-L-GQAQFAELLQQVLQEIADVLHEKPITI-VLNVEIFTGSRIRK-ILADEKTLKCLVEKTIL-EESN---GK---E--SQGWLRTLIIKNGKELGLPPLSSENEQVA-----LLYETIISQ------L-N-NKE------------N---ASTK----EEFM------DALKDILKKFEE--LLETTPVFSAINL-------------------------------------------------------------------------------------------------------------------------
>SmXP00
-------------------------------------------------------------------------------------------------------------------------------------------------------------------------------------------------------------------------------EKPIVVSVLDGSAFKGLLEDEDEFAMVAENVF-DELD--AD---------NS--GKL-NRSELRSAVLQLVAAVGCPNPSGKF---HLSTYILLSK-----Y--AS--------Q-DSKE-L-GQTQFAKLLQDVLQDLSETLASQPIVV-VRDVKVLDGSNLRK-VLHDEELFSDMAKDTFK-ELDS---DKDGKL--SKSEIRPVFESRAAQWGLPP-LDEDSA-D-----ELYAQIFKE------I-D-ADS-----------SG---DVDE----REFQ------SLMR-LIESFAA--QLKMNPIL------------------------------------------------------------------------------------------------------------------------------
>NHAG20497
----------------------------------------------------------------------------GEVLDGSDIMELVGNEEVFSNFVD-HKFQEL--------D-K----DCDGKLSVKELQPAVADIGAALGLPAQGSSPKSDHIY---S--------EV-LNE---FT--H-GK-QEKV-SKTEF-KEVL-SDILL-----GMATGL-KRDPIVILRMDGDDLLEFIN-SPSFESDMVSIC-SVIE--LP-------DNDG--S---LKDYIVKVFEKLTVDQGMPPASDSW----VMSNI-VEPALGSSD--TG--------I-HQEP-V-SQDSFLAEFKKVAESVAQRLKEQPVIV-AHSENTFDGSGIRR-LLANKFELDKTLDSALK-TIPR---DRHGKM--SKEYLRVALDVLAPSAGLPP-IGAVEQMD-----KVIKEVCKM------L-D-ADD-----------GK---MVKE----EDFK------RLLTEILGSMML--QLEGNPVSVSTNSVVHEPLA-SAST--LL----Q-PPS------------------------------------------------------------------------------------------------
>N371
-------------------------------------------------------M------------E------KNEVMDGSDIMKLVGNEAVFSNFVD-HKFEEL--------D-I----DQDGKLSVKELQPAVADIGVALGLPAQGSSPESDHIY---S--------EV-LQE---FT--H-GK-QEKV-SKTEF-KEVL-SDILL-----GMAAGL-KRDPIVLLRMDGEDLVEFVK-SPAFEPEILSIF-SEIE--LP---------DG--S---LKDHIIKAFEKLTVDQGMPPASDSW----VMSNV-VEPVVESCI--GA--------S-NEQP-V-SQETFLAEFKKVAESAAQRLKEQPVIV-AHSENTFDGSGIRR-LLSNKFELDKALDSAAK-TVPK---DRHGKM--SKEYLRVALDLLAPSAGLPP-IGAVDQMD-----KIIIEACKM------L-D-ADD-----------GK---MVKE----EEFK------KLLTEVLGSMML--QLEGNPVSVATNSVVHEPLA-SAST--LL----Q-PPSNS------------EM--------------------------------------------------------------------------------
>YSRZ20904
--------------------------------------------------------------------G------GGQVMDGSDIMELVGNDQVFSSYVD-HKFQEL--------D-Q----DRDGKLSVKELQPAVADIGSALGLPACGSSPDSDHVY---S--------EV-LNE---FT--H-GK-QEKV-SKTEF-KEVL-SDILV-----GMAAGL-KRDPIVILRIDGADLQEFLR-SPSFEPDMISIC-SQIE--LP---------EG--S---LKAYIVKALEILSVDQGMPPASDSW----VMSNI-IEPALQSD---GG--------Y-GQQP-I-SQEVFLKVFHKAAERVAQKLKEQPVIV-AHTENTYDGIGIKR-LLSNKFELDKTLEAALR-DLLK---DRHGKM--SKEYLRVALDVVAASAGLPP-VGAVDQMD-----RITSEALKM------L-D-ADD-----------GK---MVKE----DELK------ELLTEVLGSIML--Q---NPVSISTNSVVHEPLS-SSST--LL----Q-PSS------------------------------------------------------------------------------------------------
>OSMU20788
-----------------------------------------------------MSD------------G------GLTVLDGTHLRAV-----------N-LTLPSPA------DS-S----SVTGAQVLDFAESKVSESLFGFSLPDTVKSAALNRIG---V--------TD-DVE---FR-------IEQI-DCENA-LSVL-QNYVD-----AIANKL-QDDPIVIAILDGKTLQVFLEDEDDFAMLAENLF-TELD--AD---------DS--GKL-SRNELRSALIQMGVEMGVPPLSVKPEADAQLSDV-LKK-----H--GA--------E-GKEE-L-GQAQFAQLLQPVLQELADSLAKKPVLV-VQQIKVVNGSKLRK-LLADERLLDDVVKKIMQ-EKDE---GDKEQS--SSMLIRCFLEKHGEALGLPP-SELDEMLV------LFDEIFIQ------K-D---------------AA---GSEK----DGFM------ILLKEILEKLAE--KLEVNPIL------------------------------------------------------------------------------------------------------------------------------
>Hv762_083
GE-G--------LVR-VE--------KAKQGGG------------------KEEEG------------R------ANVVVDGSGIRQLVEDREAFGMFAE-TKFRQL--------D-A----DGDGRLSVRELQPAVADIGASLGLPAQGSSPNADHIY---S--------EA-MSE---FTHGH-GN-QEGV-SRAEF-QEVL-SDILL-----GMAAGL-KKDPIVILRIDGEDLRDFLS-SPRYEPVAAAIF-SQVG--SE---------DA--P---LRQCLLAAVQQLGVDHGMPPAADAW----VVENV-VEPALQQLP--AD--------E-LERR-A-SRDVFLEQLKKLLAGVAEQLQERHVIV-AHTENTFDGSGVRR-LLGNKFELDKLLDSVWR-EVPA---EHRKKAPKDKEHLRVALDKMADAASLPP-YGAVDQFD-----AVVDETLKV------A-D-AGD-----------GK---AVEE----AEFK------KLLTDVLGAVML--RLSGEPIFFSTSTVVHESMP-GSSA--LLP---S-PAVAS-------------PPSE-----------------------------------------------------------------------------
>Hv394
----------------------------------------------------------------------------------------------------------------------------------------------------------------------------------------------------------------------------------------------------------------------------------------------------------MPPASDSL----VMEKI-IVPALQELP--AD--------Q-LDQP-A-SQDVFFQEFKKYLGTIARRLQECPIIV-AHTENTFDGAGIRK-ILSNKFEFDKLLDSVWE-DVPK---EHKDRT--SKKYLRVAFDKMAASVNLPP-YGAVNQVD-----AVVNEAFKM------A-N-ADD-----------GK---AVDE----AEFK------KLLTEILGAVML--QLDGNAIAVSTNTVLHEPMS-TSST--LL----S-PSPSS---------PTVSSPSE-----------------------------------------------------------------------------
>54930Xero
--------------------------------------------------------------------G------GLAVLDGTQLLNP-----------D-LRLPIP--------N-G----AVTGAQLIQLAESEATAHLFGLSLPDPIKYAVIVRIN---G--------GD-DVG---FL-------SEEFED-DSK-KEKV-KEYLL-----ALADEL-KDDPLVISILDGSALRIFLDDEDDFAMLAENLF-TDLD--ID---------DR--GKL-GKQEIQNALVHMGVGMGVPPFSESG---GLLNNI-LKK-----H--GA--------E-GEEQ-L-GQAQFAQLLQTILQDLADALAEKPVTV-IRNIKVINGSKLNK-LSADDNLSDAAIERMFQ-DWDA---TRTGVG--NKEKLRAILESKGLELGLPP-SESNEAVV------LYDQIFTD------I-S-EEK-------F---SQ---DLDR----REFQ------EIVKAILQMFAE--QLEANPVFIDLES-------------------------------------------------------------------------------------------------------------------------
>QURC20182
-----------------------------------------------------MSD------------G------GLTVLDGTQLRDII---------GD-LSLPES--------D-D----IVTGAQLLELAESRASSALFGLSLPECLKSSALKRLD---I---------D-SVS---FR-------RAEI-DRDQA-SSKL-KKYVT-----AIADEL-NDDPLVVAILDGKTLRLFMEDEDDFAMLAENLF-TDLD--TE---------DK--GKI-SKNEIRNALVHMGVEMGIPPFSEFP----LLNDI-LKK-----H--GA--------E-GEEE-L-GQAQFAQVLQPVLQELAEILAENHIVV-IQNIKISTGSKIRK-LLADEKQLNDLAEKILC----G---NKGGQV--ETEIIRKFMIENWDEIGLPPFNKEDDAVA-----NLYDDVFAD------T-MKESS-------S---GE---ALEK----DELV------VVLKEKLEKLAE--QLEASPVF------------------------------------------------------------------------------------------------------------------------------
>CPOC20199
----------------------------------------------------------------------------GEVLDGSDIMELVGNEAVFSSFVD-HKFQEL--------D-K----DRDGKLSVKELQPAVADIGAALGLPALGSSPGSDHIY---S--------EV-LNE---FT--H-GN-QEKV-SKTEF-KEVL-SDILL-----GMAAGL-KRDPIVLLRMDGEDLLEFVK-SPAFEPETLSLY-SELE--LP---------DG--S---LKDYIIKAFEKLTVDQGMPPASDSW----VMSNV-VEPVVESCI--GV--------S-NEQP-V-TQETFLAEFKKVAESAAQRLKEQPVIV-AHSENTFNGSGIKR-LLSNKFELDKTLDSALK-TIPR---DRHGKM--SKEYIRVALDVLAPSAGLPP-IGAVDQMD-----RVVNEVCKM------L-D-ADD-----------RK---MVKE----EEFK------KLLTEILGSIML--QLEGNPVSVSTNSVVHEPLA-SSST--LL----Q-PPS------------------------------------------------------------------------------------------------
>EMBR20133
----------------------------------------------------------------------------GEVLDGSDIMELVGNEEVFSNFVD-HKFQEL--------D-K----DCDGKLSVKELQPAVADIGAALGLPAQGSSPKSDHIY---Y--------EV-LNE---FT--H-GK-QEKV-SKTEF-KEVL-SDILL-----GMATGL-KRDPIVILRMDGEDLLEFIK-NPSFESEMVSIF-SEIE--SR---------DG--S---LKDYIIRAFEKLTVDQGVPPASDTW----VMSNV-VEPVVESCI--GA--------S-NEQP-V-TQETFLAEFKKVAESAAQRLKEQPVIV-AHSENTFDGSGIKR-LLSNKFELDKTLDSALK-TIPR---DRQGKM--SKEYIRVALDVLAPSAGLPP-IGAVDQMD-----KVIKEVCKM------L-D-ADD-----------GK---MVKE----EEFK------KLLTEILGSMML--QLEGNPVSVSTNSVVHEPLA-SSST--LL----Q-PPS------------------------------------------------------------------------------------------------
>LOC104903999Betavulg
------------------------------------MDG------------KKKGL------------E------GGQVLDGSDIMELVENKDVFSKYVD-HKFKEL--------D-C----DNDGKLSVKELQPAVADIGIALGLPPKGSSPDSDHIY---S--------EV-LNE---FT--H-GK-EEKV-SKSEF-KEVL-SDILI-----GMATGL-KRDPIVILRIDGEELKEYIN-SPTFEMDMVLIF-SEIA--IP---------NG--T---TRDFIVKALQKLGVDHGLPPTSDPW----VMSNI-VEPAFDSFTRDCS--------N-EQQP-V-SQETFLVELKKVLEIIVERLKEQPVIV-AHTENTYDGSGIKN-LLANKFETDKVLNATLE-TLPR---DKHGRM--SKEHLRLALDSLASSAGLPP-YGAIVEMD-----NVINEVLKM------V-G-ADD-----------GK---LVKE----EEFK------KLLLEILGSMML--QLEGNPVSVSTNSVVHEPLA-DPSS--FL----Q-TSTS-----------------------------------------------------------------------------------------------
>JBYE20189
-----------------------------------------------------MAD------------G------GLTVLDGTQLRSV-----------DFFSLQEP--------D-G----TITGDRVLELAESIASSSLFGLTLPEGLKTSALSRLN---V---------D-DVS---FR-------RTEL-DRDQA-SMKL-KDFIS-----AIANEL-QDDPLVVVVLDGQTLRMFLEDEDDFAMLAENLF-TDLD--TE---------DK--GKI-SKKEIQNGLAHMGVGMGIPPFSEFP----LLDDI-LKK-----H--VA--------E-GEEE-L-GQAQFAQVLQSILQELAEALAEKHVVI-IQNIKIINGSKVKK-LLADEKQLNDAIEEILQ-ECHE---GND-EP--SEQLIKRYLEKNGGELGLPP-SKDDEVVV-----LLYDVVFAD------V-E-KGK-------S---AT---ASEK----DELV------VLVKEILEKFAE--QLEASPVFHDFDN-------------------------------------------------------------------------------------------------------------------------
>XQRV20828
----------------------------------------------------------------------------GEVLDGSDIMELVGNEEVFSNFVD-HKFQEL--------D-K----DCDGKLSVKELQPAVADIGAALGLPAQGSSPKSDHIY---S--------EV-LNE---FT--H-GK-QEKV-SKTEF-KEVL-SDILL-----GMATGL-KRDPIVILRMDGDDLLEFIN-SPSFESDMVSIC-SVME--LP-------DNDG--S---LKDYILKVFEKLTVDQGMPPASDSW----VMSNI-VEPALGSSD--TG--------I-QQEP-V-SQDSFLAEFKKVAVRVAQRLKEQPVIV-AHSENTFDGSGIRR-LLANKFELDKTLDSAVK-NVPR---DRNGKL--SKEYLRVALDVLAPSAGLPP-IGAVDEMD-----KVIKEVCKM------L-D-ADD-----------GK---MVKE----DEFK------KLLTEILGSMML--QLEGNPVSVSTNSVVHEPLA-SAST--LL----Q-PPS------------------------------------------------------------------------------------------------
>18744Noli
------------------------------------------------------------------------------VLDGSDIEELVGNKEAFSNYVD-HKFQEL--------D-R----DHDGKLSVRELEPAVADIGAALGLPAQGSSPDSDHIY---S--------EV-LNE---FT--Q-GK-QEVV-SKSEF-KEVL-SDILL-----GMAAGL-KRDPIVILRIDGRDLKEFVE-SPKFETEAISIF-SMME--SD---------ND--S---LGKCMTMALEQLNVEQGMPPSSDAW----VSSNI-IEPVLQSFS--KD--------Q-LEQP-A-SQEVFLEEFKKLVCGISDRLQEHPVII-AHSENNFNGSGVRR-LLSNKFELDKLLSAAWN-DIPK---DRHHKV--SKEYLRIALDSIAASADLPP-FGAVNQVD-----AIVNEAFRM------V-N-ADD-----------GK---RMNE----EEFK------KNMAEILGCIML--QLESKPIFVSSNSVVNEPLA-SSSS-------------------------------------------------------------------------------------------------------------
>JTRM20161
-----------------------------------------------------MAD------------G------GLTVLEGDELRSV-----------D-LSLPEC--------D-A----PVTGAYVLELAYSKASSALYGLTFPETLKLSPLKLLD---C---------D-AAT---FR-------SSEL-DTDLA-SSKF-KDFIT-----AIADEL-KDSPIVVAVLNGRVLKLFLEDEDDFAMIAENLF-TDLD--RK---------DK--GKI-SKNEIRGALVHMGVEMGVPPFSEFP----QLVDI-LKK-----H--VA--------E-GDEE-L-GQAQFAQLLQPILQELADALAEKHAVV-IQNIKVNNGSQLRK-LLANEKLLDDTVEKIMH-EKHH---GKDEQR--NTEIIRGFLEINGKELGLPP-SKD---VV-----LLYDMIFAD------V-E-KGH-------N---GA---TSDK----DELV------VFVKEILEKFAE--QLEASPVFHDLD--------------------------------------------------------------------------------------------------------------------------
>CLNU20637
-----------------------------------------------------MAD------------G------GLTVIDGSQLRSV-----------D-LSLPESY-------A-G----AITGASVLELAESRASSSLLGLTLQENLKLSALKRLN---V---------D-ADE---FR-------RTEL-DTDLA-SSKF-KDFIT-----AIADEL-KDSPIVVAVLNGRVLKLFLEDEDDFAMIAENLF-TDLD--TE---------DK--GKI-SKNEIRNGLIHMGVEMGVPDFSDFP----LLNDI-LKK-----Y--GA--------E-GEEE-L-GQAQFAELLQPILKELSGALAEKPVAI-IQNINVANGSKLKE-ILANEKHLNDVAERIMR-KKRH---QKNERR--STDIIRKFLEINGKELGLPP-LQDDEVVI-----LLYDEVFSD------V-D-NGK-------S---AA---VSER----DEFM------VLVKVILDKFAE--QLEANPIFHDPD--------------------------------------------------------------------------------------------------------------------------
>ZJRC20185
-----------------------------------------------------MAE------------G------GLTVLDGTQLRSM-----------D-ISLPES--------D-G----AVTGTQLLELAESRASSSLFDLSLPANLKSSALKRLN---V--------GD-AVS---FR-------ETEI-DRDQA-STLL-KDYVA-----AIADEL-KEDPLVVAILDGKTLGLFLEDEDDFAMLAENLF-TDMD--TK---------DE--GKI-KKKELRNALVHMGVELGIPPFSDFP----PLNDI-LQK-----H--GA--------E-GKEE-L-GQAQFAQLLQSVLQELADAIAEQHVVV-IQNIKIINGSKLRK-LLSSEEKLNVVVEKMLQKKNDS---VKDLQ---TTDIVRDFLEENEKDLGLPS-SKSHESVA-----LLYDEVCTD------A-G-NIN-------K---VP---QSE-----DEIH------LLVENILEKLSE--KLAANPVFQDLDD-------------------------------------------------------------------------------------------------------------------------
>VVVV2009844
--------------------------GKGKGKA------------------KGGEG------------E------KKVLLDGTVIRELVENREAFGSFVE-HKFQEL--------D-L----DRDGKLSVKELEPAVADIGAALGLPAQGTSPDSDHIY---K--------EV-LNE---FT--H-GK-QEEV-SKSEF-KEVL-SDILL-----GMAAGL-KRDPIVILRIDGEDIREFIE-SPRFELEMVAIF-SHME--SA---------KA--P---LRDCITRALGQLTVAHGMPPASDSW----VLENI-VQPALQSIS--TD--------A-LEEP-A-SQERFLEEFKKLAESITRRLQEKPVIV-AHTENSFDGNGIRR-LLSNKFELDKLLDEVWK-DLPQ---DRSHKV--SKEYFRVALDRMAASANLPP-YGAVNQVD-----AVVNEAFNM------V-N-ADD-----------GR---TMDN----KEFK------KTMTEILGSIML--QLEGNPIFVSSNSVVHEPMA-SSST--LL----P-PS-------------------------------------------------------------------------------------------------
>Ptaeda3
-----------------------------------------------------M--------------N------SGMVFDGSKLQEFVEDDEAFAKYVD-ERFEAL--------D-K----DHNGRLSPKELRPAVAAIGAALGLPSQGSSPDADLIY-DQVL-------NEYFIN---GR-------SDGI-SKEDF-RTVL-SDILL-----GVADGL-KRDPVSLVTLDGRRLHDYAR-SSAFEFDAIATF-SQTE--N------------------SKPSLEIALGKITVEQGMPPASDPW----VMEKI-VKP-----A--AESCGFHQLIN-PEAR-V-SAEEFVEALRNVALEVASRLEKSPVTV-ARSEKTYDGTSIRK-FVKKKDEVDKALQTIWK-ALPK---DPRGTL--PREYLRVALDMIGPAAGLPP-LGVVEQMD-----RVVSEIFKM------V-E-ADE-----------GG---VLKQ----NEFN------KLVLEILGSLML--QLQGNPITVSSNAVVKSDKH-DN----DF----L-PQL--------YIYIYIYIYTHTAFNGS------------------------------------------------TSCST------------------
>63237Vani
-----------------------------------------------------MTE------------I------GLTVLDGTELRSG-----------D-LRLPIA--------S-G----PVTGAKLVEWADAEASARLFDVPLPDCLRSAALRRVT---V--------GD-D-G---FM-------SLQFNDADSQ-KKKI-QEYLV-----AVADEL-QDNPLVVSILDGSALRLILDDEDDFAMVAENLF-TDLD--IN---------DT--GKV-RKSEMPNVLAHMGVELGVPPFSIAG---DLLSNI-LER-----H--GA--------E-GEEQ-L-GQAQFAQLLQSILLDLADALAAKRIVV-VQNIKVLNGSKLRK-VLDDRQQFDAVVSRMFQ-EWGE-----MGNG--KKEELRDYLQRTGADLGLPP-IKSNEATC------FYDQIFSA------I-P-EEK-------I---SE---DFSI----ELFR------EVMKEILEKCLK--LLETNPVF------------------------------------------------------------------------------------------------------------------------------
>64232Alli
--------------------------------------------------------------------G------GLTVIDGSHLDIP-----------D-LHFPNP--------N-E----AVKGSQLLELCDSEASSVLFGISLPPAVKSAVLGRLH---I--------SN-R-A---LL-------SKEF-NGVEF-RDFV-VDYF------TTADVL-TDDPIVVSILDGCSLRVFLDDEDDFAMLAENIF-MELD--IN---------NK--GKL-SKNEIKDALIHMGVGMGVPPFAECK---DLLENI-IKR-----I--GA--------E-GDEQ-V-GLSQFAELLQKVLQDLADALAKKNVTI-VQNIMVINGSKLSK-ILADDYLLNKSIENMFQ-YWDP---TKADSE--NKSQFRAIIESKGVEYGFPP-PNANAAID-----HLYDQVFTD------I-G-EEY-------F---SG---DMNK----DKFH------EISKCIFKMFAE--QLDADPVFIEPQN-------------------------------------------------------------------------------------------------------------------------
>QACK20771
-----------------------------------------------------MSD------------E------GLTVLDGSDLRSI-----------D-LSISSS--------N-T----NFTGASILQLAESVVSSSLSNFTLPEYLKSNGINRVN---I---------D--------L-------NKEF-ERDEA-LEKV-KAVVD-----AIADEL-KDDPLVVAILDGTTVQLFLEDEDDFAMLAENLF-TDMD--TK---------DE--GKI-KKKELRNALVHMGVELGIPPFSDFP----PLNDI-LEK-----H--CA--------Q-GEEE-V-GQAQFAQLLQPVLQELADALAEKHVVV-IQNIKIVNGSKLRK-ILASEDKLNFVVDKILQHEKNS---KKDAQ---SKDTIRVFLEENGKELGLPS-SKADESVV-----LLYDEVCTD------A-G-NIN-------K---VP---QSE-----DEIH------LLVENILEKLSE--KLAANPVFQDLDD-------------------------------------------------------------------------------------------------------------------------
>8714Agave
-----------------------------------------------------GGE------------A------AKVVLDGSDIEELVGNKEAFSSYVD-HKFQEL--------D-R----DRDGKLSVKELEPAVADIGAALGLSAPGSSPDSDHIY---S--------EV-LNE---FT--H-GK-REQV-SKSEF-KEVL-SDILL-----GMAAGL-ERDPIVILRIDGEDLKEFVE-SPRFEPVLISIF-SEME--SD---------NV--S---LGKCMTMALERLKVEQGMPPASDSW----VLSNI-TEPVLQSFS--KD--------Q-FEQP-A-SQEVFFEEFKKLLCGITQRLQEHPVIV-AHSENTLNGSGVRK-LLSNKFELDKLLSAAWM-DLPK---DRHHKV--SKEYLRIALDSIAASADLPP-YGAVNQVD-----AVVNEAFKM------V-S-AED-----------GK---IMNE----EEFK------KTMAEILGCIML--QLEGKPIFVSSNSVVNEPLA-SSSS--VL----S-PSA------------------------------------------------------------------------------------------------
>12250Plat
--------------------------------------------------------------------G------RKMVVDGTEIEKLVQDKEAFSSYVD-QKFQEL--------D-R----DHDGKLSVRELQPAVDDIGAAIGLPAVGSSPDSDHIY---A--------EV-LNE---FT--H-GK-QEAV-SESEF-KEVL-SDILL-----GVAAGL-KRDPIVILRIDGEDLKEFVE-SSRFETAAVSIF-FGFE--SS---------GV--P---LSRCLVEGLGQITVADGMPPASDSW----VIESW-LDFFRQQLW--LS--------A-NFFP-A-SQEAFLENFKILHRGIVQHLQERPVIV-AHSENTFNGSGIRR-LLANKFELDKLLDEAWK-DLPK---DRHGKV--LTKYLRIALDKMSASADLPP-YGAVAQVD-----DVVNEASKM------V-N-SDE-----------AK---LVDK----DEFV------KLMKEILGCIML--QLEGSPIFVSSNSVVHETFN-SPSP--LL----P-P--------------------------------------------------------------------------------------------------
>6277Johns
------------------------------------------------------------------------------VLDGSDLEELVANREAFGSYVD-HKFQEL--------D-Q----DHDGKLSVKELQPAVADIGAALGLPVQGSSPDSDHIY---S--------EV-LNE---FT--H-GK-QEVV-SKSEF-KEVL-SDILL-----GMAAGL-KRDPIVILRMDGEDLKDFVK-SPKFEPETITIY-SQIE--SP---------DL--T---LAKCLKMGLEQLRVDQGMPPASDSW----VFSNI-IEPALQSIS--SE--------V-LEQP-A-SQANFLEEFKKLVCGVTERLREAPVIV-AHSENTFDGSGIKR-LLSNKFELDRLLDEAWK-D------DRHHKA--SKEYLRIALDSIASSANLPP-YGAVAQID-----TIINEAMKM------M-N-ADD-----------GK---SVNE----EEFK------KIMAEILGCIML--QLEANPIFVSSNSVVNEPSA-ASSS-------------------------------------------------------------------------------------------------------------
>48475Aloe
-----------------------------------------------------MAD------------D------GLAVLDGTHLRAA-----------D-LKHPIP--------N-G----AVSGAQLIELAESEASAHLFGLSLPDSVKSAVINRLS---R--------GD-NGG---YL-------SKEFADEDSQ-RAEI-KKYLL-----ALADEL-KGDPLVISILDGSAIRVFLDDEDDFAMLAENLF-TDLD--TN---------DV--GKL-SKSEIQNALVHMGTGMGVPPFSESR---DLLNNI-LKK-----H--GA--------E-GEEQ-L-GQAQFAQLLQTVLQDLGDALAERPVTV-IQNIKVINGSKLNK-ILADENLFNSVTERMYL-EWIS---T-NGEG--NKSKLRAIIESKGTELGLPQ-LQSTEAIV-----LLYDQIFAD------L-G-EER-------I---SG---DLTK----GEFQ------DFVKIVLNMFAA--ELEANPMF------------------------------------------------------------------------------------------------------------------------------
>93967Loma
--------------------------------------------------------------------G------GLAVLDGTHLLNA-----------D-LRLPLP--------D-G----AVNGARLLQQCESEASAHLFGVRLPEAVKSAVTVKLN---G--------GD-D-----LV-------SKEYSDEESK-RALV-KAYLV-----A-ADQL-QDDPLVVSILDGHALRVFMDDEDDFAMLAENLF-TDLD--VK---------DT--GKI-SKNEILTALIHMGVGMGVPPFPESK---ELLESI-LTE-----H--RA--------E-GEEL-L-GQAQFAQLLQAVIQDLADVLAEKNVIV-IQKIKVINGSKLNK-ILANEKLFGSIVERMFL-DWAA---ANAEVG--NKEKFRVIFESRALELGLPP-FESNEAVA-----LLYDQISIE------V---ESM-------F---SG---DLNR----DKFQ------EAMKVTFKRFAD--QLKASPLFLDLES-------------------------------------------------------------------------------------------------------------------------
>DLJZ20543
-----------------------------------------------------MSD------------G------GLTVLDGTQLRAV-----------N-LSLPSPA-------G-S----SLTGAQLLNFADSKVSESLFGFSLPDTLKSAALKRLG---V--------SD-DLE---FR-------REQL-DRENA-SSVL-RNYVD-----AIANEL-QDDPIVVSILDGKTLQMFLEDEDDFAMLAENLF-TDLD--TE---------DR--GKI-KRNQIQDALFHMGVEMGIPPLSEFP----LLSDI-LKR-----H--GA--------E-GEDE-L-GQAQFAHLLQPVLQELADVLAEKPVVV-LQKIKINNGSKLRK-ILADEKQLSETVEKTMQ-ENYE---CKSEQS--STTKVRCFLEKHGDDLGLPP-SELDEMVV------LFDEIFTE------I-E-SQN-------HDD-AV---ESGK----DGFV------LLLRQILEKFAE--KLEANPIL------------------------------------------------------------------------------------------------------------------------------
>OCWZ2011286
--------------------------------G------------------GGMGV------------E------KKVVLDGSEIRELVENKEAFGSFID-HKFEEL--------D-R----DRDGKLSVSELHPAVADIGAALGLPAQGSSPDSDHIY---S--------EV-LSE---FT--H-GK-NEEV-SKSEF-KDVL-SDILL-----GMAAGL-NRDPIVILRMDGEDLKGFVR-SPGFEPEAIAIY-SSID--SA---------NA--S---LSKCLLMGLQQLTVEHGLPPISDSW----VSGNI-VEPAFQSIS--GD--------H-LEQP-A-SQEVFLEEFKNLVISVTLRLEEQPVIV-AHSENTFDGNGIKR-LLSNSFELNKLLDNAWR-ELPK---DQNGKI--SKDYLRITLDGVAPSANLPP-FGAVKQVD-----AIVNESFKM------V-N-ADD-----------GK---TVDE----QEFK------KIMTEILGSIML--QLQGNAVFVSSNSVIHETMP-SSST--LL----P-PIS------------------------------------------------------------------------------------------------
>16373Heme
------------------------------------------------------------------------------VLDGSDIEKLVGNQEAFGSYVD-HKFQEL--------D-Q----DRDGKLSVKELQPAVADIGAALGLPAQGDLPDSDHIY---S--------EL-LNE---FT--H-GK-QEVV-SKSEF-KEVL-SDILL-----GMAAGL-KRDPVVILRMDGEDLKEFVE-SSKFEPEAIAIF-SQIE--SD---------DA--S---LANCMKMALEQLKVEQGMPPASDSW----VSSNI-IEPVLQSFS--HS--------V-LEQP-A-PQEIFLEEFKKLLYGITQRLQENPVIV-AHSQNTFNGTGIKR-LLSNNFELSKLLDEAWK-GAPE---DRHHEV--SKQYLRIALDSIASSANLPP-YGAVDQID-----TIVNEAFKM------V-N-ADD-----------GK---SVNE----EEFK------KTLTEILGCIML--QLEGNPIFVSSNSVVNEPLA-SSSS--LL----S-PP-------------------------------------------------------------------------------------------------
>Hv083
----------------------------------------------------------------------------------------------------------------------------------------------------------------------------------------------------------------------------------------------------------------------------------------------------------MPPAADAW----VVENV-VEPALQQLP--AD--------E-LERR-A-SRDVFLEQLKKLLAGVAEQLQERHVIV-AHTENTFDGSGVRR-LLGNKFELDKLLDSVWR-EVPA---EHRKKAPKDKEHLRVALDKMADAASLPP-HGAVDRVD-----AVVDETLKV------A-D-AGD------------K---AVEE----AEFK------KLLTDVLGAVML--RLSGEPIFFSTSTVVHESMP-GSSA--LLP---S-PAVAS-------------PPSE-----------------------------------------------------------------------------
>7806Borya
---------------------------------------------------------------------------GLTVLDGSQLREA-----------D-LRLPIP--------G-V----AVNGARLVEMAELEATSRLFGISLPETLRSAALRRLD---G--------GD-S-S---FL-------SSEFTDGESQ-KKKI-QEYLL-----A-GEEL-EDDPLVISVLDGTAIRVFLDDEDDFAMLAEDLF-TELD--IT---------DK--GKL-SKNEINNALNHMGVGNGVPPFSESS---DLLNNI-LKK-----H--GA--------E-GEEQ-L-GQAQFAHLLQVVLQDLADALAEKHTTV-------INGTKVKK-ILADKELFDDVSGRLFK-DWDA---IRDGVR--YKDELQLFLEAKGLELGLPP-SESNEEVR-----LLYDIIFSG------V-A-EEK-------I---SG---DFNR----DAFQ------EVVKDILERFAE--QLEEKPIFIFMEN-------------------------------------------------------------------------------------------------------------------------
>IHPC20727
-----------------------------------------------------MAE------------G------GLMVLDGKELRSL-----------D-LSLPEEC-------D-A----PITGAYFLDSLYSAASSALYGLTLPENLKQSALNRLH---C---------D-AAT---FR-------SSEL-DRDLA-SSKL-KDFVT-----AIADEL-KDTPIVVAVLNGQVLKLFLDDEDDFAMIAENLF-TDLD--TE---------DK--GKI-SKNEIRKGLMLMGVEMGIPCFSDFP----LLNDI-LKE-----H--GA--------E-GEEE-L-GQAQFAEVLQPILQELADALAEKPAVV-IQNIKVNNGSQLRK-LLANEKLLDDTVERIMR-KKRH---QKNEQR--STDIIRKFLEVNGKELGLPP-LKGNEVVA-----LLYDMIFAD------V-E-KGH-------N---GA---TSDK----DELV------VFVKEILEKFAE--QLEASPVFHDLD--------------------------------------------------------------------------------------------------------------------------
>12875Helo
---------------------------------------------------------------------------GLTVIDGTQLRDP-----------D-LRLPIP--------D-G----AVTGARLLEVAESVAAARLFGLSLP-----SALRRMD------------AS-GGS---FL-------SDEFSDAESQ-KRKL-QEYLL-----ALAEEL-KDDPLVISILDGSTLRSFLDDEDDFAMMAENLF-TDLD--EN---------DI--GKL-PKKVLQNALIHMRVEMGVPSFSESG---DLLNNI-LKK-----H--GA--------E-GEEQ-L-GQAQFAQLLQPILQDLADALDEKHVAV-IANIKLINGSKLKK-ILVDEKLLDDVTRRMFH-DWEA---IRSGEG--DKESLRSFLEAKGLEFGLPS-SRSNE-VA-----LLYDQVFSY------V-D-EKK-------V---AG---DLKI----DAFQ------VVVKDILKSFAQ--HLEAKPIF------------------------------------------------------------------------------------------------------------------------------
>bn115300
------------------------------------M----------DMRSNNHQQ------------Q------QQQVLDGSDIVELVENEKVFENFVE-QKFQQL--------D-Q----DEDGKLSVKELQPAVADIGAALGLPAQGTSPDSDHIY---S--------EV-LNE---FT--H-GS-QEKV-SKTEF-KEVL-SDILL-----GMAAGL-KRDPIVILRMDGEDLSEFIH-SPGYEAEIVSIYCSALS-GCE---------EA--S---LRDCIAKALQSLSVDHGMPP-------------------------------------------------------------------------------------QR-SMGNHCRTDR---------------------------------------------------------------------------------------------------------------------------------------------------------------------------------------------------------------------------------------------------------------------
>Rc34
------------------------------------MEKSSTG---TEKVRKSGGN------------G------NGQVLDGSDIMELVGNEEVFSSFVD-HKFREL--------D-R----DSDGHLSVKELQPAVADIGAALGLPAQGSSPDSDYIY---S--------EV-LNE---FT--H-GK-QEKV-NKTEF-KEVL-SDILL-----GMAAGL-KRDPVVILRMEGDDLLEFVN-GPSYEAEMVSIF-SQLQ--LP---------DG--S---LHDHIAKALENLRVDQGMPP-SDSW----VMSTI-VEPALQTCT--GQ--------D-HDKP-I-SQETFLAEFKKVAERVAQNLKEQPVIV-AHSENTFDGSGIRR-LLANKFELDKILNTAIE-NAPK---DRNGKM--SKEFLRVALDVIAPSAGLPP-VGAVDEID-----KVVGELF-M------M-N-ADD-----------GK---PVKE----DEFK------KMLTEILGSIML--QLEGNPIPVSTNSVVHEPLA-SSST--LL----Q-PTS------------------------------------------------------------------------------------------------
>AJFN20993
-----------------------------------------------------MAE------------G------GLTIVDGTQLRSI-----------D-LTQHQPL-------T-T----SIIGDHLLKLVQSAVSASLYGLTLPDNLISSAFRRLN---I-----------GES---FP-------STEF-QVDEA-LVVA-KDLIT-----AIADLL-EDDPLVVAVLDGQTIRTFLEDEDDFAMLAENLF-TDLD--SE---------DK--GKI-SKNEIRNALIHMGVEMGIPSFSEFP----LLNDI-LKK-----H--GA--------E-GEEE-L-GQAQFAQVLQPILADLADALAEKHVVV-IQNIKITNGSKLRK-ILAFDEQLNDVIEKILK-EKHN---EKDAKR--STEIIRGFLEKNGKDLGLPP-SEAEEAVV-----LLYDGMFSE------V-E-NRN-------N---AA---GLEK----EESV------VLMKDILEKFAE--QLEASPVFHDLD--------------------------------------------------------------------------------------------------------------------------
>NBMW20102
------------------------------------------------NNSSSSGS------------K------SHEVMDGSEIKDLVENEKVFSRFVS-RKFEEL--------D-A----DCDGKLSVKELQPAVADIGAALGLPAQGTSPESDRIY---A--------EV-LNE---FT--H-GK-QGKI-SKSTF-KEIL-SDFLL-----GMAAGL-KRDPVVILRIDGEDLHEFLQ-SPIFEPEMLSIY-SEIE--SP---------DG--S---LKDYIIKAFEKLTVDKGMPPAADPW----VMSNI-LEPSLERL---GD--------S-LHET-V-SQETFVAEFKRASENVAELLKEQPAIV-AHSQNTFDGSGIRR-LLSNKFELDKALDSAIK-SVPR---DRHGKI--SKECLSVVLDNLTASAGLPP-LGAVEQMD-----NIVTEALKM------F-D-AGD-----------GK---TVKE----DEFK------KLLTEVLGSIML--QLEGNPVSISINSVVHEPLA-SSST--LL----Q-PSS------------------------------------------------------------------------------------------------
>2180Plata
-----------------------------------------------------MAD------------I------GLRILDGTELRSG-----------D-LRLPID--------G-G----SVNGEKLLEMAKEEAAARLFGLSLPVSLLSSVMRRLA---C--------GT-G-S---FL-------AMEFHDPESQ-KKKI-QEFLL-----ALAEEL-EDDPLLISVLDGSTLRIFLADEDDFAMVSENLF-TDMD--TN---------DT--GKL-SKNKIKNVLAHMGADMGVPPFFVCD---DLLRNI-LKR-----H--GA--------E-GEEQ-L-GQAQFAHLLQPILQDLADALAEKPVAV-IQNIKVINGSKLKK-ILDDTNLFYDVTGRIFQ-EWEE---TGNGLW--NKEILRGLLQRKGSELGLPP-YKSNESID-----SLYDQIFSD------I-S-DEK------VV---TA---ILNI----ESFQ------DHVNAICKKFAE--LLEASPVFIDRES-------------------------------------------------------------------------------------------------------------------------
>sugarcne
ME----------------------HQQQQQQQV------------------RGKRN------------G------VLQVQDGSEIRALVENKEVFTRFVD-DRFRKL--------D-A----DGDGRLSVKELQPTVADIGAAIGLPARGSSPQADHIY---A--------EV-LNE---FT--H-GK-QDSV-SKPEF-QRVL-SDILL-----GMAAGL-KRDPIVILRINGEDLNEFVE-SPRYEPEAMAIF-SQVG--SA--------NNA--T---LRQCLVASLGQLTVDHGMPPASDSW----VMENV-VEPALQELS--AN--------Q-LDQP-V-SQEVFFQEFRKFLGIIVLRLQQHPVIV-AHTENTFDGSGIRR-LLSNKFEFDKLLDSVWR-DVPK---EHKDKT--SKEYLRIALDRIADSASLPP-FGAVDQVD-----AVVNEAFKM------A-K-SDD-----------LK---AVNE----AEFK------KLLTEILGAIML--QLDGNPIAVSTNTVVHEPMF-TFST--LL----S-PTPLS---------PMVSSPSE-----------------------------------------------------------------------------
>DFYF20176
-----------------------------------------------------MAD------------A------GLTVLDGSQLRSI-----------D-LCLPLS--------E-G----SITGAEVLELAASRASISLLGLALPEYLKSSALHRLN---L---------D-PLS---FP-------STEF-ERDEA-LEKV-KAVVD-----AIADEL-KDDPLVVAILDGTTVQLFLEDEDDFAMLAENIF-TDLD--TE---------DK--GKI-RRSEVKNALVQMGVELGIPPFSDFP----PLNDI-LEK-----H--CA--------Q-GEEE-V-GQAQFAQLLQPVLQELADALAEKHVVV-IQNIKIVNGSKLRK-ILASEDKLNFVVDRILQQVNKT---GKDAQR--RTDMIRVFLEENGKELGLPS-SKADESVA-----LLYDAVFND------V-G-NIK-------S---AA---ESEK----DEIR------LVVKEILENFAE--QLEANPVFQDLDN-------------------------------------------------------------------------------------------------------------------------
>SXML20704
-----------------------------------------------------MAD------------A------GLTVLDGSQLRSI-----------D-LSLPLS--------T-G----SVTGAQVLELAESRASSSLFGLALPENLMSDALKRLN---I---------D-AA--------------AEL-HIDQA-SSTL-KDYVT-----TLADEL-KDDPLVVVILDGKTLRLFLEDEDDFAMLAENIF-TDLD--TE---------DK--GKI-RRSEVKNALVQMGVELGIPPFSDFP----RLNDI-LKK-----H--GG--------E-GEEE-L-GQAQFAQVLQPVLQELADALAEKHVVV-IQNIKIVNGSKLRK-ILASEDKLNFVVDNILQLEKDN---EKDAQR--RTDTIRVYLEENEKELGIPS-SKADESVA-----LLYDAVFHD------V-G-NIK-------S---AA---GSK-----EEFQ------FLVKEILEKFAE--QLEANPVFQDLEN-------------------------------------------------------------------------------------------------------------------------
>JGYZ20438
-----------------------------------------------------MSD------------G------VPKILDGSQLSGA----------ED-VTLTLP--------G-G----IFTGAKILELAYSICSEPLLGIAFPDNLKSFAFNRLG---FP-------ND-LSS---FR---------EL-GIDQA-SVMI-KDLIS-----AIADEL-QDDPLVVAVLDGQTLRMFLEDEDDFAMLAENLF-TDLD--TE---------DK--GKI-SKKEIRNALAHMGVEMGIPPFTEFP----MLDDI-LKK-----H--GA--------E-GEEK-L-GQAQFAQVLQPVLEELAEALAEKHVVI-IQNIKIINGSKLKK-LLANEKQLNDVIEKILQ-ESHD---GKDGER--SIEMIRSFLEKNGRELGLPP-VVADD-VI-----LLYDSIFAD------V-ETKKQ-------S---AS---ESEK----DDFK------LLMKEILGKFAE--QLEIKPVFHDID--------------------------------------------------------------------------------------------------------------------------
>UMUL20857
------------------------------------------------------AD------------G------GLTILDGALLRDA-----------D-LSLPAPP------PD-T----LITGAEVLEMAETRASLSLLGVVLPEALKSSALRRFG---V--------FD-AAA---FR-------TKEL-ECSDA-ASTL-RNYVS-----AIADEL-RDDPIVVAILDGRTLQMFLEDEDDFAMLAEDLF-TDLD--AE---------DK--GKI-SKDEMQGALIQMGIELGIPPLSEFP----QLNDI-LKQ-----H--GA--------A-GKEE-L-GQAQFAQLLQLVLQEVADYLAKMPVVIAVQHIKIANGSKLRE-LVVNERLLDEFVQKIMQ-EEHE---PHSDQS--SIARIRHCLEKHGVDFGLPP-SEVDEMVV------LFDDIFAE------I-E-TRK-----------GD---ESGK----DELM------LLLKEILEKLAE--KLEANPVL------------------------------------------------------------------------------------------------------------------------------
>ERWT20437
----------------------------------------------------------------------------GEVLDGSDIIELVGNEEVFSNFVD-HKFQEL--------D-K----DCDGKLSVKELQPAVADIGAALGLPAQGSSPNSDHIY---S--------EV-LNE---FT--H-GK-QEKV-SKTEF-KEVL-SDIL--------ATGL-KRDPIVILRMDGDDLLEFIN-SPSFESDMASIC-SVIE--LP-------DNDG--S---LKDYIVKVFEKLTVDHGMPPASDSW----VMSNI-VEPALGSSD--TG--------I-HQEP-V-SQDSFLAEFKKVAVRVAQRLKEQPVIV-AHSENTFDGSGIRR-LLANKFELDKTLDSAVK-NVPR---DRHGKI--SKEYVRVALDVLAPSAGLPP-IGAVDEMD-----KITNEALKM------V-D-ADD-----------GK---MVKE----DELK------KVLTEVLGAIML--QIEGNPVSVSTNSVVHEPLA-SAST--LL----D-PSS------------------------------------------------------------------------------------------------
>FGRF15901
-----------------------------------------------------GSG------------P------TKVVLDGSDIEELVGNKEAFSSYVD-HKFQEL--------D-R----DRDGKLSVTELEPAVADIGAALGLPAQGSSPDSDHIY---S--------EV-LSE---FT--H-GK-QDVV-SKSEF-KEVL-SDILL-----GMAAGL-KRDPIVILRMDGQDLREFVE-SPKFEPTAVSIF-STIE--PG---------NA--S---LGKCMLMALEQLKVEQGMPPASDTW----VSSNI-IEPVLQSFS--SD--------Q-LEKP-V-SDEVFLEEFKKLLLGIAQRLQEHPVIV-AHSENTFNGSGIRR-LLSNKFEVDKLLDATWK-DLPK---DRHHKS--SKEYLRIALDSIAAAAGLPP-YGAVNEID-----AIVNEAFRM------V-N-ADD-----------GK---SMNE----EEFK------KLMAEILGCIML--RLESQPIFVSSNSVVNEPLA-SSSS--IL----S-PA-------------------------------------------------------------------------------------------------
>Piglauca3
----------------------------------------------------------------------------------------------------------------------------------------------------------------------------------------------------------------------------------------------------------------------------------------------EKALGNLTVEQGMPPSSDPW----VMEKI-VKP-----A--AASCGFHRLSN-PERS-V-GREEFVEAFRNVVLEVASRLEKLPVTV-AHSEKIYDGKSIQK-FVRKKDELDQALQMIWK-SLPK---DPRGTL--PREYLRVGLDMIGPAAGLPP-LGSVEQMD-----RVVSEIFKM------V-E-ADE-----------GG---VLKQ----NEFN------KLVLEILGSLML--QLEGN-ILVSSNAAVKPVVE-SDKS--DF----L-PQLLC---IHSFQLLYILSPGVKKFSGALIRSILLYCGHLNRVLPYSLQVSWPVELPQNPTTLFAVYICNSRNRNPTSLQF------------------
>DDRL20008
------------------------------------MEEG-------RKSKTVTKS------------G------EVEVMDGSDIMELVENDKVFSNFVD-HKFRDL--------D-R----DCDGHLSVKELQPAVADIGAALGLPAQGTSADSDHIY---A--------EV-VSE---FT--H-GK-DHKV-SKTKF-KQVL-SDFLI-----GMAAGL-KRDPIVILRIDGEDLLEFIN-SPSFEPEMMSIF-AEID--IP---------NG--S---YTHYINKAFEKLTVDKGMPPVVDSW----VTSNI-MRPAVEGC---GV--------S-DEQP-V-CEEGFLVEFKKVAEAVAQRLKEQPVIV-AHSENMFDGNGIRR-LLSNKFELDKTLDTAVK-SMAK---DQNGRI--SKNCIRLGLDLVASSAGLPP-LGAVYQMD-----QIIGESCKL------F-D-MDD-----------GK---VVKE----DEFK------KLMTELLGSIML--QLEGNPISVSTNSVVYEPLA-SAST--LL----Q-PLS------------------------------------------------------------------------------------------------
>Vv60
------------------------------------MASGSA-----KNKAVGGGG------------G------AGQVLDGSDIMELVENEEVFSSFVD-HKFQEL--------D-R----DCDGKLSVKELEPAVADIGAALGLPAQGTSADSDHIY---S--------EV-LNE---FT--H-GK-QEQV-SKTEF-KEVL-SDILL-----GMAAGL-KRDPIVILRIDGEDLGEFIN-SPSFEPEMISIF-SEFD--LP---------EG--S---LRDYITKALQQLTVEQGMPPSTDSW----VMSNI-VEPALQTVA--GC--------A-HEQP-I-SQDTFLAEFKKVAESVAQHLAEQPVIV-AHSENTFDGSGIKR-LLANKFELDKSLEAALK-TVPK---DRNGKM--SKEYLRVALDVVGPSAGLPP-YGGLEEMD-----KVVTDVFNM------V-N-ADD-----------GK---VVKE----DEFK------KLLTEILGSIML--QLEGSPISVSSNSVVHEPLT--SST--LL----S-PSS------------------------------------------------------------------------------------------------
>QNPH2034276
-----------------KRRN-----GELVREE------------------EGRRR------------R------EETVMDGSKIKELVENREAFSTFVD-HKFEEL--------D-H----DHDGRLSVRELQPAVADIGAALGLPAPGASEESDHIY---S--------EV-LNE---FT--H-GK-QKDV-SKSEF-QEVL-SDILL-----GMAAGL-KRDPIVILRIDGEDLKAFVE-SPRFESETVSIF-SSME--SA---------NA--S---LSKSLTSGLEHLTVEHGMPPPSDSW----VSSNI-IDPALQSLS--IH--------N-LGQP-A-TQEMFMNYFKKFLENIIQRLEDHPVIV-AHSENTFEGSGIKR-LMSNKFELDKLLDSAWR-DIPN---DRHHKA--SKQYLRVALDGIAAS------YGSVPQFD-----AVVDEVFKK------V-N-ADD-----------GK---LVHE----EEFK------KTLVEILAMIML--QLEGTPIFVSSNSVVHEPMS-AATSS-IL------AS-------------------------------------------------------------------------------------------------
>YRBQ20602
------------------------------FEK---MEDG---------PKPVTKS------------G------EVEVMDGSDIMELVENDKVFSNFVD-HKFRDL--------D-R----DCDGHLSVKELQPAVADIGAALGLPAQGTSADSDHIY---A--------EV-LSE---FT--H-GK-DRKV-SKTEF-KKVL-SDFLI-----GMAAGL-KRDPIVILRIDGEDLLEFIY-SPGFEPEMTSIF-SELE--IP---------NG--S---LTDYINKAFEKLTVDKGMPPVLDSW----VTSNI-IAPALESC---GG--------G-QDQP-V-SQETFLVEFKKVAETVAQRLKDQPVIV-AHSENTFDGTGIRR-LLSNKFELEKTLDTAVK-SMPK---DPHGRI--SKNCIRLALDQLASSAGLPP-LGAVYQMD-----EVINESCKM------F-D-VDD-----------GR---VVKE----DEFK------KILTEVLGSIML--QLEGNPISVSTNSVVHEPLT-SAST--LL----Q-PSS------------------------------------------------------------------------------------------------
>CWLL20112
-------------------------------------SSGAM-----KEKISSSAS------------T------SHEVMDGSNIMELVENEKVFGNFVD-HKFQEL--------D-T----DCDGKLSVKELQPAVADIGAALGLPAQGTSPESDHIY---T--------EV-LNE---FT--H-GK-QEKI-SKTEF-KEVL-SDFLL-----GMAAGL-KRDPVVILRIDGEDLHEFVN-SPTFEPEMLSIF-SEIE--LP---------DG--S---LKDYIIKAFEKLTVDQGMPPATDPW----VMNNI-VEQALEFL---GS--------S-LQQP-V-SHETFLTEIKKAAESVVQLLKEQPAIV-AHSQNTFDGSGIKK-LLSNKFELDKAMDSALK-GVPR---DRNGKI--STEYLGAALDSLAASAGLPP-LGAVDQMD-----TIMNEALKT------F-D-ASD-----------AK---TVKD----DEFK------KLLAELLGNIMV--QLESNPVSVSLNTVVHEPLG-SSST--LL----Q-PSS------------------------------------------------------------------------------------------------
>PmXP001
-----------------------------------------------------MSTE-----------G------GLHVLDGSQIRNALP---------D-LQSRNSFSKNDEGSK-G----YLTPSEMRQAAEAEAAALLLGVQLSSKIFENAASKLP---T--------ED----------------SAEI-TEDVF-SSTL-QSYLT-----AIADAL-EDEPVVVSVLDGSAIKALLEDEDDFAMVAEDLF-EKLD--TD---------ES--GKL-SSKELRPAIMQLGVEQGVPPAAATTEAEELVTKL-INK-----Y--G---------Q-GTEE-L-GQAQFAALLQDVLQDMAESLAEKPITI-VRDVKMLNGSHLRK-MLADEKAFKEMADNMFN-DLDV---NKDQRL--SKAEIRPLFEQQ-TAWGLPP-VGDSDT-E-----ELFDEVFKA------V-D-SDK-----------SG---EVEK----PEFA------VLVKTLLADFAE--TLRLNPILVEIETASR----------------------------------------------------------------------------------------------------------------------
>97553Rusc
------------------------------------------------------------------------------VLDGSDIEELVGNKEAFSNYVD-HKFQEL--------D-Q----DRDGKLSVKELEPAVADIGAALGLPAQGSSRNSDHIY---S--------EV-LNE---FT--H-GK-QEVV-SKSEF-KEVL-SDILL-----GMAAGL-KRDPIVILRIDGRDLKEFVE-SPKFETEAISIF-SMME--SD---------SA--S---LGKCMTVALEQLNVEQGMPPASDAW----VSSNI-IEPVLQSFS--MD--------Q-LEQP-A-SQELFLEEFKKLVSGISDRLQEHPVIV-AHSENNFNGSGIRR-LLSNKFELDKLLSTAWK-DLPK---DRHHKV--LKDYLRIALDSIAASADLPP-FGAVNQVD-----AIVHEAFRM------V-N-ADD-----------GK---SMNE----EEFK------KNMAEILGCIML--QLESKPIFVSSNSVVNEPLA-SSSS--LL----T-PSP------------------------------------------------------------------------------------------------
>DMIN22116
--------------------------------A------------------SGTKG------------S------VKAVLDGSDIQELVENKDAFSNYVD-HKFQEL--------D-R----DRNGMLSVKELEPAVADIGAALGLPAQGSSPDSDHIY---S--------EV-LNE---FT--H-GK-QEEV-SKSDF-KEVL-SDILL-----GMAAGL-KRDPIVILRINGEDLKEFAE-SPRFEPEAISIV-SQME--SS---------NA--S---LGKCMTMALKQLSVEQGMPPSSDSW----VMSNI-IEPVLQSFT--KD--------Y-LEQP-A-SQEVFLDEFRKFVCGIAQRLQANPVIV-AHSENTFDGKGIRR-LLSNKFELDKTLGAAWK-DLPK---DRHHKA--SKEYLRIALDSIAASAGLPP-FGAVNQVD-----AIVNEAFKI------V-N-ADE-----------GK---SINE----DEFK------KTMTEILGCIML--QLEGNPIFVSSNSVVNEPLV-SSSS--LL----S-P--------------------------------------------------------------------------------------------------
>96848Rusc
--------------------------------------------------------------------G------GVAVLDGTHLLNA-----------D-LRLPLP--------D-G----TVTGSELVEQCEAEASAHLFGMSLPEPVKSAVIRRLN---G--------GD-DGV---FL-------SKEFGDEESK-KGMV-KEYLL-----ALADEL-KDDPLVISILDGNALRVFMDDEDDFAMLAENLF-TDLD--VD---------DR--GKL-SKNDIQKALVHMGVGMGVPPLSESS---DLLNNI-LKK-----H--GA--------E-GEEQ-L-GQSQFAQLLQSVIQDIADALIKKNVIV-MQNIKVINGSKLKK-ILADEKLLNSVIERMFQ-DWVA---TGATAD--NKVKLQAVFESIGPELGLPP-SESNEPVV-----LLYEQIFMD------V-G-DGM-------L---SG---DLSR----GNFQ------EVQKVIFKKLAD--QLEGNPIFIELES-------------------------------------------------------------------------------------------------------------------------
>QIKZ20251
-----------------------------------------------------MAD------------G------DLTVLDGTQLRSV-----------D-YSLQEP--------D-G----TITGARVLELAESIASSSLLGLTLPESLKSSALNRLN---V-----------DVT---FG-------RTE-----QA-STKL-KDFIS-----AIADEL-QDDPLVVAVLDGQTLRMFLEDEDDFAMLAENLF-TDLD--TE---------DK--GKI-SKKEIRNALVHMGVEMGIPPFSEFP----VLNEI-LKK-----H--GA--------D-EEEQ-L-GQAQFALVLQPILQDLADALAEKNIII-IQNIKIKNGSKLNK-LLANEKLLNNTVDKIL--EKLV---GKDGQR--RTEMIRDFLENNWKELGLPP-SEGDEAVI-----LLYDAVFAD------V-V-NGN-------S---TT---GLEN----DDFG------VLLKEIIEKFAE--QLEANPFFHNLGN-------------------------------------------------------------------------------------------------------------------------
>PicestEF
-----------------------------------------------------M---------------------------GRSSRTL-------------LRTMRL--------------------------------------LPSTWTRGSKRWTK---ITM------AD-------FL-------PKSL-GRPWP-PLVLPWDFLLKAPPPTTTSYM-TRDPVSLITIDGRLLHNYAR-SPALEFDALATF-TEAD--N------------------SKPSLEKALGNLTVEQGMPPSSDPW----VMEKI-VKP-----A--AASCGFHRLSN-PERS-V-GREEFVEAFRNVVLEVASRLEKLPVTV-AHSEKIYDGKSIQK-FVRKKDELDQALQMIWK-SLPK---DPRGTL--PREYLRVGLDMIGPAAGLPP-LGSVEQMD-----RVVSEIFKM------V-E-ADE-----------GG---VLKQ----NEFN------KLILEILGSLML--QLEGNPILVSSNAAVKPVVE-SDKS--DF----L-PQLLC---IHSFQLLYILSPGVKKFSGTLILSILLYCGQKKKK--------------------------------------------------------
>Hv762
GE-G--------LVR-VE--------KAKQGGG------------------KEEEG------------R------ANVVVDGSGIRQLVEDREAFGMFAE-TKFRQL--------D-A----DGDGRLSVRELQPAVADIGASLGLPAQGSSPNADHIY---S--------EA-MSE---FTHGH-GN-QEGV-SRAEF-QEVL-SDILL-----GMAAGL-KKDPIVILRIDGEDLRDFLS-SPRYEPVAAAIF-SQVG--SE---------DA--P---LRQCLLAAVQQLGVDHGMPPAADAW----VVENV-VEPALQQLP--AD--------E-LERR-A-SRDVFLEQLKKLLAGVAEQLQERHVIV-AHTENTFDGSGVRR-LLGNKFELDKLLDSVWR-EVPA---EHRKKAPKDKEHLRVALDK-----------------------------------------------------------------------------------------------------------------------------------------------------------------------------------------------------------------------------------
>18262Curc
-----------------------------------------------------------------------------VVMDGSNIEELVENKEAFDLYVD-HKFHEL--------D-L----DHDGKLSVRELQPAVADIGAALGLPAQGSSPDSDHIY---D--------EV-LNE---FT--H-GK-QEEV-SKFEF-KEVL-SDILL-----GMAAGL-KKDPIVILRIDGEDLKEFIE-GPRFEVEVLGIF-SEMA--SA---------NV--P---LGNCMKMALKQLKVEQGMPPASDSW----VTSNI-IDPVLQTFS--RD--------Q-LEQP-A-SQEIFMEEFKKLLCGITQRLQEHPVIV-AHTENTFNGSGIRR-LLSNKFVLEKLLEEAWK-DLPK---DRHHKA--SKEYIRIAFDRVSASADLPP-YGAVDQVD-----AVVNEAFKM------A-N-ADD-----------GK---FLHE----GEFK------KILIETLGGIML--LLEAKPIFVSSNTVVHEPLP-SSTL--LP----S-P--------------------------------------------------------------------------------------------------
>Ta266
MERS--------WFG-WR--------KAKQGGGGGAGGGGGE---------REEED------------Q------AKVVVDGSGIRELVEDREAFGMFAE-TKFRQL--------D-A----DGDGRLSVRELQPAVADIGASLGLPAQGSSPNADHIY---S--------EA-MSE---FTHGH-GN-QEGV-SRAEF-QEVL-SDILL-----GMAAGL-KKDPIVILRIDGEDLRDFVS-SPRYEPAVAAIF-SQVG--SE---------DA--P---LRQCLLAAVQQLGVDHGMPPAADPW----VVENV-VEPALQQLS--AD--------E-LEQP-A-SRDVFFEQLKKLLGSVAEQLQERHVIV-AHTET-----------------------------------------------------------------------------------------------------------------------------------------------------------------------------------------------------------------------------------------------------------------------------------------
>BFJL21928
-----------------------------------------------------MSE------------G------GLTVFDGTHLRAV-----------D-LSLPQS--------A-A----TLTGARVIELAESTASSSLFGLALPETLKSAALLRLN---I---------D-AGS---FS-------GAEI-DRDQA-SSTL-KDYIT-----AIADEL-EDDPLVVAILDGKNLQMILEDEDDFAMIAENLF-TDLD--TE---------DK--GKI-SKNEIRKGLMLMGVEMGIPCFSDFP----LLNDI-LKR-----Y--GA--------E-GEEE-L-GQAQFAEILQPILKDLSVALAEKPVTV-IQNIKIVNGSKLQK-NLANANYLKEAAERIMR-KKRH---QKNEQR--STDIIRKFLEINGKELGLPP-LQDDEVVI-----LLYDAIFAD------I-N-NGK-------L---AA---VSEK----NDFV------VLLKEILEKFAE--QLEASPVFHDLD--------------------------------------------------------------------------------------------------------------------------
>GNPX20197
-----------------------------------------------------MAD------------A------GLTILDGAQLRDA-----------N-VSLPPPQ------PE-T----VITGAEVLDLAETRASLSLSGYVLPENLKLSALRRIG---V--------SE-ATE---FR-------SKKL-NHSDA-SSTL-RNYIA-----AIADEL-RDDPIVVTILDGKTIHVFLDDEDDFAMLAENLF-TDLD--TE---------DR--GKV-STDEIQDALTHMGIESGIPPLSEFP----QLSDI-LKR-----H--GA--------E-GKEE-L-GQAQFAQLLQSVLQELAEALAKKHIVM-VQNIKIVNGSKIRK-LLTDENQLNGVLKKILL-EKND---SKKEER--STSIIRVFLEKSGKDLGLPP-PELDEVVV------LFDEVFSE------V-D-IEK-------D---SA---ESEK----DGIV------GVLKKIIEKFAE--KLGANPVL------------------------------------------------------------------------------------------------------------------------------
>AlXP00
-----------------------------------------------------MSNS-----------A------GLTIFDGDLLRSI-----------D-LNLPEL--------Q-Y----GVTGAQLLEISESKVSQSLSGLSLPPHLKNAAISVSD------------GD-DVN---FR-------RTEF-NQQQA-SEKL-GVFFS-----AVADAL--ETPIVVSILDGTMLKMFLEDEDDFAMLAENLF-TDLD--EE---------DK--GKL-CKSEIRKALVHMGVEMGVPPLSEFP----ILDDI-VKK-----H--DA--------D-GDEE-L-GQAQFAQLLQPVLRDIADVLHEKPITI-VQNVEIFTGSRIHK-ILGDEKKLKCLVEKTIL-EESN---GK--------GWVKTLIIKNGKELGLPPLSSDNEQVA-----LLYETIFSQ------L-N-NKE-----KET---AD---ASTK----EEFM------DALKDILKKFED--LLETTPVYSATNL-------------------------------------------------------------------------------------------------------------------------
>CWYJ20046
-----------------------------------------------------MAE------------R------GLKVIDGASLRST-----------D-LTLPEL--------T-T----TITGDHLIQLVHSAVSTSISGLTLPENLKSLAFRRLN---L-----------GES---FP-------STEI-HGDQA-SHKL-KDFIT-----AIADEL-KDDPLVVAILDGKTIRLFLEDEDDFAMLAENLF-TDLD--SE---------DK--GKI-SKNEIRNALIHMGVEMGIPSFSEFP----LLNHI-LKK-----H--GA--------E-GDEE-L-GQAQFAQLLQPVLQELVDALAEKHVVV-IQNIKVINGSKLRK-LLASEKQLNDVIEKILQ-DMHS---AKDGQR--STEVIRGFLERNSKELGLPP-SKDDEAVV-----LLYDVVFAE------V-A-RGN-------N---AA---VSDN----EEFK------VLLVAILDKFAE--QLETSPIFYELD--------------------------------------------------------------------------------------------------------------------------
>AtTC36
------------------------------------M----------DL-KSNNHQ------------Q------QQQVLDGSDIVELVENEKVFDKFVE-QKFQQL--------D-Q----DEDGKLSVTELQPAVADIGAALGLPAQGTSPDSDHIY---S--------EV-LNE---FT--H-GS-QEKV-SKTEF-KEVL-SDILL-----GMAAGL-KRDPIVILRMDGEDLSEFVH-GPGYEIESISVF-SELS-SSK---------DA--S---LRDCIVKALQSLSVDHGMPPSNDPW----VMSNI-VEPIVDSCLDEED--------K-REKS-A-SQERFLEAFKRVVESVAQRLNEQPVIV-AHSENTFDGSGIRR-LLSNKFEFDKALNVAME-TIPK---DRQGKV--SKGYLRAVLDTVAPSATLPP-IGAVSQMD-----NMIMEALKM------V-N-GDD-----------GN---VVKE----EEFK------KTMAEILGSIML--QLEGSPISVSSNSVVHEPLT-SATF--LP----S-TSTDT------------EEPSN-----------------------------------------------------------------------------
>Hv849
CNLELL----------LPVVSDIKELDTMQSGQ------------------QQARR------------K------N-QVLDGSDIRELVENKEAFAKFVE-NKFRHL--------D-A----DGDGRLSLKELQPAVADIGAAIGLPARGSSAQADHIY---S--------EV-LNE---FT--H-GK-QDSV-SKPEF-QHVL-SDILL-----GMAAGL-KRDPIMILRVDGEDLNEFVE-SAAYEAEAVAIF-SQIE--SG---------NS--S---LRQCLPAALRQLTVDHGMPPASDSL----VMEKI-IVPALQELP--AD--------Q-LDQP-A-SQDVFFQEFKKYLGTIARRLQECPIIV-AHTENTFDGAGIRK-ILSNKFEFDKLLDSVWE-DVPK---EHKDRT--SKKYLRVAFDKMAASVNLPP-YGAVNQVD-----AMVNDAFKM------A-N-ADD-----------GK---AVDE----AEFK------KLLTEILGAVML--QLDGNAIAGSTNTVLHEPMS-TSST--LL----S-PSPSS---------PTV----------------------------------------------------------------------------------
>JNVS20489
--------------------------------------------------------------------G------GLTVLDGTQLRAV-----------N-LSLPSPA-------G-S----SLTGAQLLDFADSKVSQSLFGFSLPDTLKSAALKRLG---V--------SD-DLE---FR-------CEEV-DPENV-PSLL-GNYVD-----AIANEL-QDDPIVVAILDGKTLQIFLEDEDDFAMLAENLF-TDLD--TE---------DR--GKI-KRNQIQDALFHMGVETGIPPLSEFP----LLSDI-LKR-----H--RA--------E-GEDE-L-GQAQFAHLLQGILQDIADSLASKPIVI-IQDIKVINGSQLRK-FLADDKLLQEVTNKIMQ-EKYD---CKSKQS--SIKEVRCFLEKHGDDLGLPP-LELDETPP------LFGKIFTE------A-N-CSR------TD---TA---ESGN----DEFV------VLLKEILKQFSE--NLEANPVLYDLE--------------------------------------------------------------------------------------------------------------------------
>At078
------------------------------------------------------------------------------------------------------------------------------------------------------------------------------------------------------------------------MAAGL-KRDPIVILRMDGEDLSEFVH-GPGYEIESISVF-SELS-SSK---------DA--S---LRDCIVKALQSLSVDHGMPPSNDPW----VMSNI-VEPIVDSCLDEED--------K-REKS-A-SQERFLEAFKRVVESVAQRLNEQPVIV-AHSENTFDGSGIRR-LLSNKFEFDKALNVAME-TIPK---DRQGKV--SKGYLRAVLDTVAPSATLPP-IGAVSQMD-----NMIMEALKM------V-N-GDD-----------GN---VVKE----EEFK------KTMAEILGSIML--QLEGSPISVSSNSVVHEPLT-SATF--LP----S-TSTDT------------EEPSN-----------------------------------------------------------------------------
>JZHZ20550
-----------------------------------------------------TKS------------G------EVEVMDGSDIMELVENDKVFSNFVD-HKFRDL--------D-R----DCDGHLSVKELQPAVADIGAALGLPAQGTSADSDHIY---A--------EV-LSE---FT--H-GK-DRKV-SKTEF-KKVL-SDFLI-----GMAAGL-KRDPIVILRIDGEDLLEFIY-SPGFEPEMTSIF-SELE--IP---------NG--S---LTDYINKAFEKLTVDKGMPPVLDSW----VTSNI-IAPALESC---GV--------G-QDQP-V-SQETFLVEFKKVAETVAQRLKDQPVIV-AHSENTFDGTGIRR-LLSNKFELEKTLDTAVK-SMPK---DPHGRI--SKNCVRLALDQLASSAGLPP-LGAVYQMD-----EVINESCKM------F-D-VDD-----------GK---VVKE----DEFK------KILTEVLGSIML--QLEGNPISVSTNSVVHEPLT-SAST--LL----Q-PSS------------------------------------------------------------------------------------------------
>Popt71
-----------------------------------------------------MCD------------V------GITVLDGDTLRSL-----------H-VSLRED--------T-V----SLTGAQVLDLAESEASRSLLGLSLPQHLKSSALRRMN---IDGVDDEGVDD-DVD---FR-------RKEL-SPEEASSRKL-NEYLS-----AIADEL-KDNPLVASILDGSALRMFLEDEDDFAMIAENLF-TDLD--TE---------DK--GMI-SKREIRNAVVNMGVEMGVPPLEEFP----LINDI-LKK-----H--GA--------E-EEGE-L-GQSQFAELLQPILQEVADALAKKHFAV-IHNIKIVNGSELKK-VLANEKKLNDVIAKIKQ-ERDN---GKSGHK--STEIIKDFLEKNGKELGLPP-AEANEAVI-----LLYDAVFAD------I-D-SGK-------G---AS----EEE----DEFR------KLVTEILEKFAE--QLEANPIYCDLDG-------------------------------------------------------------------------------------------------------------------------
>29426Yucc
-------------------------------------------------------------------------------LDGTHLRDA-----------D-LRLSLP--------D-G----SVTGAQLVQLCESEASTHLFGLSLPERLKSAVIRRLN---G--------GG-GGGMTVVC-------LKRSSATKDQ-RGMV-KQYLD-----ALADEL-KDGPLVISILDGHALRVFMDDEDDFAMLAENLF-TDLD--VD---------DS--GKL-SKNDIQNALVHMGVGMGVPPFSESR---DLLNNI-LKK-----N--GA--------E-GEEQ-L-GQAQFAQLLQTVIQDLADALTEKNVIV-IQNIKVINGSRLNK-ILADRDLLDSVIERMFQ-DWDE---TRAEGG--NKEKLQAILESKGTELGLPP-SESNEAVA-----LLYDQVFTE------V-G-EEM-------L---SG---NLDR----GAFQ------EVVKGTFKKLAD--QLEANPVFIELES-------------------------------------------------------------------------------------------------------------------------
>18363Talb
---------------------------KNGRVK------------------GGGEE------------K------KKVVLDGTEITKLVENKEAFSNFVE-HKFQQL--------D-I----NHDGKLSVNELQPAVADIGAALGLPVQGTSPDSDVIY---N--------EV-LNE---FT--H-GK-QKEV-SKSEF-EEVL-SDILL-----GMAAGV-KRDPIVILRMDGEDFREFIE-SPRFEPEMIAIF-TQMD--SA---------NV--S---LRDCIKSALQQLTVEHGMPPTADSW----VVENI-LEPALQSFS--MD--------D-TEKS-T-SQDTFLERFKMVAENIIQRLQEQPVIV-AHSENTFDGSGIRR-LLSNRFELDKLLEEAWR-NIPQ---ASHQKI--PKDYLRVVLDGMAASANLPP-LGAVLQVD-----AVVNEAFRM------V-D-ADD-----------GK---PIEK----DYFK------NVVIKILRSIML--QLEDNPIFISTNSVVHEPMA-SSST--LL----T-PS-------------------------------------------------------------------------------------------------
>GCFE20076
-----------------------------------------------------------------------------EVMDGSDIKKLVENEKVFSNFVD-HKFQEL--------D-K----DCDGKLSVKELQPAVADIGAALGLPAQGSSPNSDHIY---S--------QV-LNE---FT--H-GK-QEKV-SKTEF-KEVL-SDILL-----GMATGL-KRDPIVILRMDGEELLEFIN-SPSFESDMLSIC-SLTE--LP-------D-DG--S---LKDCIVKAFEKLTVDQGMPPASDSW----VMSNI-VEPALGSSD--TG--------I-HQEP-V-SQDSFLAEFKKVAVRVAQRLKEQPVIV-AHSENTFDGSGIRR-LLANKFELDKTLDSAVK-NVPR---DRHGKI--SKEYLRVALDVLAPSAGLPP-IGAVDEMD-----RITNEALKM------V-D-ADD-----------GK---MVKE----DELK------KVLTEVLGAIML--QIEGNPVSVSTNSVVHEPLA-SAST--LL----D-PSS------------------------------------------------------------------------------------------------
>LOC18421857Amborellatrichopoda
-----------------------------------------------------MAD------------G------GLTVLDGSQIRNS-----------L-TQLCNPF-------D-S----PISGFIFLEKATSQARTLLFGLSLPEHLTSIVGERVG---L--------HD-P-D---FL-------SLQL-DPDQA-FLKL-RDYLQ-----ILADKL-KDDPLVVSILDGGVLRLFLEDEDDFAMLAENIF-TDLD--LE---------DT--GKL-SKNEIQNALIQMGVEMGVPPFSDRMETDALLTSI-LKK-----H--GA--------E-GTEE-L-GQAQFAHLLQAVLQDLADSLSSKPIVV-IQDIKVINGSKLRK-VLDDQKQLNEITESIFR-DVTS---KENGPP--SIEKIRGYLERKGSELGLPP-LEANPAVV-----LLYGQVFSG------L-D-KDK-----------SA---ELER----EEFE------GIVKGIFKAFVE--ELQANPVFHDLES-------------------------------------------------------------------------------------------------------------------------
>QAUE20177
---------------------------------------------------------------------------SGEVMDGSDIMELVGNEKVFSSFVD-HKFQEL--------D-R----DCDGTLSLKELQPAVADIGIALCSPAQATSSDSDHIY---S--------EV-LSE---FTHWH-GK-QEKV-TKTEF-KEVL-SDILI-----GMAAGL-KRDPIVILRIDGEDLKEFIK-SPSFEPEMVSLF-SQAE--LP---------EGT-S---LKDCIFQAFEKLTVDKGMPPASDSW----VMSNI-IEPVLQSY---CG--------D-VQQP-V-SQETILGEFRKVATIVAEKLKEQHVIV-AHSENTFDGSGIKR-LLSNKFELDKALETAVQ-NVPK---DSYGKM--SKEYLRVALDVIAPSVGLPP-FGALDEMD-----KGIAEVFKM------L-D-ADD-----------GN---IIKE----DEFK------KLLTEILGSMMS--QLEGTPISVSTNSVVHEPLA-TSSS--LL----Q-PPS------------------------------------------------------------------------------------------------
>6955Stemo
--------------------------------------------------------------------G------GVMVVDGAQLRDP-----------D-LRLPLP--------D------AVAAPQLLDLAIDEAAARLFGLRLPEALCSAALQRIN------------AV-ADA---FP-------SEELTDAKAI-EGQV-RECLL-----A-ADEL-KDNPLIISVLD--ALRLLLEDEDDFAMMAENLF-TDLD--TS---------DV--GKL-SKNHIKDALAHMGADMGVPPFSESS---LLLDGI-LKK-----H--GA--------E-GEKQ-L-GQAQFAQLLQLILQDLADALAEKHVAV-IQNIKVINGSKLRK-MLADEKLFNDAVERIFH-DWDAYNKVRTGEG--NKEKLRGFLEVKALELGLPP-SESNEAVV-----LLYDQVFSY------V-E-EEK-------I---AG---ELCR----DTFQ------MVVKDILAKLAQ--ELEASPIFMDLES-------------------------------------------------------------------------------------------------------------------------
>658032004Malus_domestica
------------------------------------ME-----------KKSESGS------------G------GGQVVDGSNIMELVGNEEVFSNFVE-HKFKEL--------D-R----NRDGHLSLNELHPAVADIGLALGLPAQGSSRDSDHIY---S--------EV-LNE---FT--H-GK-QQKV-SKTEF-KEVL-SDILI-----GMAAGL-KRDPIVILRIDGEDLLEFID-GPIFEPELVATY-SEVK--SA---------DG--T---LRDGIIKALEKLTVDQGMPPSSDSW----VVSNI-VEPALQSCT--GH--------D-LDKP-V-SQDTFLEEFKKVAEFVAHRLQEQPVIV-AHSENDFDGSDIKR-LLSNKFELDKTLNAAIE-TVXK---DRSGKL--SKEYLRVALDAVAPTAGLPP-LGAVEQMD-----KVVQDVFNM------L-N-ADD-----------GK---QLKE----DEFK------KTLTEILGSIML--QLEGNPISVHSNAVVHEPLT-AAST--LL----Q-PXXEL----------------------------------------------------------------------------------------------
>EDBB20868
-----------------------------------------------------MAD------------G------DLTILDGTQLRFV-----------D-YSLQEP--------D-G----TITGARVLELAESIASSSLLGLTLPESLKSSALNRLN---V-----------DVT---FG-------RTEL-DRDQA-SMKL-KDFIS-----AIANEL-QDDPLVVVVLDGQTLRMFLEDEDDFAMLAENLF-TDLD--TE---------DK--GKI-SKKEIRNALAHMGVEMGIPPFSEFP----MLDDI-LKK-----H--GT--------D-GDEE-L-GQAQFAQLLQPILQDLADALAEKNIVI-IQNIKIKNGSKLNK-LLANEKLLNNTIDKIL--EKLV---GKDGQR--RTEMIRDFLENNWKELGLPP-SKDDEVVV-----LLYDSVFAD------V-E---N-------N---AI---ESEK----DEFG------VLVRKILEKFAE--QLETNPVFHD----------------------------------------------------------------------------------------------------------------------------
>PVGM20145
-------------------------------------------------------S------------G------EGQVIDGSDIMELIGNEKVFSNYVD-HKFDEL--------D-E----DSDGKLSVKELQPAVADIGAALGLPTHGTSPDSDHIY---S--------EV-LNE---FA--H-GK-QEKV-SKTEF-KEVL-SDILL-----GMAAGL-KRDPIVILRIDGEDLLEFLK-SPSFEPEMLSIF-SEIE--LP---------VG--S--LLQDYIVKAFEKITVDQGMPPSKDSW----VLSST-LEPALQSC---GG--------I-NEQP-I-TQEAFLVEFKKVAESVAQRLKEQPVIV-AHSVNNFDGSGIKR-LLSNNFELDKTLDVALK-DAPR---DHTGKM--SKDYLRVALDVVAPSAGLPP-LGAVDQMD-----EVIGDVFKM------L-D-ADD-----------GK---VVKD----DEFK------KMLAEILGSIML--QLEGNPVSVSTNSVVHEPLS-SAST--LF----Q-PSS------------------------------------------------------------------------------------------------
>14489Glor
-------------------------------RR------------------RGGGG------------K------KEVVMDGSEIKELVENREAFSTFVD-HKFEEL--------D-H----DHDGRLSVRELQPAVADIGAALGLPARGSSQESDYIY---S--------EV-LNE---FT--H-GK-KKDV-SKSEF-QEVL-SDILL-----GMAAGL-KRDPIVILRIDG-------E-SPSFEAETASMF-SSME--SA---------NA--S---LPKSLTSGLKQLTVEHGMPPASDSW----VSSNI-IEPALQSLS--IH--------N-LDQP-V-TQEMFTSYFRKFLENIIQRLEDHPVIV-ADSENTFDGRGIKR-LMSNKFELDKLLDSVWR-DIPN---DRHHKA--SKQYLRVALDGMAASAGLPP-YGAVDQFD-----TIVDEVFKR------V-N-ADD-----------GK---LVHE----AEFK------KTVIEILGMIML--QLEGNPIFVSSNSVVHEPMS-APSS--IL----A----------------------------------------------------------------------------------------------------
>JPDJ20654
------------------------------------MEGKST----SGSVMKKVKG------------G------EGKVMDGSDIIELVGNEEVFSSFVD-HKFQEL--------D-R----DSDGRLSLKELKPAVADIGAALGLPPEGSSRDSDHIY---S--------EV-LNE---FS-----K-QKVV-SKSEF-KEVL-SDILL-----GMAAGL-KRDPIVILRIDGEDLHEFIN-SPTFEPEMI----SEID--LS---------EG--S--FLRDYIIKAFEKLKVDQGMPPASDSW----VMSNI-IEPALQIC-------------D-DQQP-I-SQETFLAEFKKIAENVAKNLEEQPVIV-AHSENTFDGSGIKR-LLSNKFELDKILDTAVK-NVPK---DQQGKV--SKEYLRVALDVVAPSAGLPP-FGA---MD-----QVIKEVMKM------L-N-ADD-----------GK---MVKE----DEMK------KILTHVLGTLML--QLQGTPISVSTSSVVHDPIA-SSST--LL----Q-PTS------------------------------------------------------------------------------------------------
>Pfrexang
------------------------------------------------------------------------------------------------------------------------------------------------------------------------------------------G-------SKTEF-KEVL-SDFLL-----GMASGL-KRDPIVILRIDGEDLLEFIN-GPDYEAEMVPLF-SQLE--SP---------DG--S---LHDHIVKVLEQLTVDQGMPPSSDSW----VMSNI-VEPALQSCT--GQ--------D-HDKP-L-SQETFLAEFRKVAESVAQHLKEQPVIV-AHCENTFDGSGIRR-LLSNKFELDKTLNTATE-NAPK---DRNGKI--SNEYLRVALDA-GRSVSWPA-SNRCDPRDGRGYRRSVDDECRWETGRGVE-D-VDN----------HGKHNVAVREQPRLDFFKFCCPAPRFLHYTFAAIFLVTKIESQNLSSCFKHIEENYIY--------L----K-KKVEM------------FV--------------------------------------------------------------------------------
>23320Agav
---------------------------------------------------------------------------------GTHLRGA-----------D-LLLSLP--------D-G----AVTGAQLVQLCESEASTHLFGLSLPEPVKSAVIRRLN---G--------GD-VGG---LL-------EKEFGDEGSK-RGMV-KGYLD-----ALADEL-KDGPLVISILDGHALRVFMDDEDDFAMLAENLF-TDLD--VD---------DS--GKL-SRNDIQNALVHMGVGMGVPPFSESR---DLLNNI-LKK-----N--GA--------E-GEEQ-L-GQAQFAQLLQTVIQDLADALTEKNVIV-IQNIKVINGSRLNK-ILADRDLLDSVIERMFQ-DWDA---TKAEGG--NKEKLKAILESKGTELGLPP-SESNEAVA-----LLYDQIFTE------V-G-EEM-------L---SG---NLDR----GAFQ------EAVKGTFKKLAD--QLEANPVFIELES-------------------------------------------------------------------------------------------------------------------------
>661898969Coffeacanephora
-------------------------------------------------------------------------------------MELVGNEQVFSNFVD-HKFQEL--------D-K----DCDGKLSVKELQPAVADIGAALGLPARGSSPDSDHIY---S--------EV-LNE---FT--H-GK-QEKV-SKKEF-KEVL-SDILL-----GMAAGL-KRDPIVILRIDGEDLLEFLK-SPSFESEVLSIF-SEIE--LP---------NA--S---VQDYIIKALEKLTVEQGVPPASDSW----VRSNI-IEPALQSC---GG--------V-PDHP-V-SQDTFLGELKNVAETVAKLLKEQPVIV-AHTENTFDGSGIRR-LLSNKFELDKALDTSLQ-SIPR---DRSGKL--SKQYLRVALDILAPSSGLPP-VGGVDEID-----KIINEAFKM------L-D-ADD-----------GK---LVKE----DEFK------KLLTEILGSIML--QLEGNPISVSTNSVVHEPFA-SSST--LL----D-APPS-----------------------------------------------------------------------------------------------
>Sarumi
------------------------------MEK------------------STGKK------------K------TTQVLDGTGIRDLVENEEVFSTFVE-HKFREL--------D-R----DQDGKLSVKELHPAVADIGAALGLPAQGTSPDSDHIY---S--------EV-LTE---FT--H-GR-REEV-SKTEF-KEVL-SDILL-----GMAAGL-KRDPIVILRIDGEDLSEFIE-STRFEPEAVAIY-SQIE--ST---------NG--S---LRHYISMALGQLTVDHGMPPSSDSW----VSTNV-IAPALQSVG--VD--------Q-CGEP-V-SQQIFLEAFNRVVKNIALQLKERPVIV-AHSENTFDGSGIRR-LL-----------------------------------------------------------------------------------------------------------------------------------------------------------------------------------------------------------------------------------------------------------------------------
>Brapa
------------------------------------M----------DMRSNNHQQ------------Q------QQQVLDGSDIVELVENEKVFDKFVE-QKFQQL--------D-Q----DEDGKLSVKELQPAVADIGAALGLPAQGTSPDSDHIY---S--------EV-LNE---FT--H-GS-QEKV-SKTEF-KEVL-SDILL-----GMAAGL-KRDPIVILRMDGEDLSEFIH-SPGYEAEIVSIYFSALS-GCE---------EA--S---LRDCIAKALQSLSVDHGMPPPNDPW----VISNI-VEPIVESCLDEED--------K-REKC-V-SQERFLEAFKRVVERVAQRLNEQPVIV-AHSENTFDGSGIRR-LLSNKFEFDKALNVALE-IIPK---DRHGKV--SKEYLRAVLDTVAPSATLPP-LGAVSQMD-----DMIREALKM------V-N-GDD-----------GK---MVKE----EEFK------KTMAEILGSIML--QLEGSPISVSSNSVVHEPLT-SATF--LP----A-APAEA------------DEPSN-----------------------------------------------------------------------------
>OsI32
MASG-------------KMENGQQQQQQQQQQE------------------VRRRR------------N------GEVVVDGSEILQLVENKEAFGKFVE-QKFRLL--------D-G----DGDGRLSVRELQPAVADIGAAIGLPARGSSAQADHIY---S--------EV-LNE---FT--K-GK-KESV-SKSEF-QRVL-SDILL-----GMAAGL-KRDPIVILRINGEDLNEFVE-SPRYEPEMAAIF-SQVE--SG---------NS--T---LQQCMLAAIRQLTVDHGMPPASDSW----VMENI-IEPALQELR--GD--------N-LEQP-V-TQEVFFQEFRKFLAILTQRLQGHPVIV-AHTENTFDGNGIKK-LLSNKLELDKLLDCVWR-GVPK---E-KDRT--AKQYIRVAFDRMADSINLPP-YGAVEQVD-----AVVDEAFKM------A-K-AED-----------GK---AVDE----TEFK------KLLTEILGAVML--QLDGNPISVSTNSVLHEPMS-TSST--LL----S-PSPPS---------PMVSSPSE-----------------------------------------------------------------------------
>Lserriola
-------------------------------------------------------------------------------------------------------------------D-R----DCDGHLSVKELQPAVADIGAALGLPPQGTSADSDHIY---A--------EV-LSE---FT--H-GK-DSRV-SKTEF-KKVL-SDFLI-----G-AAGL-KRDPIVILRIDGEDLFEFIE-SPSFEPEMMSIF-SEID--IP---------NG--S---LTDYI-NAFEKLTVDKGMPPVLDSW----VTSNI-ITPALQSC---GV--------A--EQP-V-SQDAFLLEFKKVLETVAQRLKDQPVIV-AHSENTFDGTGVRR-LLSNKFELEKTLDTTVK-TMPK---DQNGKI--SKDCVRLALDFLASAAGLPP-LGAVYQID-----EVIAESCKM------L-D-MDD-----------GK---LVKE----EEFK------KILTELLGSIML--QLEGNPIAVSTNSVVHEPLA-SAFT--LF----A-PLSMW------------YNLQCL------MYYYYY----------------------------------------------------------YFHMNL
>130157Nar
--------------------------------A------------------AGTKG------------S------VKAVFDGSGIEELVENKEAFSNYVD-HKFQEL--------D-R----DRDGKLSVKELEPAVADIGAALGLPEKGSSPDSDQIY---S--------EV-LNE---FT--H-GK-QEEV-SKSEF-KEVL-SDILL-----GVAAGL-KRDPIVILRINGEDLKEFVG-SPSFEPEAISIF-SQMG--AS---------NA--S---LGKCMTMALQQLSVEKGMPPASDSW----VRSNI-IEPVLQSIP--KD--------Y-LEQP-A-SQEVFLDEFRKFVCGIAQRLQANLVIV-AHSENTFDGKGIRR-LLANKFELDKTLAAAWK-DLPK---DRNDKV--SKEYLRIALDSIAASASLPP-YGAVNQVD-----AIMNEAFRI------V-N-ADE-----------GK---SINE----EEFK------KTMMEILGCIML--QLEGNRIFVSSNSVVNEPLA-SSSS--VL----S-P--------------------------------------------------------------------------------------------------
>14865Masd77465
------------------------------------------------------------------------------VVDGAEMEKLVEDKEAFSSYVE-HKFEEL--------D-R----DQDGKLSMHELQPVVADIGAALGLPAVGSSPDSDHIY---N--------EV-MSE---FT--H-GKQQEEV-SKSEF-KEVL-SDILL-----GVAAGL-KRDPIVILRMDGKDLKEFVE-SSRFETEAVSIF-SKFE--SS---------RD--S---LRNCLTAGLGQITVENGMPPVSDAW----VSSNV-VEPALQ-----------------------------------------------------HSENNFNGSGIRR-LLSNKFELDKLLDDVWK-DLPK---DSHHKS--STEYLRIALDKIAASADLPP-YGAVSQVD-----EVVEEALKM------V-D-ANE-----------GK---LVDK-----EVR------KSMKEIIGCIML--QLEGNPIFVSSNSVIHETIN-SSST--LL----P-PS-------------------------------------------------------------------------------------------------
>11285Dios
--------------------------------G------------------GGMGV------------E------KKVVLDGSEIRELVENKEAFGSFID-HKFEEL--------D-R----DRDGKLSVSELHPAVADIGAALGLPAQGSSPDSDHIY---S--------EV-LSE---FT--H-GK-NEEV-SKSEF-KDVL-SDILL-----GMAAGL-NRDPIVILRMDGEDLKGFVR-SPGFEPEAIAIY-SSID--SA---------NA--S---LSKCLLMGLQQLTVEHGLPPISDSW----VSGNI-VEPAFQSIS--GD--------H-LEQP-A-SQEVFLEEFKNLVISVTLRLEEQPVIV-AHSENTFDGNGIKR-LLSNSFELNKLLDNAWR-ELPK---DQNGKI--SKDYLRITLDGVAPSANLPP-FGAVKQVD-----AIVNESFKM------V-N-ADD-----------GK---TVDE----QEFK------KIMTEILGSIML--QLQGNAVFVSSNSVIHETMP-SSST--LL----P-PIS------------------------------------------------------------------------------------------------
>OVRB2024388
-----------------KRRN-----GELVREE------------------EGRRR------------R------EETVMDGSKIKELVENREAFSTFVD-HKFEEL--------D-H----DHDGRLSVRELQPAVADIGAALGLPAPGASEESDHIY---S--------EV-LNE---FT--H-GK-QKDV-SKSEF-QEVL-SDILL-----GMAAGL-KRDPIVILRIDGEDLKAFVE-SPRFESETVSIF-SSME--SA---------NA--S---LSKSLTSGLEHLTVEHGMPPPSDSW----VSSNI-IDPALQSLS--IH--------N-LGQP-T-TQEMFMNYFKKFLENIIQRLEDHPVIV-AHSENTFEGSGIKR-LMSNKFELDKLLDSAWR-DIPN---DRHHKA--SKQYLRVALDGMAAS------YGSVPQFD-----AVVDEVFKK------V-N-ADD-----------GK---LVHE----EEFK------KTLVEILAMIML--QLEGTPIFVSSNSVVHEPMS-AATSS-IL------AS-------------------------------------------------------------------------------------------------
>EDXZ20113
-------------------------------------SSGAM-----KEKISSSAS------------T------SHEVMDGSHIMELVENEKVFGNFVD-HRFQEL--------D-A----DCDGKLSVKELQPAVADIGAALGLPDQGTSPESDHIY---T--------EV-LNE---FT--H-GK-QKKV-SKTEF-KQVL-SDFLL-----GMAAGL-KRDPVVILRIDGEDLHEFVK-SPTFEPEMLSIF-SEIA--LP---------DG--S---LKDYIIKAFEKLTVEHGMPPSTDPW----VTSNI-VEPALESL---GD--------A-LQQP-VSSQETFLAEFKNAVENVVQLLKEQPAIV-AHSQNTFDGSGIKR-LLSSKFELEKTLDSALK-GVPR---DRNGKI--STEYLGAALDSLAASAGLPP-HGAVDQMD-----NIMNEALKT------F-S-DSN-----------AK---TVKD----DEFK------KLLADLLGNMMV--QLESSPVSVSINTVVHEPLA-SSST--LL----P-PSS------------------------------------------------------------------------------------------------
>2003Haema
----------------------------------------------------RRKT------------G------RKVVVDGTEIEKLVQDKEAFSSYVD-HKFQEL--------D-Q----DHDGKLSVRELKPAVADIGAALGLPAVGSSTESDHIY---A--------EV-LNE---FT--H-GK-QEKV-SKSEF-KEVL-SDILL-----GVAAGL-KRDPIVILRIDGEDLKEFVE-SSRFETEAVSIF-SEFE--SS---------GA--S---LGKCLVAGLGQISVGSGMPPASDSL----VSSNV-VEPALGSFP--KD--------F-LERP-A-SQEAFLEHFKMLLRGIVQRLQERPVIV-AHSENTFNGSGIRR-LL-NKFELDKLLEESWK-GLPT---DRHGKT--STEFLLIVLDKMAASADIPP-YGAVGQVD-----EVVNEAVKM------V-T-ADE-----------SK---LATE----EDFK------KLIKELLGCIML--QLEGNPIFVSSNSVVHETFD-SPSP--LL----PLPS-------------------------------------------------------------------------------------------------
>GETL20192
-----------------------------------------------------MAE------------A------GLMILDGSQLREA-----------D-VSLPSSS------PE-T----VMTGAEVLELAETRASLSLLGYELSETLKSSALRRIG---V--------SD-TTG---FL-------SKKL-HYSDG-SLTL-RNYVS-----AIADEL-RDEPIAVAILDGKTLHLYLEDEDDFAMIAENLF-TDLD--IE---------DR--GKI-SKDEIQNALIHMGVGLGIPPLSEFP----QLNDI-LNK-----H--GA--------S-GKEE-L-GQAQFAQLLQPVLQEVADSLAKAPIVVAVKHIGIVNGSKLRK-VVANERLLDEFVQKILL-EKNE---SKKEEK--ATSIIRVFLEKSGKDLGLPP-SKLDETAI------LFDEVFTE------I-E-SEK-------R---DS---EAEK----DEFM------VLLKEILEKFAE--KLEANTVL------------------------------------------------------------------------------------------------------------------------------
>9892Hespe
--------------------------------------------------------------------G------GLAVLDGTHLRGA-----------D-LRLSLP--------D-G----AVTGAQLVQLCESEASTHLFGLSLPEPLKSAVIRRLNGGGG--------GD-VGG---LL-------EKEFGDEGSQ-RGMV-KEYLD-----ALADEL-KDGPLVISILDGHALRVFMDDEDDFAMLAENLF-TDLD--VD---------DS--GKL-SKNDIQNALIHMGVGMGVPPFSESQ---DLLNNI-LKK-----N--GA--------E-GEEQ-L-GQAQFAQLLQTVIQDLADALTEKNVIV-IQNIKVINGAGLNK-ILADRDLLDSVIERMFQ-DWDA---TGAEGG--NKEKLQAILESKGTELGLPP-SESNEAVA-----LLYDQIFTG------V-G-EEM-------L---SG---NLDR----DAFQ------EVVKGTFKKLAD--QLEGNPVFIELES-------------------------------------------------------------------------------------------------------------------------
>LWCK20775
------------------------------------MEEKNE-----EVMKMESSG------------S------KSQVMDGSDIMKLVGNEAVFSNFVD-HKFQAL--------D-R----DCDGKLSVKELQPAVADIGAALGLPAEGTSPESDHIY---T--------EV-LDE---FT--Q-GK-KEKV-SKTEF-KEVL-SDILL-----GMAAGL-KRDPVVILRIDGEDLIEFLK-SPSFEPEIVSIF-SEIE--IP---------DG--S---YQDYVVRALEKLTVEQGMPPASDSW----VRSNV-IEPALQSC---GG--------F-PEKP-V-SQETFLVELKKIGAIIAKLLKEQPVIV-AHSENNFDGSGIRR-LLTNKFEFDKTLDSALK-SVPK---DRQGKL--SKEYLRVALDTVAPAAGLPP-LGAVDQMD-----KITNAALKM------L-D-ADD-----------GK---SVKE----EEFK------KLLTEILGSIML--QLEGNLVSVSTNSVVHEPLA-TSSS--LL----Q-PPS------------------------------------------------------------------------------------------------
>50468Good
----------------------------------------------------RRKS------------G------GKVVVDGTEIEKLVQDKEAFSSYVD-HKFQEL--------D-R----DHDGKLSVRELQPAVADIGAALGLPAVGSTPDSDHIY---A--------EV-LSE---FT--H-GK-QEKV-SKSEF-KEVL-SDILL-----GVAAGL-KRDPIVILRIDGEDLKEFVE-SSKFETEAVSIF-SGFE--SS---------GA--S---LGKCLAAGLGRITVGYGMPPASDSL----VSSNV-VEPALGSFP--DD--------L-LERP-A-SQEAFLEHFKTLLRSIVQRLQKRPVIV-AHSQNTFNGSGIRR-LLANKFELDKLLEEAWK-GLPI---DRHGKA--STEFLLIALDKMAASADIPP-YGAVGQVD-----EVVNEAVKM------V-T-ADE-----------AK---LATD----EEFK------KLMKEILGCIML--QLEGNPIFVSSNSVVHETFD-SPSP--LL----PLPS-------------------------------------------------------------------------------------------------
>15715Urgi
------------------------------------------------------------------------------VLDGSDIEELVSNKEAFSSYVD-HKFREL--------D-R----DHDDKLSVKELEPAVADIGAALGLPAQGSSPDSDQIY---S--------EV-LNE---FT--H-GK-QQEV-SKTEF-KEVL-SDILL-----GMAAGL-KRDPIVILRIDGEDLKEFAE-SPKFETEAISIF-SMLE--SD---------KL--S---LGKCMTAALEQLKVEDGMPPASDPW----VLSNI-IKPVLQSFS--ED--------Q-LEQP-A-SQEVFLEEFKKLLFGIVQRLQQHPVIV-AHSENTFKGSGVRR-LLSNKFELDKLLGAAWK-DLPK---DRHHKV--PKEYLRIALDSIAASADLPP-YGAVNEVD-----AIANEALRM------V-N-ADD-----------GK---SINE----EEFK------KTMAEVLGFIML--QLESKPIFVSSNSVVNEPLA-ASPS-------------------------------------------------------------------------------------------------------------
>SZUO20033
------------------------------------MEKNS------SHVTKMKSG------------G------GGQVMDGSDIIELVGNEKVFSNYVD-HKFKEL--------D-R----DCDGKLSVKELQPAVADIGAALGLPAQGSSPDSDHIY---S--------EV-LSE---FT--H-GK-QEKV-SKTEF-KVVL-SDILL-----GMAAGL-KRDPIVILRIDGEDLDEFIK-GPSFELQMVSLF-SQIE--MP---------EG--S---LKDCIVKAFENLTVEQGMPPASDAW----VLSNI-IELALQSC---GV--------D-NEKP-V-SQETFFEEFKIVAECVAQHLKEQHVIV-AHSENTFEGSAIKR-LLSNKFELDKTLEEALN-NVPK---DRLGKI--SKECLRPVLDVVAPSAGLPP-LGAVDQMD-----KVVANVFKM------M-D-ADD-----------GK---TVKE----DEFK------KILTEILGSIML--QLEGNRILVSTNSVVHEPLGGTAST--LL----Q-VSS------------------------------------------------------------------------------------------------
>HUQC20138
------------------------------------MEEGGGG---NTVTMKKSGG------------E------TVEVMDGSDIMELVENDKVFSSFVD-HKFRDL--------D-T----DGDGELSVKELQPAVADIGAALGLPAQGSSSSADHIY---S--------EV-LGE---FT--H-GK-HHKV-SKRVF-KEVL-SDILL-----GMAAGL-KRDPIVILRIDGDELLEVIN-SPGFEPEMVSIF-SELD--VP---------EG--T---LTDYIIKAFEKLTVDQGMPPASDSW----VRSDI-VEPALQSC---GG--------I-LDQP-V-SQETFLAEFKKVAESVAQHLKEQPVIV-AHSENTFDGSGIKR-LLSNKFELEKTLEATLE-NAPR---DRLGKI--SKGYLRIALDLVAPSAGLPP-VGAIDQMD-----KVITDVLKM------L-D-ADD-----------PK---MVKD----NEFK------KILTETLGSIML--QLEGNPIAVSTNSVVHEPLASSSST--LL----Q----------------------------------------------------------------------------------------------------
>cowpea8
------------------------------------MERGS------GKLGRKKSG------------G------NGQVLDGSNIMELVGNDQVFTTFVD-NKFQQL--------D-I----DRDGKLSVKELQPAVADIGAALGLPPHGTNPDSDHIY---S--------EV-LNE---FT--H-GK-QEKV-SKTEF-KEVL-SDILL-----GMAAGL-KRDPIVILRIDGEDLLEFVN-GSAYEAEMVSIF-SQIE--SP---------N---S---LHDHIIEALGKLTVEQGIPPIADSW----VLSNI-VEPALLSQD--RS--------G-LDKP-V-SQETFLKEFKVVALAVANRLKEQPVIV-AHSENTFDGSGVKR-LLSNKFELDKTLNSALE-TLPK---DRNGKM--SKEYLRVALDIVAPSAGLPP-LGAIEEMD-----KVIGEVFKM------V-N-ADE-----------AK---MVKE----EEFK------KVLTEILGSIML--QLEGSPISVSSNSVVHEPLD-SSST---L----Q-PSSSE------------TAP-------------------------------------------------------------------------------
>ice246
------------------------------------MEGKRKGVVAQGGNNQQQQQ------------Q------QQQVMDGSDIMELVENKEVFSNFVD-HKFKEL--------D-R----DNDGKLSVNELQPAVADIGVALGLPARGSSPDSDHIY---S--------EV-LNE---FT--H-GK-EEKV-SKTEF-KEVL-CDILI-----GMAAGL-KRDPIVILRIDGEDLQEYIN-SQSYETEIVSIL-S-------------------------------------------------------------------------------------------------------------------------------------------------------------------------------------------------------------------------------------------------------------------------------------------------------------------------------------------------------------------------------------------------------------------
>18162Amar
-----------------------------------------------------MSD------------G------GIMVLDGTDLVNT-----------D-CRLPNL--------N-G----AVSGSQLIDLCESEAPKHLFGLLLPDSVKTAVRRRFD---N--------GG-D-----------------NADGKSQ-EAVI-KEYFT-----A-ADHL-KDEPLVVSILDGSALRVYLDDEDDFAMLAENLF-TDLD--VD---------DR--GKL-SKSEIQNGLVRMGVGMGVPPFSESR---DLLNDI-LKK-----H--GA--------E-GEEE-L-GQAQFAQLLQTVLQDLADALAQKHVTV-IHNIKVVNGSKLNK-ILSDEKLFDCMIELEYY-D--------SGAS--NKEHFRAVLELKGTELGLPP-SESNESAI-----ILYDQIFTD------V-G-EEM-------F---AA---DLDG----NSFQ------KVARVILKMFAD--QLEANPIFIELE--------------------------------------------------------------------------------------------------------------------------
>QZZU20657
-----------------------------------------------------GGR------------G------GGQVMDGSDIMELVGNEEVFANFID-HKFEEL--------D-R----DCDGKLSVRELQPAVADIGAALGLPARGSSPDSDHIY---S--------EV-LNE---FT--H-GK-QHKV--KTEF-KEVL-YSILL-----AMASGL-KRDPIVILRIDGEDLFEFIE-SPIFEPEMVSIF-LEIE--LP---------DG--S---LQDYVVKAFEKLTVDQGMPPAADTW----VRSNI-VEPALQSC---GG--------V-YEPP-I-ATEEFLVEFKKVAERVAQRLKEQPVIV-AHSENNFDGSGIKR-LLSNTFELDKTLDATLK-NVPR---DRQGKM--PKEHLRVALDAVAPSAGLPP-LGAVDQVD-----KAIGDVFKM------L-D-ADD-----------GK---AVKE----EEFK------KLLTEILGSLML--QLESNPILVSANSVVHEPLA-SAST--VL----Q-P--------------------------------------------------------------------------------------------------
